# Supplementary material for: A DNA-binding-site landscape and regulatory network analysis for NAC transcription factors in Arabidopsis thaliana
Source: Nucleic Acids Res. 2014 Jun 9;42(12):7681–93. doi: 10.1093/nar/gku502 (PMC4081100; doi:10.1093/nar/gku502)
Supplement: SUPPORTING INFORMATION [file supp_gku502_nar-00465-z-2014-File008.xlsx]

## Sheet: Table Legends
Table Legends
Supp. Table S1 - List of primers used for constructing each TF’s cDNA.
Supp. Table S2 - PBM Data: all k-mers (4821) showing an ES >= 0.4 for at least one TF are listed. Columns show the K-mer sequence, its reverse complement, the “group” it belongs, ie: which key k-mer describes the specific k-mer, ID (NAC, NTL, VOZ, WRKY) and, in order, the 14 tested TFs’ PBM values.
Supp. Table S3 - Functional gene modules enriched for candidate PBM target genes.
Supp. Table S4 - Detailed overview of overlap between predicted target genes and differentially expressed genes
Supp. Table S5 - Overview of target gene overlap for P+COE target genes of all TFs
Supp. Table S6 - Complete list of putative promoter targets for each high ES k-mer, where “promoter” is defined as a region spanning up to 1kb upstream of a gene’s tss.

## Sheet: Supp. Table S1
GST-constructs	Forward/reverse primer	Expression vector
accession numbers
ANAC055_(1-171)//NAC3	5'-CGCGGATCCATGGGTCTCCAAGAGCTTGAC-3’ (BamHI)	pGEX4T-1
AT3G15500	5'- CCGCTCGAG TCAGTAAGCTTGTTTTTGTGC-3’ (XhoI)
ANAC072_(1-151)//RD26	5'- CGCGGATCCATGGGTGGTAG-3’ (BamHI)	pGEX4T-1
AT4G27410	5'-CCGCTCGAGTCACAACTTGGAG-3’ (XhoI)
ANAC092_(1-285) NAC2/ORE1	5'- CACCCTGGAAGTTCTGTTCCAGGGGCCCATGGATTACGAGGCAT-3’	pDEST15
AT5G39610	5’-TTAGAAATTCCAAACGCAATCCAATTCTTCTGTCCCGGAC-3’
ANAC029//NAP_(1-166)	5´-CGCGGATCCATGGAAGTAACTTCCCA-3´ (BamHI)	pGEX4T-1
AT1G69490	5´-CCGCTCGAGTCACTTACTTGCTCCTCTC-3´ (XhoI)
ANAC066//NST2_(1-184)	5'-CGCGGATCCATGAACATATCAGT-3’ (BamHI)	pGEX4T-1
AT3G61910	5'-CCGGAATTCTCAACTAATCATG-3’ (EcoRI)
ANAC012//SND1_(1-203)	5'-GCGAATTCATGGCTGATAATAAGGTCAATC-3’ (EcoRI)	pGEX4T-1
AT1G32770	5'-GCGTATCTCGAGTTACCCCTTCTCTTCCTCCGTG-3` (XhoI)
WRKY1_(266-371)	5`-GCGAATTCGATTATAATAGTCCTACCGC-3` (EcoRI)	pGEX4T-1
AT2G04880	5`-GCGTATCTCGAGTTAAACAACTCTTCCTGGAGGC-3` (XhoI)
Oligonucleotide (EMSA)	Forward/reverse primer
PalNACBS	5’-CAGTCTTGCGTGTTGGAACACGCAACAGTC-3’
	5’-GACTGTTGCGTGTTCCAACACGCAAGACTG-3’
WT promoter	5'-GATCAGGTTCAGCTACGTCACCGATCCAGG-3'
	5’-GATCCCTGGATCGGTGACGTAGCTGAACCT-3'
Synthetic promoter	5'-GATCAGGTTCAGCTAAGTAACCGATCCAGG-3'
	5'-GATCCCTGGATCGGTTACTTAGCTGAACCT-3’

## Sheet: Supp.Table S2
KMER	KMER	GROUP	ID	ANAC019	ANAC055	ANAC092	ATAF1	FL092	NAP	NST2	NTL6	NTL8	SND1	VND3	VND7	VOZ2	WRKY1
AAAA.GTCA	TGAC.TTTT	.0ther_WRKY	WRKY	0.11723	0.20379	0.178365	0.205855	0.21218	0.052065	0.234025	0.126565	0.19628	0.224645	0.135095	0.05308	0.07697	0.409405
AAAAAGTC	GACTTTTT	.0ther_WRKY	WRKY	0.07908	0.208545	0.014965	0.18406	0.03701	-0.009475	0.121535	-0.03675	0.05249	0.03062	0.094205	0.04651	0.09463	0.42614
AAAAGTC.T	A.GACTTTT	AGTC.T	WRKY	0.19972	0.16593	-0.047775	0.248215	0.056925	0.05041	0.11331	0.00234	-0.047155	0.06191	0.050695	0.15586	0.007625	0.448855
AAAAGTCA	TGACTTTT	AAGTCA	WRKY	0.185455	0.157385	0.14199	0.24082	0.241305	0.080005	0.27433	0.100235	0.128165	0.25668	0.13012	0.1216	0.0755	0.460805
AAACACG.T	A.CGTGTTT	ACACG.T	NAC	0.205395	0.34037	0.421165	0.21655	0.41184	0.25851	0.2626	0.118175	0.02785	0.24749	0.295075	0.208405	0.089155	-0.05894
AAACACGC	GCGTGTTT	ACACGC	NAC	0.26112	0.262215	0.41547	0.23337	0.44231	0.22508	0.1975	-0.00187	-0.003185	0.25888	0.201065	0.21013	0.154755	-0.04001
AAACCCTC	GAGGGTTT	0ther_NTL	NTL	0.059115	0.13388	-0.021255	-0.04048	-0.01037	0.07442	0.0187	0.140865	0.41438	0.100655	0.046175	0.100295	0.06614	-0.116945
AAACGTAA	TTACGTTT	TTACGT	NAC	0.267765	0.32482	0.26072	0.29569	0.377515	0.294155	0.3019	0.21569	0.15425	0.43477	0.34428	0.29355	-0.00646	0.008705
AAACGTGT	ACACGTTT	ACGTGT	NAC	0.268565	0.3299	0.42427	0.33926	0.43534	0.249215	0.27476	0.09458	0.036915	0.21386	0.32769	0.3061	0.142065	-0.07834
AAAG.CGTG	CACG.CTTT	AG.CGTG	NAC	0.438115	0.36044	0.20465	0.35001	0.241795	0.16815	0.14965	-0.04198	0.095945	0.103475	0.3625	0.362935	0.06588	0.26837
AAAGCAAC	GTTGCTTT	TTGCTT	NAC	-0.08565	0.054815	0.26769	0.007225	0.373	-0.155065	0.277355	0.083925	0.09294	0.401465	0.05009	0.145375	0.05048	-0.046575
AAAGGAAA	TTTCCTTT	AAGGAA	NTL	0.105115	0.11026	0.195605	0.152665	0.08623	0.01504	0.178835	0.28359	0.456825	0.224845	0.166475	0.13356	0.08166	0.004145
AAAGGTAA	TTACCTTT	AGGTAA	NTL	-0.017405	0.19234	0.047725	0.01171	0.077175	0.052735	0.19942	0.262265	0.40173	0.12406	0.035	-0.039115	-0.084645	-0.047545
AAAGGTCA	TGACCTTT	TGACCT	WRKY	-0.0273	0.10609	0.093915	0.13699	0.07945	-0.170995	0.038655	0.04294	0.154065	-0.009975	0.020205	-0.0014	0.01008	0.423675
AAAGTCA.T	A.TGACTTT	AGTCA.T	WRKY	0.05944	0.069405	0.004455	0.12795	0.06285	-0.066815	0.07691	0.03079	-0.05679	0.05152	0.041345	-0.055145	-0.01789	0.447515
AAAGTCAA	TTGACTTT	TTGACT	WRKY	0.013935	0.07167	0.033485	0.11828	0.017	-0.068845	0.0787	0.0854	-0.013875	0.1177	0.0095	-0.02429	0.03565	0.49044
AAAGTCAG	CTGACTTT	AGTCAG	WRKY	0.09193	0.04443	0.100015	0.06527	0.02015	-0.175945	0.085015	-0.07998	-0.059445	-0.07652	-0.00045	-0.145715	-0.093535	0.460815
AAAGTCAT	ATGACTTT	AAGTCA	WRKY	-0.052555	0.02245	-0.094745	0.140075	0.11888	0.050245	0.05757	0.00983	0.001755	0.161935	0.060185	0.121495	-0.03589	0.42768
AAAGTCGT	ACGACTTT	.0ther_WRKY	WRKY	0.290405	0.271475	-0.00168	0.25806	-0.03875	0.132115	0.12981	0.01428	-0.084685	-0.025975	0.144735	0.176365	-0.009535	0.42854
AAAGTCTT	AAGACTTT	.0ther_WRKY	WRKY	0.0181	0.10873	-0.08013	0.01484	-0.072455	-0.13754	-0.004745	0.05075	0.00468	-0.082295	0.04768	-0.00431	-0.21698	0.42907
AAATACGT	ACGTATTT	ACGTAT	NAC	0.2263	0.244485	0.19577	0.346405	0.349525	0.290425	0.20887	0.03064	0.10067	0.21002	0.40797	0.262625	0.15103	-0.02146
AAATTGAC	GTCAATTT	GTCAAT	WRKY	0.13375	0.213325	0.173425	0.228355	0.139265	0.136265	0.19427	0.15605	0.06407	0.20031	0.227985	0.08748	0.15359	0.450135
AACA.GCAA	TTGC.TGTT	TTGC.TG	NAC	0.24203	0.2804	0.419935	0.250735	0.454585	0.21413	0.30841	0.06811	0.08716	0.36254	0.31978	0.281295	0.078545	-0.035785
AACA.GTAA	TTAC.TGTT	0ther_NAC	NAC	0.201845	0.297475	0.39429	0.25366	0.411885	0.256775	0.159495	0.15036	0.00415	0.164385	0.250365	0.260925	0.0093	0.0102
AACA.GTTA	TAAC.TGTT	0ther_NAC	NAC	0.06854	0.267775	0.298875	0.24133	0.41277	0.13317	0.225465	-0.0325	0.02104	0.166535	0.246395	0.199435	0.011185	-0.005865
AACACG.TT	AA.CGTGTT	ACACG.T	NAC	0.283705	0.366575	0.424385	0.315845	0.43085	0.28475	0.27293	0.08042	0.084235	0.22266	0.302145	0.248635	0.113075	-0.096225
AACACGC.T	A.GCGTGTT	ACACGC	NAC	0.257275	0.236635	0.43365	0.252665	0.44888	0.231395	0.14879	-0.005055	-0.052855	0.219685	0.260385	0.13364	0.06577	-0.003895
AACACGCA	TGCGTGTT	ACACGC	NAC	0.415405	0.344555	0.468585	0.31547	0.477065	0.385535	0.262595	-0.079445	-0.03526	0.33519	0.346185	0.3396	0.01672	-0.11652
AACACGCC	GGCGTGTT	ACACGC	NAC	0.238145	0.2528	0.390605	0.0901	0.43104	0.183765	0.14429	0.09402	0.00662	0.143735	0.100005	0.06527	0.02988	0.010195
AACACGCT	AGCGTGTT	ACACGC	NAC	0.185085	0.23603	0.415655	0.173985	0.43086	0.20022	0.30044	0.133985	-0.004945	0.22706	0.094275	0.14164	0.008315	0.011675
AACACGGA	TCCGTGTT	ACACGG	NAC	0.41308	0.39685	0.29756	0.29923	0.274345	0.26788	0.17265	0.0315	0.025485	0.098575	0.319385	0.36239	0.032075	-0.032085
AACACGT.T	A.ACGTGTT	ACGT.T	NAC	0.421295	0.35611	0.334845	0.341025	0.398895	0.363855	0.178885	0.04915	0.040395	0.18053	0.3662	0.34892	-0.12563	0.051505
AACACGTC	GACGTGTT	ACGTGT	NAC	0.33007	0.324955	0.397	0.315865	0.427915	0.262245	0.05376	-0.04914	-0.030775	0.120085	0.342715	0.312015	-0.098005	0.130525
AACACGTT	AACGTGTT	ACGTGT	NAC	0.261975	0.284095	0.37484	0.228235	0.426165	0.25872	0.2223	-0.06905	0.13175	0.2023	0.281395	0.203045	-0.056495	-0.04665
AACG.TGAC	GTCA.CGTT	.0ther_WRKY	WRKY	-0.010145	0.034335	0.06281	0.129315	0.142845	0.019355	0.19367	0.077745	-0.020365	0.18123	0.003345	0.064585	0.05782	0.44172
AACGGTCA	TGACCGTT	TGACCG	WRKY	-0.009845	0.029015	0.048015	-0.104515	0.043085	0.036075	0.0186	-0.067255	-0.037585	-0.00052	-0.105675	-0.039695	-0.05752	0.43509
AACGTAA.T	A.TTACGTT	TTACGT	NAC	0.286975	0.329815	0.327005	0.397195	0.349565	0.32962	0.34332	0.12424	0.126755	0.444415	0.371165	0.304435	0.10592	0.05986
AACGTAAA	TTTACGTT	TTACGT	NAC	0.175285	0.241465	0.25422	0.29791	0.34199	0.2402	0.360045	0.09131	-0.0122	0.435835	0.251595	0.248155	0.07187	0.164955
AACGTAAC	GTTACGTT	TTACGT	NAC	0.14993	0.2124	0.33464	0.25345	0.37016	0.314785	0.32446	0.150215	0.142905	0.418885	0.277915	0.268755	-0.00207	0.014395
AACGTAAG	CTTACGTT	TTACGT	NAC	0.13233	0.213065	0.319935	0.25515	0.366125	0.204185	0.26236	0.195515	0.124085	0.436055	0.28872	0.22561	0.04837	0.019005
AACGTAAT	ATTACGTT	TTACGT	NAC	0.266095	0.319775	0.293355	0.359005	0.357005	0.286085	0.30907	0.183345	0.113555	0.44884	0.359255	0.27364	0.108465	0.00175
AACGTACG	CGTACGTT	TACGTT	NAC	0.12178	0.206945	0.29685	0.325815	0.402775	0.212085	0.184275	0.035045	-0.010995	0.32627	0.307785	0.20924	0.176365	-0.0246
AACGTAGA	TCTACGTT	TACGTT	NAC	0.098275	0.22571	0.209665	0.162525	0.328845	0.093545	0.340065	0.14497	0.018905	0.40763	0.206	0.18406	0.101105	0.316565
AACGTGT.T	A.ACACGTT	ACGTGT	NAC	0.10181	0.297985	0.40849	0.25348	0.425935	0.23937	0.22811	0.06612	-0.00621	0.240935	0.251065	0.072835	0.020855	-0.041115
AACGTGTA	TACACGTT	ACGTGT	NAC	0.164515	0.199625	0.40258	0.266025	0.43205	0.124745	0.264595	0.063845	-0.049105	0.2953	0.275155	0.06153	0.06222	-0.155435
AACT.TGAC	GTCA.AGTT	.0ther_WRKY	WRKY	-0.09635	-0.046675	-0.029225	-0.081665	0.043135	-0.00285	0.07402	0.041625	-0.05704	-0.05952	-0.030315	-0.014895	-0.03029	0.409145
AACTTGAC	GTCAAGTT	GTCAAG	WRKY	0.00633	0.104865	0.07749	0.06988	0.087985	0.04299	0.1728	0.02828	0.04385	0.13603	0.152075	0.068305	-0.08723	0.424655
AAGA.ACGT	ACGT.TCTT	ACGT.T	NAC	0.44436	0.420625	0.29447	0.45411	0.375135	0.39997	0.30875	0.183205	0.230835	0.382145	0.42307	0.43578	0.06724	0.02827
AAGAAAC.T	A.GTTTCTT	0ther_NTL	NTL	0.170835	0.276455	0.32196	0.281035	0.351455	0.17047	0.268175	0.283035	0.432605	0.27108	0.21214	0.16125	0.15743	-0.058415
AAGAAACC	GGTTTCTT	0ther_NTL	NTL	0.093695	0.135335	0.24585	0.17715	0.310905	-0.018145	0.265375	0.26145	0.435245	0.216	0.040575	0.139365	0.143415	-0.0491
AAGACCAA	TTGGTCTT	.0ther_WRKY	WRKY	0.087795	0.17213	-0.01528	0.104815	0.12432	-0.07744	0.18012	0.180275	0.005765	-0.010315	0.15137	0.123635	0.03934	0.419535
AAGACCAG	CTGGTCTT	.0ther_WRKY	WRKY	-0.04296	-0.125525	-0.0526	-0.12591	-0.24245	-0.173845	-0.01398	-0.11851	-0.13094	-0.09623	-0.1787	-0.143095	-0.029905	0.426505
AAGACCG.T	A.CGGTCTT	.0ther_WRKY	WRKY	-0.02168	-0.161755	-0.126795	-0.14914	-0.148005	-0.075415	-0.118765	-0.082735	-0.099815	-0.157825	-0.05034	-0.07249	-0.133745	0.401475
AAGACCGG	CCGGTCTT	.0ther_WRKY	WRKY	-0.080505	-0.1232	-0.04905	-0.179365	-0.214165	0.029585	-0.13152	-0.099935	-0.03312	-0.150375	-0.100245	-0.092595	-0.09256	0.428155
AAGACT.TT	AA.AGTCTT	.0ther_WRKY	WRKY	0.06905	0.10979	-0.06234	0.154845	-0.057495	-0.020975	-0.05507	-0.038	-0.0112	-0.021665	0.07319	0.050605	-0.14071	0.40528
AAGACTT.T	A.AAGTCTT	.0ther_WRKY	WRKY	0.07537	0.021525	-0.06254	0.02601	0.051585	-0.06206	-0.033435	0.03798	0.059215	-0.022575	0.09368	0.097305	-0.197415	0.4067
AAGCAAAC	GTTTGCTT	TTGCTT	NAC	-0.0058	0.194245	0.33121	0.137385	0.35536	0.11886	0.3104	0.359385	0.33551	0.4009	0.180605	0.20593	0.095115	-0.01659
AAGCAAAG	CTTTGCTT	TTGCTT	NAC	0.17577	0.12497	0.30216	0.076065	0.369185	0.109855	0.278155	0.342185	0.22201	0.40301	0.1978	0.24973	0.057045	0.01896
AAGCAAC.T	A.GTTGCTT	TTGCTT	NAC	-0.011955	0.17735	0.379645	0.073565	0.41061	-0.05862	0.30718	0.25259	0.215315	0.44719	0.13668	0.129045	0.0748	-0.07411
AAGCAACA	TGTTGCTT	TTGCTT	NAC	-0.110915	0.133595	0.387165	0.06447	0.4054	-0.02787	0.34225	0.332575	0.194175	0.439395	0.069595	0.145735	0.103125	0.03153
AAGCAACC	GGTTGCTT	TTGCTT	NAC	0.025415	0.066805	0.42509	0.06594	0.45304	-0.17095	0.34891	0.32929	0.301355	0.478595	0.114115	0.135545	0.10085	-0.159285
AAGCAAG.T	A.CTTGCTT	TTGCTT	NAC	0.113755	0.015155	0.28716	0.004555	0.36224	-0.121295	0.24069	0.29209	0.178535	0.42393	0.03158	0.05576	-0.13635	-0.150945
AAGCAAGC	GCTTGCTT	TTGCTT	NAC	0.092885	-0.032275	0.34445	-0.098715	0.416935	-0.06473	0.230345	0.166665	0.20906	0.442605	0.13899	0.113955	-0.17561	-0.23001
AAGCAAT.T	A.ATTGCTT	TTGCTT	NAC	-0.02929	0.048535	0.30658	-0.03381	0.368865	0.03124	0.30181	0.32089	0.17363	0.422885	0.114115	0.186955	-0.068895	-0.035045
AAGCAATC	GATTGCTT	TTGCTT	NAC	0.209835	0.07364	0.38437	0.10784	0.41713	-0.026385	0.327475	0.32406	0.263695	0.46627	0.152	0.288675	-0.06909	-0.10258
AAGCACGC	GCGTGCTT	0ther_NAC	NAC	0.126955	0.040065	0.319545	0.120675	0.407205	0.06989	0.0521	0.02715	-0.00597	0.20953	-0.028745	0.08167	-0.011415	-0.18332
AAGCGTAA	TTACGCTT	TTACGC	NAC	0.167955	0.07926	0.214415	0.17464	0.30026	0.11917	0.212275	0.057555	0.01595	0.425645	0.13018	0.114795	0.014275	-0.07999
AAGCGTGT	ACACGCTT	ACACGC	NAC	0.241585	0.16714	0.42095	0.207265	0.43991	0.13297	0.192275	-0.03361	-0.069675	0.18628	0.126495	0.212955	0.001395	0.014005
AAGG.AAAC	GTTT.CCTT	AGG.AAA	NTL	0.07533	0.117945	0.11848	0.169605	0.10706	0.16404	0.101935	0.251475	0.453455	0.025655	0.13674	0.07089	0.0447	-0.03043
AAGG.AAAG	CTTT.CCTT	AGG.AAA	NTL	0.001035	0.083825	0.19421	0.09379	0.07641	0.05611	0.12516	0.29561	0.41829	0.165755	0.04614	0.0746	0.084405	0.15848
AAGG.AACA	TGTT.CCTT	AGG.AAC	NTL	0.050335	0.16104	0.147875	0.040045	0.15889	0.13462	0.226	0.32838	0.410815	0.175155	-0.014375	0.11986	-0.143525	-0.090195
AAGG.AACC	GGTT.CCTT	AGG.AAC	NTL	0.025935	0.006515	0.026495	0.005225	0.12708	-0.06178	0.03427	0.2201	0.42936	0.06871	0.11859	-0.0176	0.00624	-0.10355
AAGG.AAGT	ACTT.CCTT	AGG.AAG	NTL	0.020335	0.130445	0.22109	0.104535	0.21257	-0.06295	0.28763	0.366045	0.403645	0.221505	0.049275	0.015875	-0.01146	0.043245
AAGG.AATC	GATT.CCTT	AGG.AAT	NTL	0.01274	0.070325	0.1737	-0.06821	0.043415	0.032585	0.154765	0.217475	0.41278	0.08436	0.06911	0.013135	-0.165905	-0.07063
AAGGAAA.T	A.TTTCCTT	AAGGAA	NTL	0.13295	0.192795	0.23499	0.236345	0.274905	0.019085	0.213375	0.422065	0.42165	0.297885	0.21212	0.177735	0.033955	0.011355
AAGGAAAG	CTTTCCTT	AAGGAA	NTL	0.104035	0.181095	0.261	0.076735	0.1856	-0.026865	0.23925	0.39774	0.466755	0.262235	0.07085	0.11725	0.00145	0.065165
AAGGAAAT	ATTTCCTT	AAGGAA	NTL	0.146685	0.08994	0.19126	0.12249	0.16315	0.06	0.150185	0.383985	0.466425	0.257815	0.14406	0.072255	0.10981	-0.033535
AAGGAAGC	GCTTCCTT	AAGGAA	NTL	0.02881	0.08938	0.218955	-0.03892	0.13035	0.035975	0.18522	0.42962	0.188015	0.17513	-0.08743	-0.020315	-0.014115	-0.166805
AAGGAATC	GATTCCTT	AAGGAA	NTL	-0.004775	-0.00846	0.17241	0.08156	0.25083	-0.22425	0.086685	0.42034	0.327855	0.29202	0.082275	0.02779	-0.087915	-0.050175
AAGGAATG	CATTCCTT	AAGGAA	NTL	0.06133	0.050585	0.15335	0.06996	0.11457	0.04557	0.1955	0.422025	0.292515	0.22741	0.041495	0.09053	0.03833	0.08443
AAGGGAAA	TTTCCCTT	AGGGAA	NTL	0.04498	0.04701	0.194715	0.165915	0.084825	-0.011875	-0.03448	0.166385	0.47647	0.116875	0.060935	0.088495	0.09744	-0.10979
AAGGGTAA	TTACCCTT	GGGTAA	NTL	0.127065	0.09987	0.11723	0.052385	0.133965	0.116795	0.12555	0.19442	0.44436	0.116665	0.22285	0.067655	0.02982	-0.079945
AAGGGTCA	TGACCCTT	TGACCC	WRKY	-0.0512	-0.049645	0.04215	-0.08243	0.01212	-0.093515	-0.004115	0.079665	0.04894	0.092205	0.026865	0.02905	-0.022415	0.40868
AAGGTAAC	GTTACCTT	AGGTAA	NTL	0.14118	0.185105	0.23327	0.142445	0.28507	0.15125	0.23169	0.309485	0.44137	0.188315	0.1536	0.194345	-0.03088	-0.026885
AAGGTAAG	CTTACCTT	AGGTAA	NTL	0.17482	0.049915	0.096795	0.11035	0.225115	-0.18862	0.14371	0.306345	0.40181	0.200485	0.11261	-0.031955	0.0408	-0.05349
AAGGTCA.T	A.TGACCTT	GGTCA.	WRKY	0.04426	0.141325	0.018795	0.02419	-0.049325	0.00089	0.116525	0.153395	0.117865	0.128905	0.112045	0.02572	0.00701	0.43522
AAGGTCAA	TTGACCTT	TTGACC	WRKY	-0.105935	0.105645	0.13797	0.14566	0.08446	0.03845	0.08219	0.251615	0.0854	0.14377	0.1014	-0.00418	0.125545	0.483815
AAGGTCAG	CTGACCTT	GGTCAG	WRKY	-0.002255	-0.078105	-0.03806	0.06457	-0.070515	-0.064805	-0.051275	0.02249	0.057865	-0.108045	0.058175	-0.06097	0.034505	0.424825
AAGT.ACGT	ACGT.ACTT	0ther_NAC	NAC	0.38211	0.313545	0.397595	0.34821	0.42789	0.34747	0.290135	0.280825	0.29084	0.382815	0.367225	0.31815	0.048465	0.18381
AAGT.GACT	AGTC.ACTT	T.GACT	WRKY	0.095625	0.11399	-0.039055	0.12175	-0.13309	0.08703	-0.02129	-0.009795	0.053265	-0.120825	0.09229	0.10625	-0.071545	0.419075
AAGT.GCGT	ACGC.ACTT	ACGC.AC	NAC	0.24624	0.2539	0.36216	0.22281	0.414205	0.272725	0.278665	0.104345	0.06858	0.30139	0.241445	0.112005	0.10789	0.15972
AAGT.TGAC	GTCA.ACTT	.0ther_WRKY	WRKY	-0.007455	0.031915	-0.0894	0.076085	-0.01917	-0.029065	0.0008	0.119895	-0.0715	0.041815	0.026965	0.051445	0.01581	0.433565
AAGTAAAG	CTTTACTT	AAGTAA	NTL	0.10724	0.16838	0.27455	0.189115	0.319905	0.054925	0.264735	0.43158	0.270075	0.32811	0.17458	0.18051	0.07648	0.000705
AAGTAAC.T	A.GTTACTT	AAGTAA	NTL	0.13851	0.171665	0.358875	0.221955	0.42051	0.072805	0.31032	0.380425	0.41853	0.407635	0.26497	0.14792	0.06961	-0.030615
AAGTAAGC	GCTTACTT	AAGTAA	NTL	0.104315	0.15838	0.2843	0.199315	0.357715	0.05985	0.17074	0.40404	0.33701	0.36146	0.210405	0.27236	-0.064155	-0.07303
AAGTAAGT	ACTTACTT	AAGTAA	NTL	0.188655	0.1643	0.24898	0.198935	0.25875	0.135305	0.181005	0.412445	0.267075	0.282465	0.21686	0.135175	0.085105	0.199725
AAGTAATA	TATTACTT	AAGTAA	NTL	0.02778	0.21486	0.31049	0.20674	0.32707	0.13969	0.27433	0.428045	0.211495	0.29394	0.215975	0.136445	0.075375	0.07395
AAGTAATC	GATTACTT	AAGTAA	NTL	0.14376	0.1536	0.34794	0.21972	0.369825	-0.0122	0.285035	0.41412	0.32819	0.346825	0.188035	0.136135	-0.04423	-0.065245
AAGTCA.TT	AA.TGACTT	AGTCA.T	WRKY	0.02735	0.035335	-0.053425	0.079695	0.06378	-0.079835	0.06009	0.046385	-0.01761	0.054825	0.02791	0.04242	-0.107415	0.40894
AAGTCAA.T	A.TTGACTT	GTCAA.	WRKY	0.07564	0.14048	-0.069905	0.22802	0.14964	-0.004745	0.09608	0.15335	-0.06091	0.07366	0.08489	0.21211	0.055465	0.47907
AAGTCAAA	TTTGACTT	GTCAAA	WRKY	0.084045	0.035355	0.05691	0.160285	-0.049445	0.102375	0.088475	0.13515	-0.003065	0.0314	0.088875	0.10603	0.10315	0.487995
AAGTCAAG	CTTGACTT	GTCAAG	WRKY	-0.012865	0.00688	-0.038675	0.07573	0.14014	-0.11527	0.06565	0.11282	-0.080705	0.09029	-0.071935	-0.02609	-0.053425	0.47898
AAGTCAAT	ATTGACTT	GTCAAT	WRKY	-0.046555	-0.012095	-0.013175	0.12617	0.118715	-0.11528	0.04306	0.117605	-0.01938	0.050725	0.040655	0.03433	0.031175	0.481185
AAGTCAG.T	A.CTGACTT	AGTCAG	WRKY	-0.05454	-0.08393	-0.01832	-0.039165	0.051635	-0.074225	0.036265	0.012525	-0.0261	0.0253	0.01264	-0.090135	-0.013265	0.40938
AAGTCAGA	TCTGACTT	AGTCAG	WRKY	0.058195	0.07303	0.05619	0.01621	0.14044	-0.001785	0.13235	0.05828	-0.1076	0.064165	0.16553	0.041105	0.005655	0.45496
AAGTCAGC	GCTGACTT	AGTCAG	WRKY	-0.110725	-0.12431	-0.082565	-0.16848	-0.09094	-0.063635	-0.018365	0.13989	0.007255	-0.09054	-0.100575	-0.126195	-0.17103	0.458825
AAGTCAGT	ACTGACTT	AGTCAG	WRKY	0.04783	-0.08948	-0.012785	-0.031805	-0.132075	-0.127395	-0.06334	0.001345	-0.06588	0.086175	-0.011975	-0.096335	-0.0638	0.410925
AAGTCATC	GATGACTT	AAGTCA	WRKY	-0.060565	0.08176	0.003225	0.012385	0.213465	0.060635	0.08904	0.232905	0.097815	0.242285	0.0031	0.109845	-0.014665	0.4058
AAGTCCAC	GTGGACTT	.0ther_WRKY	WRKY	-0.02776	-0.04555	-0.03935	-0.07278	-0.12017	-0.01555	0.02395	-0.074775	0.009455	-0.036755	-0.147565	-0.077595	-0.111965	0.41785
AAGTCGTC	GACGACTT	.0ther_WRKY	WRKY	-0.00353	0.02535	0.00419	0.024335	-0.017585	0.156065	-0.012355	-0.029455	-0.04976	-0.084955	-0.038495	-0.021585	-0.141875	0.418735
AAGTCTAC	GTAGACTT	.0ther_WRKY	WRKY	0.037755	0.157875	0.087565	0.08258	0.02401	0.00158	0.10322	0.201555	0.009985	0.08653	0.05606	0.06509	-0.046225	0.41231
AAGTCTTC	GAAGACTT	.0ther_WRKY	WRKY	0.052015	0.074795	-0.021725	0.06847	-0.008075	0.020755	0.016385	0.20413	0.077065	-0.064565	0.123105	0.07825	-0.031955	0.42936
AAGTTAC.T	A.GTAACTT	0ther_NAC	NAC	0.1538	0.23349	0.35782	0.2329	0.404825	0.18054	0.302905	0.30343	0.37194	0.37888	0.31893	0.20597	0.059825	-0.014485
AAGTTACC	GGTAACTT	0ther_NAC	NAC	0.155445	0.080295	0.36499	0.142445	0.4175	0.11358	0.287635	0.307965	0.37572	0.37009	0.14564	0.077275	0.03964	-0.2057
AAGTTGAC	GTCAACTT	GTCAAC	WRKY	0.010855	0.064915	-0.014345	0.08336	-0.03034	-0.00573	-0.036275	-0.08396	-0.02373	-0.020805	-0.07069	0.07031	0.09634	0.475815
AATA.CGTG	CACG.TATT	TA.CGTG	NAC	0.12604	0.23351	0.421895	0.163215	0.41923	0.15857	0.20377	0.032755	0.005795	0.249565	0.204235	0.106555	0.066695	-0.029515
AATACGCA	TGCGTATT	TGCGTA	NAC	0.19581	0.293105	0.411165	0.141955	0.431265	0.220985	0.20643	0.10939	-0.052975	0.355965	0.31442	0.259425	0.08963	0.004445
AATACTTA	TAAGTATT	TAAGTA	NTL	0.135125	0.161795	-0.0424	0.254315	0.10415	-0.024645	0.091575	0.40467	0.08453	0.098525	0.18691	0.060165	0.046785	-0.122905
AATAGCGT	ACGCTATT	ACGCTA	NAC	0.014745	0.137945	0.38979	0.114385	0.41153	0.120745	0.26075	0.044315	-0.07019	0.382805	0.119235	0.190545	0.169705	0.055835
AATAGTCA	TGACTATT	.0ther_WRKY	WRKY	-0.05938	0.050735	-0.053885	0.06103	0.1127	0.0269	0.06573	0.01084	-0.032225	-0.05279	0.17832	0.14327	0.065315	0.412635
AATG.CGTA	TACG.CATT	TG.CGTA	NAC	0.34633	0.34318	0.30973	0.357705	0.38067	0.33209	0.33198	-0.04708	-0.0185	0.331475	0.40735	0.31068	0.093505	-0.057665
AATG.CGTG	CACG.CATT	TG.CGTG	NAC	0.39932	0.406685	0.376385	0.356305	0.418325	0.286025	0.143665	-0.070255	-0.00973	0.073975	0.37408	0.36735	0.02863	0.105585
AATGCCGT	ACGGCATT	TGCCGT	NAC	0.427535	0.39061	0.335055	0.34213	0.36476	0.36572	0.11359	0.05234	-0.00491	0.09745	0.406605	0.399505	-0.01681	-0.038635
AATGCGTA	TACGCATT	TGCGTA	NAC	0.03373	0.099085	0.3712	0.14163	0.386815	0.1827	0.212005	-0.03007	-0.001125	0.413985	0.14787	0.11823	0.166945	-0.022835
AATGCGTG	CACGCATT	TGCGTG	NAC	0.32397	0.2267	0.43432	0.27145	0.4403	0.226835	0.24301	0.146925	-0.00978	0.28813	0.285845	0.254045	0.1851	0.086975
AATGGTCA	TGACCATT	TGACCA	WRKY	-0.116995	-0.022685	-0.055865	-0.080835	-0.016625	-0.09784	0.0454	0.05258	-0.062045	0.01006	0.073375	-0.058705	0.05645	0.433935
AATGTCAA	TTGACATT	TTGACA	WRKY	-0.12333	0.1555	-0.20602	0.18985	-0.046645	0.130365	0.07148	-0.077915	-0.03771	-0.13256	0.103525	0.06375	0.06507	0.40447
AATT.CGTA	TACG.AATT	TT.CGTA	NAC	0.45497	0.41666	0.421415	0.380745	0.42516	0.412685	0.292945	0.13763	0.041615	0.40981	0.427045	0.434285	0.20162	-0.02459
AATT.CGTG	CACG.AATT	TT.CGTG	NAC	0.481905	0.461345	0.45899	0.36984	0.464185	0.42658	0.3256	0.09081	0.17641	0.34029	0.457255	0.457025	0.167935	-0.01009
AATT.CTTA	TAAG.AATT	AAG.AA	NTL	-0.03032	0.05663	0.07394	0.168295	0.188155	-0.1165	0.213315	0.45969	0.110855	0.225785	0.113955	0.06668	0.078115	-0.00557
AATT.TGAC	GTCA.AATT	.0ther_WRKY	WRKY	-0.082045	0.026945	-0.02853	0.134195	-0.01197	0.090585	-0.056875	-0.05668	-0.042475	-0.06366	-0.006635	0.035585	-0.04633	0.40662
AATTACG.T	A.CGTAATT	0ther_NAC	NAC	0.217265	0.242365	0.223475	0.2949	0.30168	0.24414	0.287895	0.031225	0.124455	0.40988	0.25158	0.286555	0.14768	0.014515
AATTACGC	GCGTAATT	TTACGC	NAC	-0.004225	0.154845	0.169525	0.179815	0.243	0.14399	0.1988	0.03975	-0.0947	0.42814	0.118575	0.13003	0.187105	-0.17773
AATTACGT	ACGTAATT	TTACGT	NAC	0.472295	0.44648	0.439235	0.43462	0.4206	0.453805	0.351765	0.14216	0.205	0.420215	0.47011	0.45963	0.21776	0.184975
AATTCCGT	ACGGAATT	TTCCGT	NAC	0.456335	0.429145	0.274405	0.358125	0.247085	0.379	0.17925	0.169025	0.10471	0.121545	0.414	0.38221	0.050385	-0.053415
AATTGAC.T	A.GTCAATT	GTCAAT	WRKY	-0.019815	0.19027	0.024245	0.218275	0.12509	0.11759	0.13705	0.073795	-0.08031	0.094395	0.170925	0.104065	0.061105	0.4304
AATTGACC	GGTCAATT	GTCAAT	WRKY	-0.017885	0.068415	0.028365	0.17608	0.03225	-0.023385	0.079475	-0.026735	0.082185	0.032285	0.11483	0.02686	0.158205	0.469985
AATTGACT	AGTCAATT	GTCAAT	WRKY	0.02033	0.089115	-7e-05	0.141205	0.060185	-0.11225	0.1246	0.071305	0.01968	0.067275	0.019915	-0.03736	0.04426	0.460235
AATTGCGT	ACGCAATT	TTGCGT	NAC	0.39364	0.394645	0.451175	0.31872	0.45989	0.432095	0.2938	0.05681	0.092305	0.41174	0.41451	0.417555	0.25031	-0.063485
AATTTGAC	GTCAAATT	GTCAAA	WRKY	-0.077805	0.08923	-0.0938	0.236775	0.04504	0.003005	0.034595	-0.16529	-0.070005	-0.045605	0.055565	-0.043095	0.18609	0.4505
AC.GGTCTT	AAGACC.GT	.0ther_WRKY	WRKY	-0.07751	-0.121525	-0.275925	-0.02254	-0.27315	0.03003	-0.209725	-0.16674	-0.2513	-0.25255	-0.15844	-0.08309	-0.126025	0.413315
AC.TGACTT	AAGTCA.GT	AGTCA.G	WRKY	-0.139415	0.073285	-0.04447	0.10917	0.165135	-0.021495	0.109905	0.10435	-0.13056	0.04646	0.033825	-0.01276	-0.00115	0.42553
AC.TTACTT	AAGTAA.GT	AAGTAA	NTL	0.175105	0.131555	0.366005	0.22677	0.38536	0.07538	0.24509	0.333085	0.401015	0.37311	0.18255	0.1254	0.04063	0.032305
AC.TTCCTT	AAGGAA.GT	AAGGAA	NTL	0.088225	0.21597	0.228265	0.1671	0.284135	0.14648	0.33687	0.432845	0.40989	0.32436	0.21065	0.23065	0.02229	0.00718
AC.TTGCTT	AAGCAA.GT	TTGCTT	NAC	0.160565	0.064725	0.29181	-0.053495	0.38115	0.09613	0.255855	0.28554	0.198725	0.430845	0.17478	0.214175	-0.09183	0.00817
AC.TTTCTT	AAGAAA.GT	0ther_NTL	NTL	0.17456	0.25385	0.31273	0.232915	0.37344	0.236585	0.246395	0.33982	0.40695	0.32211	0.211905	0.19848	0.071235	0.07945
ACAA.GTCA	TGAC.TTGT	.0ther_WRKY	WRKY	-0.10347	0.180115	-0.124535	0.141125	-0.068065	0.01274	0.13161	0.08873	-0.130075	0.050855	-0.02193	-0.02293	-0.09635	0.400165
ACAAGTAA	TTACTTGT	AAGTAA	NTL	0.125225	0.23613	0.40968	0.238045	0.438545	0.01345	0.287725	0.250175	-0.070985	0.25713	0.24907	0.078385	0.0378	-0.02925
ACAAGTCA	TGACTTGT	AAGTCA	WRKY	-0.12411	0.02749	0.09759	-0.01955	0.276455	0.14554	0.066385	0.05626	0.051735	0.114395	0.079555	0.08695	0.00717	0.429645
ACAAGTTA	TAACTTGT	0ther_NAC	NAC	0.00787	0.10577	0.361815	0.16235	0.410025	-0.09777	0.194235	0.021985	0.0244	0.215855	0.15175	0.145855	0.03012	-0.064975
ACAC.CAAA	TTTG.GTGT	TTG.GTG	NAC	0.275905	0.124215	0.44582	0.17149	0.45853	0.115835	0.258845	0.001515	0.06067	0.363835	0.22299	0.15101	0.21532	-0.054855
ACAC.CAAC	GTTG.GTGT	TTG.GTG	NAC	0.311055	0.267025	0.458685	0.271105	0.468575	0.332475	0.321655	0.080475	0.16617	0.396595	0.29783	0.37481	0.241435	0.05708
ACAC.CAAG	CTTG.GTGT	TTG.GTG	NAC	0.14991	0.19205	0.38345	0.210585	0.43893	0.14117	0.18173	-0.06363	-0.00161	0.131395	0.158275	0.24529	-0.004175	0.16199
ACAC.CAAT	ATTG.GTGT	TTG.GTG	NAC	0.32372	0.291295	0.460905	0.15989	0.461555	0.341705	0.325495	0.159005	0.149805	0.36195	0.25504	0.320015	0.178565	-0.058765
ACAC.CCAC	GTGG.GTGT	0ther_NAC	NAC	0.219445	0.22369	0.449785	0.25841	0.4615	0.202515	0.220055	0.083455	0.035865	0.27995	0.1305	0.1498	0.19727	-0.00857
ACAC.CCAT	ATGG.GTGT	0ther_NAC	NAC	0.150585	0.170605	0.39625	0.284335	0.422415	0.2489	0.18912	-0.00122	-0.01957	0.242695	0.11748	0.1665	0.188305	-0.093425
ACAC.CTAA	TTAG.GTGT	0ther_NAC	NAC	0.05989	0.145215	0.36254	0.031195	0.40062	0.072285	0.241725	0.12399	0.04951	0.208535	0.031715	0.008875	0.052305	-0.049335
ACAC.CTAC	GTAG.GTGT	0ther_NAC	NAC	-0.019275	0.133955	0.43364	0.13539	0.44479	0.06796	0.30687	0.073445	-0.053865	0.33459	0.059095	0.0563	0.09128	-0.11452
ACACACGC	GCGTGTGT	ACACGC	NAC	0.1693	0.19899	0.369805	0.135085	0.42338	0.085545	0.22117	0.066645	-0.04288	0.22142	0.198335	0.21319	0.030555	-0.03823
ACACG.CTT	AAG.CGTGT	ACACG.C	NAC	0.40261	0.327925	0.294785	0.23579	0.367745	0.11279	0.18169	-0.018305	0.059795	0.089275	0.287895	0.27416	-0.09233	0.243235
ACACGACA	TGTCGTGT	ACACGA	NAC	0.45189	0.437895	0.42132	0.33918	0.41664	0.3599	0.189785	0.09532	0.091175	0.140285	0.399055	0.4243	-0.057345	0.082055
ACACGACT	AGTCGTGT	ACACGA	NAC	0.41092	0.36366	0.10371	0.335565	0.17105	0.178565	0.189705	-0.06323	0.02258	-0.02127	0.30893	0.26482	-0.036535	0.31164
ACACGATA	TATCGTGT	ACACGA	NAC	0.32406	0.26097	0.380125	0.266865	0.416885	0.183015	0.27029	0.12703	0.017085	0.26598	0.272845	0.248195	0.217725	-0.194225
ACACGC.TT	AA.GCGTGT	ACACGC	NAC	0.233765	0.17443	0.398185	0.182565	0.43384	0.1086	0.20074	-0.087965	0.041405	0.170785	0.192125	0.187515	0.01317	0.11726
ACACGCA.T	A.TGCGTGT	ACACGC	NAC	0.39083	0.3802	0.46194	0.30903	0.467945	0.37531	0.295475	-0.0059	0.109425	0.35953	0.3565	0.373965	0.06892	0.09672
ACACGCAA	TTGCGTGT	TTGCGT	NAC	0.484225	0.473495	0.49768	0.438885	0.49846	0.487485	0.46966	0.086275	0.21783	0.47717	0.47734	0.482385	0.214995	0.17232
ACACGCAT	ATGCGTGT	ACACGC	NAC	0.345705	0.335325	0.46181	0.29208	0.46772	0.33201	0.24214	0.023485	-0.0867	0.29491	0.35079	0.330485	0.065965	-0.0484
ACACGCC.T	A.GGCGTGT	ACACGC	NAC	0.26355	0.11503	0.39191	0.044345	0.418805	0.19559	0.158375	-0.09818	0.015565	0.08614	0.12659	0.090625	-0.00947	-0.00612
ACACGCCA	TGGCGTGT	ACACGC	NAC	0.382345	0.29758	0.487465	0.22707	0.49196	0.294335	0.31277	-0.07499	-0.068305	0.378735	0.21975	0.256565	0.08328	-0.142525
ACACGCCT	AGGCGTGT	ACACGC	NAC	0.189165	0.173315	0.31945	0.212385	0.41063	0.01219	0.046645	-0.1121	-0.080565	0.062285	0.09382	-0.033275	0.00269	-0.109935
ACACGCGA	TCGCGTGT	ACACGC	NAC	-0.00339	0.02218	0.461305	0.017235	0.47781	0.147135	0.212045	0.124765	0.017985	0.30859	0.055095	0.124275	0.077805	-0.023585
ACACGCT.T	A.AGCGTGT	ACACGC	NAC	0.117725	0.14479	0.385955	0.132755	0.42625	0.14149	0.17515	0.03027	-0.037025	0.21434	0.0804	0.11688	-0.079165	-0.14058
ACACGCTA	TAGCGTGT	ACACGC	NAC	0.15972	0.193175	0.483995	0.11611	0.49047	0.193835	0.399505	0.093475	-0.046475	0.43846	0.079045	0.104415	-0.016395	-0.061635
ACACGGAA	TTCCGTGT	ACACGG	NAC	0.486055	0.48116	0.46358	0.375615	0.45826	0.44998	0.32779	0.07475	0.019975	0.05701	0.466825	0.47886	-0.1609	0.012825
ACACGGCA	TGCCGTGT	ACACGG	NAC	0.485235	0.479365	0.48075	0.44623	0.481095	0.457445	0.244685	-0.08524	0.065245	0.148395	0.463015	0.48056	-0.07843	-0.038855
ACACGGCT	AGCCGTGT	ACACGG	NAC	0.417575	0.34663	0.181275	0.263825	0.334935	0.19373	0.014605	-0.16122	-0.04057	0.03661	0.348345	0.320875	-0.158585	-0.099135
ACACGGTA	TACCGTGT	ACACGG	NAC	0.28584	0.265345	0.436915	0.21049	0.442625	0.23439	0.202285	-0.025865	-0.010235	0.010485	0.22699	0.123455	-0.087685	0.015805
ACACGTAA	TTACGTGT	TTACGT	NAC	0.476685	0.46941	0.48096	0.439365	0.481425	0.465465	0.31558	0.03923	0.01699	0.288005	0.46106	0.47601	-0.005165	-0.04087
ACACGTAT	ATACGTGT	TACGTG	NAC	0.405755	0.34187	0.288545	0.3117	0.368805	0.38728	0.190015	0.02552	-0.028775	0.13942	0.380415	0.38084	0.008465	0.008245
ACACGTC.T	A.GACGTGT	ACGTGT	NAC	0.369465	0.33386	0.384075	0.33531	0.41494	0.282395	0.129305	-0.030805	0.011875	0.20876	0.34222	0.312665	0.092785	0.04221
ACACGTCA	TGACGTGT	ACGTGT	NAC	0.435995	0.40181	0.484135	0.381685	0.486615	0.43112	0.316085	-0.009065	-0.097455	0.352285	0.39543	0.44692	0.06756	0.251135
ACACGTCT	AGACGTGT	ACGTCT	NAC	0.459405	0.40467	0.422105	0.392735	0.42459	0.34643	0.167655	-0.046835	0.00117	0.173915	0.396035	0.421335	-0.067855	0.114275
ACACGTT.T	A.AACGTGT	ACGTGT	NAC	0.21718	0.264295	0.39881	0.25645	0.41592	0.282695	0.211635	0.0301	0.07994	0.2031	0.282025	0.20657	0.04049	-0.15752
ACACGTTA	TAACGTGT	ACGTGT	NAC	0.165145	0.30006	0.482415	0.350495	0.48502	0.222445	0.357905	-0.08286	0.00655	0.412885	0.277275	0.236975	0.034045	-0.085045
ACACTCAA	TTGAGTGT	0ther_NAC	NAC	0.11644	0.1738	0.42527	0.170095	0.448335	0.07002	0.183995	0.03923	0.077425	0.264405	0.091995	0.18484	0.11321	0.13307
ACACTCCA	TGGAGTGT	0ther_NAC	NAC	0.08988	0.15002	0.397645	0.170435	0.428965	-0.07159	0.226085	0.007645	-0.05429	0.27763	0.06052	-0.004405	0.08838	-0.1354
ACAGGGAA	TTCCCTGT	AGGGAA	NTL	-0.04095	0.07484	0.127675	-0.073615	-0.008585	0.075095	0.092425	0.23949	0.4092	0.10754	0.115035	-0.012045	0.05203	-0.010495
ACAGGTCA	TGACCTGT	TGACCT	WRKY	-0.02386	-0.01194	-0.13981	-0.09953	-0.182415	0.00402	0.0316	-0.094555	-0.22129	-0.14692	-0.04212	-0.089835	-0.086265	0.44275
ACAGTCAA	TTGACTGT	TTGACT	WRKY	0.027965	0.060085	0.140635	0.080965	0.084835	0.086795	0.003315	0.01034	0.16368	0.03763	0.071125	0.07523	0.023485	0.476825
ACAT.ACGT	ACGT.ATGT	0ther_NAC	NAC	0.13263	0.30672	0.392445	0.238375	0.42244	0.380395	0.23367	0.00949	-0.08359	0.36334	0.338775	0.310045	0.088105	0.08917
ACAT.GACC	GGTC.ATGT	T.GACC	WRKY	0.01036	0.00919	-0.099795	-0.11991	-0.109265	0.00718	0.0097	0.07129	-0.19164	-0.08782	-0.09137	-0.114985	-0.06923	0.43254
ACAT.GCGT	ACGC.ATGT	ACGC.AT	NAC	0.18587	0.140465	0.44658	0.266045	0.451895	0.287075	0.26647	0.02794	-0.023765	0.43666	0.235175	0.213925	0.192835	-0.009715
ACATTGAC	GTCAATGT	GTCAAT	WRKY	-0.06108	-0.03639	-0.058365	-0.00823	0.025965	0.050545	-0.085825	-0.07955	-0.100585	-0.151425	-0.0458	-0.059385	-0.05401	0.464875
ACCAGTCA	TGACTGGT	.0ther_WRKY	WRKY	-0.12736	-0.07879	-0.00282	-0.063515	-0.14007	-0.032575	-0.13239	-0.05857	-0.135595	-0.073115	-0.142455	-0.139415	-0.08228	0.420795
ACCCCGCC	GGCGGGGT	CCCNCC	VOZ	0.294715	0.12295	0.27051	0.253355	0.264415	0.100445	0.213305	0.182165	0.28388	0.31983	0.04936	0.24127	0.401055	-0.00153
ACCG.GTCA	TGAC.CGGT	.0ther_WRKY	WRKY	0.06916	-0.048205	-0.034875	-0.002535	0.065295	0.077555	-0.035005	-0.13852	-0.00038	-0.002195	-0.03256	0.049895	0.02602	0.40684
ACCG.TCAA	TTGA.CGGT	.0ther_WRKY	WRKY	-0.103225	-0.03523	-0.011215	-0.02241	-0.091195	0.03636	0.057425	0.09093	0.011845	0.03591	0.01272	0.03059	0.08193	0.40749
ACCG.TGAC	GTCA.CGGT	.0ther_WRKY	WRKY	-0.002925	-0.07623	0.058515	-0.14117	0.009705	0.077405	-0.09757	-0.074825	0.00047	0.01365	-0.02889	-0.10915	-0.00065	0.445
ACCGGTC.T	A.GACCGGT	GGTC.T	WRKY	-0.167965	-0.1887	-0.237565	-0.214335	-0.15404	0.053655	-0.17131	-0.09	-0.20403	-0.209255	-0.171225	-0.26812	-0.040895	0.412925
ACCGGTCA	TGACCGGT	TGACCG	WRKY	-0.05995	-0.11244	-0.145305	-0.08193	-0.167355	-0.04201	-0.0935	-0.10425	-0.01238	-0.0794	-0.085085	-0.089205	-0.089375	0.46301
ACCGTCAA	TTGACGGT	TTGACG	WRKY	0.155825	0.01549	0.006	0.020485	0.11685	0.09202	0.011085	-0.026865	0.039005	0.14765	0.125755	0.01904	0.027095	0.40988
ACCGTTGA	TCAACGGT	.0ther_WRKY	WRKY	0.02241	-0.008175	0.112215	0.03798	0.20536	0.13173	0.016505	-0.023865	0.01298	0.122805	-0.048985	0.013045	0.094525	0.40446
ACCT.GACC	GGTC.AGGT	T.GACC	WRKY	-0.050725	-0.18501	-0.13298	-0.195295	-0.276225	-0.230275	-0.266885	-0.212575	-0.06908	-0.17145	-0.183005	-0.105765	-0.136345	0.421535
ACCT.TGAC	GTCA.AGGT	.0ther_WRKY	WRKY	-0.131985	-0.14425	-0.159305	-0.17858	0.061615	0.089865	-0.061185	-0.14636	-0.037825	0.019565	-0.08502	-0.089595	-0.146	0.41922
ACCTT.CTT	AAG.AAGGT	AAG.AA	NTL	0.13579	0.025365	0.2449	0.10322	0.300775	0.052265	0.188795	0.34028	0.422235	0.32463	-0.0065	0.07075	-0.01536	-0.01247
ACCTTAAC	GTTAAGGT	0ther_NTL	NTL	0.049745	0.15579	0.12576	0.155315	0.146865	0.02612	0.15433	0.41505	0.16048	0.1303	0.155775	0.077035	0.094345	0.04353
ACCTTACC	GGTAAGGT	0ther_NTL	NTL	-0.01667	-0.038545	0.00609	0.063075	0.110605	-0.13091	-0.05786	0.306015	0.41735	0.152245	-0.01952	0.048325	0.11907	-0.045405
ACCTTGAC	GTCAAGGT	GTCAAG	WRKY	0.012975	-0.099465	-0.14153	-0.102295	0.012065	-0.05644	-0.10712	-0.075165	-0.05566	-0.087735	-0.081165	-0.094295	-0.10915	0.472095
ACCTTTCC	GGAAAGGT	GGAAA	NTL	-0.0568	0.0893	0.187595	-0.01707	0.05381	0.000505	0.09857	0.195925	0.430675	0.14278	0.04902	0.05964	0.096355	0.042535
ACG.AACTT	AAGTT.CGT	ACG.AAC	NAC	0.46111	0.429725	0.398315	0.3718	0.420845	0.449315	0.33598	0.181465	0.18213	0.34522	0.449485	0.42015	0.11761	-0.021995
ACG.AATGT	ACATT.CGT	ACG.AAT	NAC	0.334885	0.344165	0.382975	0.288825	0.43438	0.385425	0.25742	-0.01979	0.009445	0.349145	0.368355	0.333825	0.139505	0.064115
ACG.AATTT	AAATT.CGT	ACG.AAT	NAC	0.403535	0.40027	0.365125	0.347265	0.384075	0.376265	0.30986	0.13849	0.12159	0.30175	0.43394	0.416745	0.263255	-0.044375
ACG.CTCTT	AAGAG.CGT	G.CGT	NAC	0.4112	0.436195	0.13479	0.45968	0.222355	0.36822	0.138715	0.06145	0.08169	0.12315	0.439385	0.419915	-0.14188	0.130325
ACGA.ACGT	ACGT.TCGT	ACGT.T	NAC	0.334655	0.3106	0.352875	0.295915	0.422915	0.312905	0.22728	0.043815	-0.06912	0.260105	0.320775	0.337565	-0.097265	0.046305
ACGA.GACC	GGTC.TCGT	GGTC.T	WRKY	-0.193045	-0.130775	-0.10931	-0.15762	-0.173855	-0.062215	-0.190015	-0.14856	-0.033185	-0.15866	-0.106825	-0.16308	-0.031775	0.41535
ACGAAA.GT	AC.TTTCGT	TTTCGT	NAC	0.145475	0.17811	0.357685	0.11342	0.40484	0.151315	0.194945	-0.014155	-0.03399	0.181005	0.18808	0.05919	-0.03321	0.03169
ACGAAAC.T	A.GTTTCGT	TTTCGT	NAC	0.219015	0.22004	0.37202	0.177535	0.403965	0.223215	0.23166	0.109075	0.142255	0.228355	0.258455	0.16075	0.005605	-0.11746
ACGACCAA	TTGGTCGT	.0ther_WRKY	WRKY	0.005065	-0.097105	-0.034135	-0.03784	-0.00456	0.102835	-0.012705	0.03747	-0.020705	0.00585	-0.10169	-0.043385	0.092585	0.41597
ACGACCAG	CTGGTCGT	.0ther_WRKY	WRKY	-0.07119	-0.06545	-0.058795	-0.139045	-0.0464	-0.08731	-0.16229	-0.152245	-0.117195	-0.12956	-0.13711	-0.15169	-0.09991	0.403165
ACGACTT.T	A.AAGTCGT	.0ther_WRKY	WRKY	0.29937	0.298005	-0.04658	0.304835	0.084795	0.188675	0.12435	0.028895	0.09909	-0.037495	0.25065	0.26761	-0.044905	0.40475
ACGAGAAA	TTTCTCGT	0ther_NAC	NAC	0.32383	0.41896	0.249335	0.1845	0.1413	0.20632	0.18848	0.26457	0.1242	0.15065	0.275545	0.30163	0.05257	0.048835
ACGC.AACC	GGTT.GCGT	ACGC.AA	NAC	0.206035	0.05802	0.36701	0.039815	0.433655	0.12988	0.17494	-0.03445	0.012855	0.35031	0.09411	0.078765	0.19883	-0.119785
ACGC.AACG	CGTT.GCGT	ACGC.AA	NAC	0.112045	0.01334	0.41205	0.100455	0.447365	0.042105	0.198675	-0.048535	-0.1003	0.40735	0.078055	0.075135	0.04294	-0.20548
ACGC.AACT	AGTT.GCGT	ACGC.AA	NAC	0.255545	0.251735	0.4461	0.215065	0.46198	0.16244	0.367095	-0.07627	-0.11001	0.44195	0.188285	0.15267	0.241775	-0.145725
ACGC.AAGT	ACTT.GCGT	ACGC.AA	NAC	0.14254	0.08535	0.397715	0.202905	0.43596	0.11337	0.232595	0.207565	0.027415	0.416075	0.146645	0.13162	0.19463	0.06316
ACGC.ACAA	TTGT.GCGT	ACGC.AC	NAC	0.158755	0.086015	0.331725	0.1668	0.428255	0.235605	0.24115	0.01009	-0.067635	0.37038	0.086235	0.065835	0.065665	-0.059015
ACGC.ACAC	GTGT.GCGT	ACGC.AC	NAC	0.142965	0.12312	0.35633	0.054365	0.42749	0.199705	0.18597	-0.03077	-0.029195	0.274375	0.08376	0.12928	0.120035	-0.17374
ACGC.ACAG	CTGT.GCGT	ACGC.AC	NAC	0.001655	-0.084265	0.35119	0.003725	0.41928	0.12602	0.162465	-0.01078	0.0422	0.35998	-0.006175	0.141745	0.002235	0.03366
ACGC.ACAT	ATGT.GCGT	ACGC.AC	NAC	0.040285	0.20602	0.380395	0.13462	0.4541	0.18753	0.31412	0.07016	0.03571	0.42988	0.208095	0.22302	0.175655	-0.038725
ACGC.ACCA	TGGT.GCGT	ACGC.AC	NAC	0.19482	0.175745	0.409075	0.166285	0.460615	0.045075	0.29845	0.01667	0.014465	0.429265	0.10655	0.10125	0.26625	0.111225
ACGC.ACCC	GGGT.GCGT	ACGC.AC	NAC	0.12067	0.054195	0.42833	0.193025	0.46657	0.18087	0.332	-0.115175	-0.08639	0.444405	0.023625	0.205365	0.14814	0.03534
ACGC.ACCG	CGGT.GCGT	ACGC.AC	NAC	0.182175	0.05236	0.46663	0.193885	0.48096	0.26354	0.35872	-0.042365	-0.02296	0.466965	0.1913	0.157	0.218175	0.156525
ACGC.ACCT	AGGT.GCGT	ACGC.AC	NAC	0.348195	0.29911	0.46596	0.353105	0.484165	0.30066	0.36096	0.058715	0.058545	0.45939	0.32971	0.324305	0.281295	0.164415
ACGC.ACGT	ACGT.GCGT	ACGC.AC	NAC	0.232255	0.158	0.44646	0.18351	0.46139	0.237745	0.26136	-0.105315	-0.10369	0.456885	0.1784	0.201715	0.058385	-0.04242
ACGC.ACTA	TAGT.GCGT	ACGC.AC	NAC	0.314145	0.345565	0.427655	0.35563	0.433825	0.34752	0.30415	0.01826	-0.017595	0.37839	0.334155	0.35109	0.177325	0.09768
ACGC.ACTC	GAGT.GCGT	ACGC.AC	NAC	0.24549	0.204075	0.363795	0.31911	0.41328	0.24171	0.19414	0.062965	0.087255	0.33193	0.330495	0.145855	0.206775	-0.058985
ACGC.ACTG	CAGT.GCGT	ACGC.AC	NAC	0.20104	0.207585	0.38185	0.26845	0.41477	0.283465	0.233375	-0.09516	0.01544	0.350095	0.20169	0.1496	0.056535	0.09854
ACGC.AGAT	ATCT.GCGT	ACGC.AG	NAC	0.08713	0.105225	0.38853	0.004405	0.41269	0.14708	0.22637	0.105665	-0.070345	0.38559	0.0649	0.214095	0.02685	-0.05904
ACGC.AGCG	CGCT.GCGT	ACGC.AG	NAC	-0.01014	-0.06005	0.36315	-0.137305	0.402375	0.03951	0.0154	-0.216045	-0.150775	0.30439	-0.060125	0.00925	-0.039535	-0.109945
ACGC.AGCT	AGCT.GCGT	ACGC.AG	NAC	0.23556	0.169115	0.336215	0.07956	0.40299	0.16202	0.17808	0.01573	0.09184	0.31357	0.19804	0.215955	0.089835	-0.018535
ACGC.ATAT	ATAT.GCGT	ACGC.AT	NAC	0.027835	0.089355	0.329555	0.20378	0.40519	0.207685	0.2081	0.05269	-0.13006	0.31037	0.233405	0.179455	0.070155	-0.06933
ACGC.ATCA	TGAT.GCGT	ACGC.AT	NAC	0.02341	0.07059	0.391335	0.128475	0.44088	0.12341	0.261675	-0.119885	-0.03883	0.403315	0.11926	0.125965	0.03451	-0.077645
ACGC.ATCC	GGAT.GCGT	ACGC.AT	NAC	0.09003	0.055265	0.443315	0.09011	0.4633	0.19036	0.309955	-0.035545	-0.145375	0.41869	0.123165	0.043045	0.043205	-0.13185
ACGC.ATCG	CGAT.GCGT	ACGC.AT	NAC	0.13787	0.15892	0.44084	0.16009	0.46551	0.22445	0.27622	-0.027365	-0.01536	0.445	0.1884	0.23067	0.10228	0.001705
ACGC.ATCT	AGAT.GCGT	ACGC.AT	NAC	0.25858	0.230085	0.458675	0.158515	0.470165	0.28355	0.315035	0.002515	0.02067	0.46351	0.203495	0.26671	0.11878	-0.067345
ACGC.ATTG	CAAT.GCGT	ACGC.AT	NAC	0.248895	0.260295	0.398335	0.166095	0.43649	0.334545	0.246815	-0.073145	0.02734	0.342345	0.32813	0.291915	0.07966	-0.02215
ACGC.TCCT	AGGA.GCGT	0ther_NAC	NAC	0.21907	0.186025	0.310345	0.23157	0.4041	0.207395	0.136175	0.06563	0.00184	0.309115	0.150935	0.17029	0.077275	-0.06751
ACGCAA.GT	AC.TTGCGT	TTGCGT	NAC	0.381415	0.250225	0.47404	0.34285	0.47973	0.410485	0.384845	0.11405	0.156625	0.46789	0.39034	0.38321	0.183915	0.102705
ACGCAA.TT	AA.TTGCGT	TTGCGT	NAC	0.41224	0.359275	0.432455	0.35391	0.44412	0.406105	0.30613	0.107655	0.06415	0.409345	0.42632	0.421575	0.17825	-0.054415
ACGCAAA.T	A.TTTGCGT	TTGCGT	NAC	0.30445	0.254455	0.441815	0.267185	0.448775	0.309435	0.339455	0.0623	0.04056	0.417105	0.36616	0.285155	0.22104	0.04282
ACGCAAAC	GTTTGCGT	TTGCGT	NAC	0.390995	0.264585	0.45851	0.25829	0.4709	0.368345	0.35666	0.028805	0.06923	0.431325	0.37766	0.313815	0.163505	-0.14486
ACGCAAAG	CTTTGCGT	TTGCGT	NAC	0.272575	0.227935	0.45525	0.256055	0.45199	0.295265	0.33128	0.101895	0.18956	0.407035	0.37368	0.345535	0.16016	0.159985
ACGCAAAT	ATTTGCGT	TTGCGT	NAC	0.268095	0.232465	0.417525	0.262215	0.42004	0.23502	0.26504	0.05911	0.05786	0.3249	0.32463	0.28118	0.136965	0.02118
ACGCAAC.T	A.GTTGCGT	TTGCGT	NAC	0.45358	0.367025	0.481785	0.403435	0.4886	0.471685	0.393915	0.06456	0.11405	0.478295	0.45097	0.45692	0.289435	0.034705
ACGCAACA	TGTTGCGT	TTGCGT	NAC	0.407625	0.349875	0.47312	0.292425	0.484085	0.398915	0.399725	0.091725	0.0984	0.467315	0.347275	0.4055	0.21506	-0.05939
ACGCAACC	GGTTGCGT	TTGCGT	NAC	0.455275	0.420855	0.482795	0.428275	0.49227	0.4782	0.433735	0.02421	0.145505	0.48141	0.415515	0.442905	0.353105	0.106615
ACGCAACG	CGTTGCGT	TTGCGT	NAC	0.32722	0.22962	0.45952	0.270145	0.463435	0.3865	0.299635	-0.042405	0.1134	0.46132	0.277895	0.31569	0.13707	0.019955
ACGCAACT	AGTTGCGT	TTGCGT	NAC	0.476585	0.432885	0.47187	0.415875	0.47202	0.477565	0.39039	0.1052	0.08239	0.421755	0.46246	0.4618	0.236655	-0.061265
ACGCAAG.T	A.CTTGCGT	TTGCGT	NAC	0.339335	0.27518	0.4532	0.273215	0.462805	0.363265	0.28716	0.09347	0.173745	0.426985	0.38466	0.36404	0.050305	0.06328
ACGCAAGA	TCTTGCGT	TTGCGT	NAC	0.24299	0.263675	0.44948	0.15551	0.45633	0.28492	0.314725	0.116015	0.128365	0.40531	0.25205	0.1937	0.0219	0.123355
ACGCAAGC	GCTTGCGT	TTGCGT	NAC	0.35039	0.295335	0.465705	0.147765	0.47768	0.29373	0.29938	-0.062605	0.021615	0.417005	0.343665	0.331545	-0.03698	-0.022705
ACGCAAGG	CCTTGCGT	TTGCGT	NAC	0.084025	0.10612	0.39881	0.106405	0.447545	0.200375	0.226075	0.042585	0.151915	0.389715	0.121545	0.12838	0.01287	0.201095
ACGCAAGT	ACTTGCGT	TTGCGT	NAC	0.277365	0.294985	0.423585	0.29538	0.444195	0.356085	0.290585	0.120505	0.06714	0.405645	0.374585	0.366295	0.084575	0.03859
ACGCAAT.T	A.ATTGCGT	TTGCGT	NAC	0.435935	0.37018	0.478475	0.339965	0.47818	0.45305	0.40187	0.147645	0.15185	0.47376	0.433115	0.443365	0.229345	0.025605
ACGCAATA	TATTGCGT	TTGCGT	NAC	0.23276	0.212475	0.44403	0.16579	0.446915	0.30126	0.28789	0.00587	0.05512	0.418855	0.311505	0.2877	0.076235	0.063855
ACGCAATC	GATTGCGT	TTGCGT	NAC	0.28477	0.34308	0.479665	0.297655	0.48541	0.38582	0.383565	0.01534	-0.03974	0.473935	0.355195	0.37965	0.083635	-0.12522
ACGCAATG	CATTGCGT	TTGCGT	NAC	0.3199	0.21022	0.452095	0.16156	0.45619	0.35009	0.358605	0.02714	0.094145	0.437445	0.313825	0.311305	0.05443	0.035565
ACGCATCC	GGATGCGT	TGCGT	NAC	0.21612	0.19421	0.388365	0.194725	0.430855	0.25607	0.172985	0.021265	-0.06343	0.397245	0.160045	0.23083	0.165955	-0.028755
ACGCCA.GT	AC.TGGCGT	TGGCGT	NAC	0.225465	0.065665	0.415435	0.178865	0.43706	0.066995	0.148145	-0.02174	-0.04894	0.338985	-0.135065	0.044225	0.010145	-0.0859
ACGCCAA.T	A.TTGGCGT	TGGCGT	NAC	0.160415	0.131395	0.370855	0.22126	0.417695	0.09064	0.23552	-0.06281	-0.09265	0.324205	0.018765	0.114075	0.19007	-0.022935
ACGCCAAC	GTTGGCGT	TGGCGT	NAC	0.11596	0.175485	0.403685	0.159135	0.435675	0.05436	0.227065	-0.06597	-0.10647	0.37942	0.068845	0.1179	0.15104	-0.134575
ACGCCAC.T	A.GTGGCGT	TGGCGT	NAC	0.161195	0.16112	0.439215	0.166	0.4554	0.08852	0.23899	-0.044695	-0.07266	0.3757	0.021255	-0.09297	0.07216	-0.116885
ACGCCACC	GGTGGCGT	TGGCGT	NAC	0.145085	0.081475	0.455595	0.261805	0.47164	0.074145	0.27639	-0.033235	-0.178635	0.408095	-0.027865	-0.02627	0.24383	-0.127855
ACGCCACG	CGTGGCGT	TGGCGT	NAC	0.147405	0.139685	0.381755	0.05857	0.40905	0.02441	0.12782	-0.06603	-0.05787	0.2491	-0.04711	0.03798	0.03502	-0.102655
ACGCCAT.T	A.ATGGCGT	TGGCGT	NAC	0.049035	0.188285	0.410665	0.246545	0.43063	0.20141	0.263115	0.03204	-0.005515	0.33699	0.117585	0.182735	0.044105	0.007755
ACGCCATC	GATGGCGT	TGGCGT	NAC	0.033535	0.09797	0.42112	0.060895	0.45277	0.170965	0.23652	0.024975	0.037055	0.410355	0.12497	0.10785	0.026065	-0.08648
ACGCCATG	CATGGCGT	TGGCGT	NAC	-0.01898	-0.014155	0.33634	0.01412	0.40362	0.15371	0.128095	-0.135485	-0.08818	0.221655	-0.104525	0.08479	-0.041085	-0.157945
ACGCGACC	GGTCGCGT	0ther_NAC	NAC	0.063895	-0.12455	0.283485	-0.01939	0.42308	0.013375	0.08285	-0.05332	0.019875	0.366845	-0.002045	0.07784	0.0846	0.341645
ACGCGATC	GATCGCGT	0ther_NAC	NAC	-0.08217	-0.00687	0.31436	0.024835	0.401695	0.11598	0.197935	-0.14244	-0.072715	0.36358	-0.018005	-0.02536	0.02857	-0.03208
ACGCTA.GT	AC.TAGCGT	ACGCTA	NAC	-0.06115	0.063115	0.310975	0.168195	0.434155	0.0634	0.12964	0.06592	-0.114335	0.39772	0.14157	0.08458	0.055685	0.063655
ACGCTAA.T	A.TTAGCGT	ACGCTA	NAC	0.03757	0.098655	0.36569	0.140575	0.42111	0.14288	0.22419	0.141175	-0.040455	0.421875	0.10694	0.02837	0.20544	0.01723
ACGCTAAC	GTTAGCGT	ACGCTA	NAC	0.142555	0.069445	0.42993	0.1418	0.457115	0.05845	0.289495	-0.037565	-0.086195	0.45439	0.126575	0.113345	0.187275	-0.105075
ACGCTAC.T	A.GTAGCGT	ACGCTA	NAC	0.17109	0.24594	0.38565	0.23027	0.453375	0.164395	0.34363	0.12033	0.09554	0.40439	0.24877	0.17407	0.181395	0.06023
ACGCTACA	TGTAGCGT	ACGCTA	NAC	-0.01015	0.071135	0.26981	0.064735	0.40386	0.05546	0.24877	0.051035	0.00254	0.40151	0.100845	0.081125	0.13731	-0.08575
ACGCTACC	GGTAGCGT	ACGCTA	NAC	0.118475	0.029505	0.455125	0.14381	0.479735	0.096945	0.339975	-0.01786	-0.017275	0.475005	0.087225	0.18087	0.18779	-0.086495
ACGCTACT	AGTAGCGT	ACGCTA	NAC	0.12333	0.225545	0.384955	0.28839	0.4252	0.235625	0.313595	0.03155	0.089415	0.39397	0.240795	0.00226	0.214595	0.092005
ACGCTAT.T	A.ATAGCGT	ACGCTA	NAC	0.046745	0.065525	0.40379	0.082285	0.43376	0.076495	0.221005	0.074695	-0.0946	0.426105	0.148185	0.08695	0.20562	-0.112595
ACGCTATC	GATAGCGT	ACGCTA	NAC	0.10587	0.030665	0.430235	0.072085	0.453855	0.104315	0.30326	-0.079495	-0.09988	0.430675	-0.00462	0.078925	0.177455	-0.01241
ACGCTTCC	GGAAGCGT	0ther_NAC	NAC	0.171175	0.10618	0.3339	0.138855	0.401625	0.07213	0.206385	0.07892	0.023265	0.295805	0.0151	0.150505	0.052825	-0.165045
ACGG.AACG	CGTT.CCGT	T.CCGT	NAC	0.407755	0.35924	0.40824	0.289395	0.40353	0.24065	0.181855	0.03367	0.199305	0.255085	0.373355	0.37453	-0.072965	-0.04726
ACGG.ACCT	AGGT.CCGT	T.CCGT	NAC	0.32052	0.304915	0.33204	0.38595	0.40094	0.32274	0.14982	-0.0208	0.007905	0.270065	0.287635	0.273155	-0.056895	-0.192305
ACGG.ACTC	GAGT.CCGT	T.CCGT	NAC	0.44498	0.377855	0.246725	0.356905	0.22661	0.298085	0.135925	-0.094535	0.08487	0.08685	0.37394	0.375655	0.01232	-0.15738
ACGGAA.TT	AA.TTCCGT	TTCCGT	NAC	0.441775	0.432795	0.207325	0.37794	0.26764	0.36765	0.24266	0.088755	0.028315	0.09501	0.428165	0.354275	0.095165	-0.09689
ACGGAAAC	GTTTCCGT	GGAAA	NTL	0.41241	0.388415	0.324555	0.208895	0.34516	0.304735	0.242395	0.204915	0.24304	0.19088	0.349125	0.36089	0.069925	0.02646
ACGGAAC.T	A.GTTCCGT	TTCCGT	NAC	0.45865	0.437005	0.306305	0.433585	0.358095	0.42971	0.2235	-0.02658	0.13049	0.238855	0.41465	0.45097	-0.11534	-0.009365
ACGGAACA	TGTTCCGT	TTCCGT	NAC	0.417815	0.417935	0.224115	0.303925	0.28859	0.33604	0.165685	0.03015	0.00676	0.2171	0.35181	0.40939	0.029995	0.015475
ACGGAACC	GGTTCCGT	TTCCGT	NAC	0.45406	0.44594	0.36127	0.37953	0.400445	0.46145	0.119965	-0.032265	0.17186	0.23473	0.38194	0.43454	-0.131825	-0.07901
ACGGAACT	AGTTCCGT	TTCCGT	NAC	0.468335	0.43795	0.29169	0.391865	0.277175	0.45179	0.158885	0.011995	0.109455	0.17765	0.417485	0.44508	0.027745	0.034775
ACGGAAGC	GCTTCCGT	TTCCGT	NAC	0.43593	0.374265	0.29905	0.289125	0.297925	0.23561	0.257475	0.08769	0.0402	0.208615	0.385115	0.266195	0.05809	-0.030865
ACGGAAT.T	A.ATTCCGT	TTCCGT	NAC	0.415665	0.43784	0.305455	0.34129	0.354805	0.38634	0.225545	0.13127	0.024825	0.07923	0.41361	0.426455	0.07216	-0.049505
ACGGCA.TT	AA.TGCCGT	TGCCGT	NAC	0.439925	0.39535	0.32838	0.401175	0.368235	0.370285	0.268505	0.03597	0.0806	0.18233	0.397815	0.390975	0.05033	0.10609
ACGGCAA.T	A.TTGCCGT	TGCCGT	NAC	0.42192	0.39501	0.387	0.34792	0.389725	0.329945	0.264255	0.065945	0.13371	0.2179	0.36537	0.34313	0.03647	0.09186
ACGGCAAC	GTTGCCGT	TGCCGT	NAC	0.38586	0.3751	0.40085	0.28803	0.420395	0.26351	0.264405	-0.010985	0.038525	0.24593	0.3259	0.330605	-0.136815	-0.10463
ACGGCAAT	ATTGCCGT	TGCCGT	NAC	0.408595	0.375195	0.298225	0.28339	0.365625	0.236025	0.286385	0.03989	0.188365	0.22637	0.300185	0.31735	0.011665	-0.04121
ACGGCAC.T	A.GTGCCGT	TGCCGT	NAC	0.366365	0.31389	0.31681	0.40894	0.41854	0.343955	0.130295	-0.11402	-0.122645	0.1818	0.31671	0.3548	-0.097345	-0.141255
ACGGCACC	GGTGCCGT	TGCCGT	NAC	0.42514	0.35821	0.405925	0.375175	0.45241	0.380555	0.093685	-0.023485	-0.03629	0.236835	0.31816	0.3333	0.02541	-0.170095
ACGGCACG	CGTGCCGT	TGCCGT	NAC	0.29103	0.340235	0.339715	0.286465	0.404155	0.32391	0.132655	-0.07304	-0.157265	0.06506	0.21661	0.233435	-0.085975	-0.126495
ACGGCACT	AGTGCCGT	TGCCGT	NAC	0.46725	0.449065	0.3307	0.453915	0.392935	0.424895	0.18681	-0.055915	0.06908	0.17389	0.402495	0.453245	-0.042765	-0.04117
ACGGCAGT	ACTGCCGT	TGCCGT	NAC	0.41809	0.311485	0.207385	0.21157	0.262885	0.08134	0.138265	0.00944	-0.080235	0.04248	0.34184	0.2381	-0.009465	0.077915
ACGGCAT.T	A.ATGCCGT	TGCCGT	NAC	0.27455	0.339915	0.29273	0.337095	0.34182	0.37565	0.19334	0.033475	-0.043335	0.13222	0.401495	0.37304	0.03333	0.05487
ACGGTCA.T	A.TGACCGT	GGTCA.	WRKY	-0.049545	-0.0388	-0.187205	-0.080495	-0.038545	-0.005395	-0.07774	-0.102595	0.002095	-0.033855	-0.155355	0.017465	-0.093345	0.43322
ACGGTCAA	TTGACCGT	TTGACC	WRKY	-0.05976	-0.075705	-0.008365	-0.17298	0.07164	0.00494	-0.094095	-0.12449	-0.003095	-0.05027	-0.16482	-0.14817	-0.129015	0.4897
ACGGTCAG	CTGACCGT	GGTCAG	WRKY	-0.065205	-0.11561	-0.124295	-0.080465	-0.129455	0.045075	-0.11796	-0.08293	0.06539	0.03548	-0.08789	0.000735	-0.046345	0.43162
ACGT.AACA	TGTT.ACGT	0ther_NAC	NAC	0.30568	0.30129	0.37926	0.316735	0.41587	0.36832	0.306785	0.0799	-0.02491	0.35335	0.36393	0.32203	0.08046	0.2596
ACGT.AACG	CGTT.ACGT	0ther_NAC	NAC	0.306845	0.228305	0.387045	0.210875	0.433355	0.18249	0.175765	-0.092405	-0.079535	0.33692	0.20886	0.130165	0.02206	0.35472
ACGT.AACT	AGTT.ACGT	0ther_NAC	NAC	0.259805	0.23844	0.359385	0.263285	0.421255	0.256235	0.249325	0.036325	-0.022495	0.378105	0.25425	0.266785	0.071995	0.119665
ACGT.ACAT	ATGT.ACGT	0ther_NAC	NAC	0.22471	0.27493	0.3877	0.34025	0.404265	0.35207	0.249325	0.11789	0.06635	0.33522	0.32305	0.28119	0.03635	-0.075005
ACGT.ACCA	TGGT.ACGT	0ther_NAC	NAC	0.29515	0.30824	0.39081	0.34777	0.429565	0.34469	0.264885	0.044105	0.275925	0.367765	0.33341	0.287795	0.04893	0.096345
ACGT.ACCC	GGGT.ACGT	0ther_NAC	NAC	0.236785	0.29258	0.37343	0.214565	0.4443	0.255375	0.212965	-0.070145	0.17322	0.358025	0.12471	0.2225	-0.017605	0.02799
ACGT.ACCG	CGGT.ACGT	0ther_NAC	NAC	0.310375	0.3094	0.427955	0.25826	0.446535	0.29923	0.31136	-0.013655	0.06525	0.35226	0.299235	0.23573	-0.02453	0.19108
ACGT.ACCT	AGGT.ACGT	0ther_NAC	NAC	0.339625	0.265395	0.434705	0.284475	0.45942	0.32377	0.277565	0.00842	0.28334	0.41042	0.319255	0.294735	0.002775	0.09079
ACGT.ACGT	ACGT.ACGT	0ther_NAC	NAC	0.463265	0.37011	0.4658	0.402715	0.47577	0.46977	0.31053	-0.003105	0.12385	0.451895	0.426635	0.449115	0.07794	0.05855
ACGT.AGCT	AGCT.ACGT	0ther_NAC	NAC	0.341755	0.292505	0.338985	0.302315	0.40895	0.3079	0.244235	0.065555	0.15522	0.3106	0.305835	0.325905	0.01316	0.03073
ACGT.ATCA	TGAT.ACGT	0ther_NAC	NAC	0.185215	0.26091	0.308275	0.29778	0.401235	0.19192	0.31874	0.0679	-0.064205	0.332505	0.298315	0.199395	-0.006185	0.0946
ACGT.ATCC	GGAT.ACGT	0ther_NAC	NAC	0.25882	0.27855	0.402925	0.21639	0.42481	0.350465	0.16445	0.010645	-0.011925	0.363365	0.331895	0.253705	-0.01765	-0.10159
ACGT.ATCG	CGAT.ACGT	0ther_NAC	NAC	0.283205	0.28981	0.41217	0.27294	0.439835	0.292555	0.26854	0.05013	-0.11543	0.36215	0.28771	0.219165	-0.11717	-0.00874
ACGT.ATCT	AGAT.ACGT	0ther_NAC	NAC	0.14985	0.28186	0.394705	0.33945	0.43078	0.33201	0.31794	0.01597	-0.084205	0.408	0.334325	0.258375	0.037635	-0.11922
ACGT.GACC	GGTC.ACGT	GTC.ACG	WRKY	-0.14448	0.08772	-0.060605	-0.05628	0.094595	0.14107	-0.186465	-0.013445	-0.157365	0.054025	0.07157	-0.09081	0.00214	0.465335
ACGT.GACT	AGTC.ACGT	GTC.ACG	WRKY	0.03319	-0.008365	-0.054055	0.003685	0.127025	-0.00792	0.028005	-0.171595	-0.196145	-0.0063	-0.135655	-0.080635	-0.122385	0.452265
ACGT.TCCC	GGGA.ACGT	ACGT.T	NAC	0.40831	0.327915	0.313265	0.28442	0.414395	0.36608	0.190795	0.08269	0.336245	0.291725	0.309515	0.35016	-0.07037	0.084305
ACGT.TTCT	AGAA.ACGT	ACGT.T	NAC	0.3519	0.330735	0.33055	0.35431	0.387575	0.330085	0.188565	0.04417	-0.024275	0.18096	0.40201	0.30953	-0.18278	0.002605
ACGTA.CGT	ACG.TACGT	TACGT	NAC	0.32668	0.304735	0.380805	0.30627	0.43616	0.36697	0.2578	-0.00699	-0.018265	0.374115	0.281085	0.38951	0.02377	0.19276
ACGTA.CTT	AAG.TACGT	TACGT	NAC	0.409745	0.37454	0.29231	0.337895	0.38201	0.380495	0.242675	0.171565	0.22766	0.367075	0.39	0.37337	0.08652	0.089175
ACGTAA.GT	AC.TTACGT	TTACGT	NAC	0.354765	0.38222	0.44005	0.31196	0.44897	0.412385	0.283975	-0.00605	0.163425	0.440385	0.419105	0.42513	0.076345	0.19208
ACGTAA.TT	AA.TTACGT	TTACGT	NAC	0.45407	0.419625	0.394175	0.425725	0.41225	0.44358	0.30696	0.215805	0.1407	0.387295	0.457955	0.424055	0.15807	0.060595
ACGTAAA.T	A.TTTACGT	TTACGT	NAC	0.391055	0.380965	0.36797	0.34878	0.410825	0.39577	0.33049	0.129045	-0.019015	0.4097	0.408635	0.35965	0.22222	0.082745
ACGTAAAA	TTTTACGT	TTACGT	NAC	0.33585	0.331075	0.36602	0.349985	0.40632	0.325955	0.31214	0.16118	0.09567	0.435635	0.36806	0.344425	0.17835	0.091435
ACGTAAAC	GTTTACGT	TTACGT	NAC	0.42743	0.3553	0.396735	0.321325	0.43043	0.36766	0.317015	-0.006875	0.041475	0.40378	0.40173	0.265585	0.127705	0.017185
ACGTAAAG	CTTTACGT	TTACGT	NAC	0.367285	0.31705	0.40234	0.301345	0.42056	0.25499	0.319435	0.09574	0.07572	0.40978	0.35948	0.28312	0.14274	0.103205
ACGTAAC.T	A.GTTACGT	TTACGT	NAC	0.460375	0.430855	0.46484	0.42449	0.46348	0.474065	0.36086	0.141895	0.28371	0.43281	0.45492	0.45013	0.015735	0.03057
ACGTAACA	TGTTACGT	TTACGT	NAC	0.3892	0.41266	0.438235	0.36455	0.42641	0.41661	0.344565	0.132525	0.20531	0.40861	0.410115	0.419235	0.06165	0.034635
ACGTAACC	GGTTACGT	TTACGT	NAC	0.388965	0.412285	0.44162	0.388835	0.46319	0.43048	0.338445	0.14883	0.32849	0.392155	0.40893	0.413555	-0.047565	-0.053435
ACGTAACG	CGTTACGT	TTACGT	NAC	0.43598	0.388755	0.4235	0.347715	0.437735	0.41055	0.27232	0.065195	0.118325	0.415155	0.358995	0.40863	-0.005345	0.077995
ACGTAACT	AGTTACGT	TTACGT	NAC	0.480295	0.45067	0.442605	0.44415	0.423705	0.4744	0.25117	0.173995	0.247345	0.325025	0.46606	0.473795	0.037605	-0.038265
ACGTAAG.T	A.CTTACGT	TTACGT	NAC	0.39751	0.37552	0.37466	0.299975	0.41114	0.32096	0.23949	0.15824	0.21147	0.368535	0.404285	0.36694	-0.022065	0.008425
ACGTAAGC	GCTTACGT	TTACGT	NAC	0.4534	0.405995	0.4204	0.352065	0.44949	0.42779	0.298085	0.133035	0.204585	0.367945	0.436835	0.43132	0.03311	-0.038685
ACGTAAGT	ACTTACGT	TTACGT	NAC	0.41824	0.40181	0.35727	0.407235	0.390455	0.3442	0.23348	0.212255	0.125475	0.350065	0.414205	0.42023	0.059985	0.111885
ACGTAAT.T	A.ATTACGT	TTACGT	NAC	0.430895	0.41415	0.439765	0.404145	0.44586	0.43725	0.36623	0.09903	0.15907	0.436115	0.451965	0.44438	0.210075	0.023485
ACGTAATA	TATTACGT	TTACGT	NAC	0.351095	0.375345	0.42487	0.276105	0.43361	0.34628	0.298215	0.17619	0.14208	0.386995	0.37735	0.27297	0.098395	0.017665
ACGTAATC	GATTACGT	TTACGT	NAC	0.453495	0.41143	0.464335	0.37964	0.46165	0.443045	0.35598	0.09011	0.033235	0.42369	0.4268	0.440165	0.043045	-0.09372
ACGTACGC	GCGTACGT	TACGT	NAC	0.20162	0.160235	0.211705	0.259565	0.402385	0.27396	0.193255	-0.028415	-0.00986	0.252665	0.25231	0.209295	0.06069	-0.06069
ACGTATCT	AGATACGT	ACGTAT	NAC	0.424855	0.38022	0.188585	0.333625	0.30574	0.39254	0.189065	0.082365	-0.06043	0.139635	0.393425	0.31309	0.02125	-0.010015
ACGTCAAA	TTTGACGT	GTCAAA	WRKY	0.26167	0.245195	0.333225	0.175535	0.372445	0.193735	0.261295	0.081655	0.005925	0.36106	0.251805	0.249755	0.18145	0.421365
ACGTCAC.T	A.GTGACGT	TGACGT	NAC	0.402105	0.294285	0.38398	0.32429	0.43878	0.428185	0.2605	0.092445	0.001645	0.408065	0.37394	0.331355	0.09589	0.094285
ACGTCACC	GGTGACGT	TGACGT	NAC	0.308405	0.320025	0.45209	0.31122	0.463085	0.35645	0.23719	-0.085855	-0.11655	0.40822	0.23856	0.280145	0.07433	-1.5e-05
ACGTCACT	AGTGACGT	TGACGT	NAC	0.36495	0.34242	0.38331	0.353795	0.40562	0.354175	0.23417	0.065845	-0.06424	0.314365	0.35451	0.32766	0.025755	0.02841
ACGTCAT.T	A.ATGACGT	TGACGT	NAC	0.093795	0.259075	0.363825	0.25066	0.40577	0.277245	0.199225	0.03702	-0.172225	0.33588	0.2698	0.163065	0.145015	-0.00942
ACGTCATC	GATGACGT	TGACGT	NAC	0.28758	0.284885	0.41848	0.290675	0.44889	0.343455	0.2136	-0.01828	-0.028725	0.41114	0.32701	0.273295	-0.04679	0.049415
ACGTCT.TT	AA.AGACGT	ACGTCT	NAC	0.405615	0.40609	0.11229	0.41199	0.294475	0.363035	0.275765	0.157455	0.155005	0.270575	0.41392	0.407345	-0.0468	0.05065
ACGTCTC.T	A.GAGACGT	ACGTCT	NAC	0.455685	0.41287	0.238265	0.448235	0.361685	0.38587	0.231455	0.042595	0.03225	0.285545	0.419725	0.42854	-0.06283	0.08577
ACGTCTCC	GGAGACGT	ACGTCT	NAC	0.41127	0.35346	0.21042	0.36762	0.330165	0.273265	0.167185	0.029125	0.05205	0.18196	0.33968	0.32195	0.010445	0.080215
ACGTCTCT	AGAGACGT	ACGTCT	NAC	0.451475	0.41238	0.09393	0.45241	0.24317	0.381475	0.175295	0.017985	0.01522	0.079305	0.41795	0.441665	-0.08467	-0.0299
ACGTG.CGT	ACG.CACGT	TG.CGT	NAC	0.352635	0.28065	0.40852	0.27706	0.44199	0.3407	0.207885	-0.087695	-0.087075	0.32034	0.26876	0.195185	-0.00309	-0.08527
ACGTGTAC	GTACACGT	ACGTGT	NAC	0.309205	0.285795	0.32813	0.278575	0.41269	0.27765	0.200945	-0.11137	-0.096245	0.20448	0.26725	0.205935	-0.001075	-0.02733
ACGTT.CGT	ACG.AACGT	ACG.AAC	NAC	0.41391	0.3405	0.462945	0.39169	0.474425	0.431785	0.27455	-0.03236	0.11086	0.461855	0.40038	0.42256	-0.00923	0.09516
ACGTT.CTT	AAG.AACGT	AAG.AA	NTL	0.1707	0.246035	0.344485	0.189995	0.415365	0.194555	0.24146	0.29711	0.32513	0.411315	0.27087	0.212585	-0.057855	-0.0099
ACGTTA.GT	AC.TAACGT	0ther_NAC	NAC	0.01556	0.203525	0.403585	0.223995	0.432935	0.24883	0.26427	0.09248	-0.05906	0.419905	0.18942	0.216635	-0.072245	0.15189
ACGTTAA.T	A.TTAACGT	0ther_NAC	NAC	0.093925	0.129355	0.3628	0.238015	0.40291	0.093465	0.31594	0.15417	-0.11115	0.417985	0.15843	0.150595	0.136595	-0.06513
ACGTTAAC	GTTAACGT	0ther_NAC	NAC	0.257335	0.227915	0.42133	0.22652	0.43799	0.217775	0.2701	0.006815	-0.03714	0.41182	0.20871	0.20676	0.040285	-0.003055
ACGTTAC.T	A.GTAACGT	0ther_NAC	NAC	0.280965	0.255835	0.457165	0.32038	0.466975	0.321535	0.341635	0.200685	0.32857	0.460255	0.298225	0.36417	-0.061765	0.01454
ACGTTACA	TGTAACGT	0ther_NAC	NAC	0.026195	0.15739	0.35365	0.2444	0.40424	0.23018	0.221665	-0.12071	-0.13004	0.361685	0.21683	0.152695	0.02103	-0.180985
ACGTTACC	GGTAACGT	0ther_NAC	NAC	0.26333	0.197175	0.45799	0.194805	0.46675	0.218465	0.330845	0.01394	0.383865	0.4621	0.248515	0.17607	-0.016875	0.04307
ACGTTACG	CGTAACGT	0ther_NAC	NAC	0.301635	0.29891	0.389265	0.267905	0.441375	0.341415	0.287345	0.035095	0.129915	0.43953	0.33302	0.39038	0.12349	0.036505
ACGTTACT	AGTAACGT	0ther_NAC	NAC	0.286875	0.154815	0.43472	0.28155	0.439005	0.24934	0.267835	0.086315	0.23304	0.43412	0.258795	0.3262	0.065175	-0.006255
ACGTTAGC	GCTAACGT	0ther_NAC	NAC	0.14368	0.093815	0.376755	0.21297	0.40624	0.05837	0.166085	-0.097895	-0.05494	0.342845	0.1829	0.128435	0.02419	-0.03877
ACGTTATC	GATAACGT	0ther_NAC	NAC	-0.004175	0.051105	0.384255	0.169545	0.43078	0.16244	0.29907	0.04013	-0.129855	0.42307	0.20796	0.01971	-0.003075	0.047085
ACGTTGAC	GTCAACGT	GTCAAC	WRKY	-0.07376	-0.018925	0.02212	0.01679	0.143675	0.09555	0.024665	-0.08426	-0.109165	0.126795	-0.00589	-0.045075	-0.047285	0.488755
ACGTTGC.T	A.GCAACGT	0ther_NAC	NAC	0.219855	0.19612	0.34972	0.17892	0.422055	0.269105	0.231035	0.036195	0.09065	0.43272	0.30128	0.27428	0.10664	-0.02441
ACGTTTC.T	A.GAAACGT	ACGTTT	NAC	0.26167	0.316745	0.3941	0.306545	0.41733	0.331735	0.272925	0.21945	0.37702	0.336995	0.34237	0.327395	0.08085	-0.043405
ACGTTTCC	GGAAACGT	ACGTTT	NTL	0.31187	0.3429	0.41111	0.327485	0.432375	0.35447	0.255055	0.140625	0.439185	0.38077	0.347305	0.358725	0.04892	-0.057125
ACGTTTTC	GAAAACGT	ACGTTT	NAC	0.247965	0.304365	0.38155	0.33606	0.401245	0.289785	0.32028	0.1962	0.22493	0.32211	0.30263	0.326865	0.055785	-0.07307
ACTA.GCAA	TTGC.TAGT	TTGC.TA	NAC	0.107565	0.122715	0.211305	0.20037	0.287865	0.05624	0.19691	0.220075	0.104165	0.43435	0.17882	0.211515	0.07642	-0.119935
ACTAAGTA	TACTTAGT	TAAGTA	NTL	0.190225	0.21556	0.176625	0.192345	0.12573	0.125	0.252	0.428835	0.11606	0.257515	0.279055	0.21768	0.048435	0.09992
ACTAGTCA	TGACTAGT	.0ther_WRKY	WRKY	0.09849	0.13444	0.08621	0.065475	0.06476	0.07586	0.03395	0.03286	0.128175	-0.001605	0.10782	0.06561	-0.057455	0.43488
ACTC.GACC	GGTC.GAGT	.0ther_WRKY	WRKY	0.00965	-0.25469	-0.130105	-0.15356	-0.141615	-0.11728	-0.13863	-0.205285	-0.040475	-0.07318	-0.18605	-0.104115	-0.111325	0.40273
ACTCAACC	GGTTGAGT	0ther_NAC	NAC	-0.04886	0.078625	0.365785	0.116695	0.407505	-0.03235	0.220975	0.044385	-0.119335	0.3813	-0.080565	-0.08244	0.085195	-0.04919
ACTCTGAC	GTCAGAGT	.0ther_WRKY	WRKY	0.04651	-0.144715	-0.11923	-0.128005	-0.140515	0.00092	-0.124875	-0.11369	-0.022835	-0.111205	-0.08929	-0.094175	-0.10888	0.437265
ACTGACCT	AGGTCAGT	GGTCAG	WRKY	-0.007895	-0.035885	-0.01419	-0.09592	-0.089805	-0.0607	0.002375	-0.0219	0.108905	0.05032	-0.03184	-0.077755	-0.01947	0.406935
ACTGGTCA	TGACCAGT	TGACCA	WRKY	-0.018355	-0.080315	0.127025	-0.102545	-0.01677	-0.070355	-0.109705	-0.12449	-0.04979	-0.010335	0.04482	-0.142	-0.10529	0.43251
ACTT.CGTA	TACG.AAGT	TT.CGTA	NAC	0.351945	0.373	0.36673	0.34452	0.40818	0.331585	0.338175	0.070145	-0.09583	0.392315	0.34847	0.370355	0.0563	0.096815
ACTT.CGTG	CACG.AAGT	TT.CGTG	NAC	0.46174	0.440955	0.414675	0.37363	0.431335	0.393325	0.12917	0.098955	0.13862	0.228405	0.4145	0.440425	-0.047075	0.05938
ACTT.CTTA	TAAG.AAGT	AAG.AA	NTL	0.191425	0.113325	0.196465	0.135435	0.294455	0.01503	0.205865	0.447115	0.186775	0.32231	0.088825	0.07047	-0.03496	0.16091
ACTT.GACC	GGTC.AAGT	GGTC.AA	WRKY	-0.08347	0.00647	-0.01917	-0.07318	-0.02281	-0.08345	0.043655	0.076845	-0.016335	-0.025245	-0.038945	-0.12095	0.05207	0.440345
ACTT.GTCA	TGAC.AAGT	.0ther_WRKY	WRKY	-0.026975	0.07754	-0.04481	0.0801	0.00124	0.054275	0.060275	0.19255	-0.04032	-0.04156	0.06918	-0.0176	-0.00831	0.41693
ACTTAACC	GGTTAAGT	0ther_NTL	NTL	0.169665	0.11453	0.19731	0.131695	0.185875	-0.037575	0.16369	0.40226	0.24334	0.22082	0.203175	0.208895	0.22269	0.038825
ACTTGAC.T	A.GTCAAGT	GTCAAG	WRKY	-0.00064	0.10677	0.018665	0.19107	0.16982	0.10885	0.164005	0.04104	0.029295	0.09983	0.12953	0.095115	0.102585	0.442145
ACTTGACC	GGTCAAGT	GTCAAG	WRKY	0.05001	0.030575	0.089195	0.01076	0.050665	-0.105455	0.109925	0.028025	0.09483	0.039815	0.037055	-0.06686	0.051585	0.469855
ACTTGACT	AGTCAAGT	GTCAAG	WRKY	0.012285	0.075235	-0.078695	0.18567	0.080835	-0.06191	0.074155	-0.04511	-0.078915	0.02523	0.043665	-0.008265	-0.06591	0.456015
ACTTT.CGT	ACG.AAAGT	ACG.AAA	NAC	0.33182	0.30524	0.417905	0.23119	0.432145	0.33614	0.29036	0.099025	0.134685	0.37376	0.38675	0.337175	0.148135	0.16742
ACTTTCCT	AGGAAAGT	AGGAAA	NTL	0.04107	0.170935	0.00267	0.092295	0.081255	0.023485	0.144175	0.292445	0.400205	0.145315	0.01795	0.12072	-0.01138	0.17069
ACTTTGA.T	A.TCAAAGT	.0ther_WRKY	WRKY	0.058305	0.04652	0.14649	0.19764	0.123915	-0.05764	0.087425	0.01695	0.14929	0.140235	0.111015	0.082475	0.141335	0.413875
AG.ATGCGT	ACGCAT.CT	TGCGT	NAC	0.207645	0.186645	0.350885	0.028685	0.41462	0.220855	0.180635	-0.00352	-0.1293	0.31753	0.10274	0.116215	-0.025625	0.04246
AG.TAACGT	ACGTTA.CT	0ther_NAC	NAC	0.22662	0.16394	0.40471	0.279605	0.44215	0.181135	0.295795	0.09228	0.21313	0.449285	0.27778	0.22331	0.04002	-0.057195
AG.TAGCGT	ACGCTA.CT	ACGCTA	NAC	0.240565	0.243855	0.44635	0.204725	0.471205	0.122125	0.37094	0.064565	-0.070885	0.474825	0.184735	0.20491	0.23376	0.020295
AG.TGACGT	ACGTCA.CT	TGACGT	NAC	0.2204	0.21674	0.40066	0.26431	0.442995	0.32017	0.17869	-0.072575	-0.15767	0.374535	0.233025	0.21649	-0.04831	0.26959
AG.TGGCGT	ACGCCA.CT	TGGCGT	NAC	0.12979	0.195595	0.425225	0.161325	0.44989	0.090665	0.197205	-0.09323	-0.132105	0.362265	0.103055	0.062875	0.1174	-0.116145
AG.TTACGT	ACGTAA.CT	TTACGT	NAC	0.449255	0.41879	0.45485	0.39916	0.463285	0.4477	0.355845	0.082005	0.25451	0.410925	0.42989	0.44854	0.130505	-0.172445
AG.TTCCGT	ACGGAA.CT	TTCCGT	NAC	0.449415	0.45301	0.38841	0.374345	0.407885	0.44441	0.288585	0.189285	0.148985	0.258005	0.406215	0.437505	-0.108605	-0.05555
AG.TTCCTT	AAGGAA.CT	AAGGAA	NTL	0.104265	0.11311	0.23406	0.111685	0.332175	-0.053555	0.200095	0.42023	0.423645	0.28216	0.191245	0.12921	-0.15341	-0.16486
AG.TTGCGT	ACGCAA.CT	TTGCGT	NAC	0.45374	0.401765	0.485285	0.35835	0.488085	0.47725	0.36518	-0.002905	0.177485	0.47971	0.45957	0.45368	0.257085	0.01865
AG.TTGCTT	AAGCAA.CT	TTGCTT	NAC	-0.052165	0.02471	0.37985	0.04364	0.41599	0.009415	0.274795	0.352695	0.3302	0.46784	0.07494	0.163025	-0.093055	-0.072645
AG.TTTCGT	ACGAAA.CT	TTTCGT	NAC	0.314415	0.23211	0.385165	0.175105	0.41679	0.215755	0.221385	0.085525	0.14594	0.28835	0.261785	0.23135	0.01553	0.04524
AG.TTTCTT	AAGAAA.CT	0ther_NTL	NTL	0.130035	0.179375	0.255645	0.183055	0.297565	-0.0472	0.271	0.329245	0.429695	0.25825	0.149705	0.198095	0.044425	-0.03294
AGAA.GTCA	TGAC.TTCT	.0ther_WRKY	WRKY	-0.02104	0.06544	-0.09428	0.08138	-0.016255	-0.058285	-0.067795	-0.017835	-0.023235	-0.138915	0.110605	0.05626	-0.161005	0.417355
AGAAAGTC	GACTTTCT	.0ther_WRKY	WRKY	0.075435	0.08961	-0.002355	0.102905	0.00409	-0.0145	-0.03674	-0.00031	0.067345	-0.037645	0.075605	0.04285	-0.247645	0.407215
AGAAGCAA	TTGCTTCT	TTGCTT	NAC	0.052165	0.119225	0.38063	0.07828	0.4203	0.048825	0.28384	0.360515	0.21847	0.381715	0.10927	0.233915	0.076795	0.01082
AGAAGGAA	TTCCTTCT	AAGGAA	NTL	0.06463	0.11711	0.19231	0.148915	0.155715	-0.099235	0.17665	0.41746	0.37864	0.157055	0.0779	0.07594	0.007685	-0.00911
AGAC.GTCA	TGAC.GTCT	.0ther_WRKY	WRKY	-0.089955	-0.09648	-0.140375	-0.051545	-0.160315	-0.14102	-0.00288	-0.12517	-0.156855	-0.14587	-0.08992	-0.06529	-0.235845	0.411235
AGACACGC	GCGTGTCT	ACACGC	NAC	0.090875	0.086715	0.36353	0.165425	0.42043	0.0846	0.107245	-0.0492	0.062915	0.214585	0.07924	0.164845	0.07746	0.08398
AGACGCAA	TTGCGTCT	TTGCGT	NAC	0.22208	0.24628	0.453355	0.261935	0.46212	0.432935	0.24243	0.07676	0.107105	0.26536	0.294805	0.27573	0.067825	0.05537
AGACGTAA	TTACGTCT	TTACGT	NAC	0.4526	0.388975	0.424695	0.43715	0.42375	0.455945	0.28228	0.03867	0.13851	0.408005	0.419915	0.41953	-0.018365	-0.03149
AGACGTG.T	A.CACGTCT	ACGTCT	NAC	0.406445	0.35171	0.25144	0.395015	0.33123	0.24815	0.036335	0.020275	-0.007205	0.15857	0.33961	0.36487	-0.175025	0.07577
AGACGTGA	TCACGTCT	ACGTCT	NAC	0.42538	0.36758	0.21681	0.35565	0.27166	0.22255	0.156675	0.07772	0.115955	0.24981	0.358185	0.34837	0.043405	0.116225
AGAG.CGTA	TACG.CTCT	AG.CGTA	NAC	0.46524	0.446595	0.23005	0.4699	0.28435	0.44834	0.28012	-0.006765	-0.055345	0.262115	0.46205	0.46561	-0.014005	0.097295
AGAG.CGTG	CACG.CTCT	AG.CGTG	NAC	0.478215	0.455175	0.11455	0.44805	0.17683	0.37893	0.01348	-0.105205	-0.04267	-0.03256	0.43031	0.46302	-0.21311	0.019415
AGAGGAAA	TTTCCTCT	AGGAAA	NTL	-0.012415	0.01068	0.11486	0.06657	0.069465	0.03927	-0.05023	0.126405	0.449775	0.143615	0.0951	0.058345	0.055595	0.03372
AGAGGGAA	TTCCCTCT	AGGGAA	NTL	0.01239	0.052705	0.11381	0.073635	-0.052305	0.110655	0.01853	0.177655	0.447075	0.032115	0.07094	0.09722	0.061565	-0.052475
AGAGGTAA	TTACCTCT	AGGTAA	NTL	0.071265	0.099625	0.144635	0.10573	0.018865	0.07424	0.049045	0.237435	0.42709	-0.0037	0.08364	-0.026065	-0.00824	-0.04571
AGAGGTCA	TGACCTCT	TGACCT	WRKY	-0.093315	-0.00514	-0.0759	-0.1222	-0.0551	-0.04146	-0.07959	-0.044015	-0.001145	-0.133245	-0.10829	-0.04237	-0.07422	0.425005
AGAGTCAA	TTGACTCT	TTGACT	WRKY	0.108465	0.01941	-0.00378	0.042585	-0.121275	0.01941	0.081835	0.047915	-0.038855	0.023655	0.0953	0.09306	-0.13063	0.48012
AGAT.CGTG	CACG.ATCT	T.CGTD	NAC	0.40741	0.3646	0.190185	0.226655	0.234305	0.246975	0.065995	-0.02718	-0.099805	-0.0103	0.33956	0.25775	-0.085175	-0.10777
AGATG.CGT	ACG.CATCT	TG.CGT	NAC	0.295115	0.323545	0.395325	0.2947	0.4294	0.363475	0.1531	-0.060345	-0.132985	0.282435	0.321915	0.33747	-0.07214	-0.04312
AGATT.CGT	ACG.AATCT	ACG.AAT	NAC	0.420645	0.412475	0.465695	0.354325	0.468225	0.43117	0.37436	0.05119	0.028255	0.407205	0.429605	0.450845	0.07568	-0.06286
AGATT.CTT	AAG.AATCT	AAG.AA	NTL	0.010975	0.051415	0.266475	0.128945	0.35347	-0.130845	0.239965	0.408025	0.375845	0.36684	0.174965	0.104325	-0.122485	-0.06971
AGATTG.GT	AC.CAATCT	0ther_NAC	NAC	0.117295	0.091585	0.382645	0.164955	0.418515	0.12247	0.20484	-0.032745	0.041905	0.29564	0.14805	0.14477	0.068065	-0.195695
AGATTGAC	GTCAATCT	GTCAAT	WRKY	-0.15758	0.057075	0.135005	0.084575	0.149695	-0.017215	0.086885	0.06459	-0.080615	0.17864	0.09444	0.076845	0.03925	0.45729
AGCA.GCAA	TTGC.TGCT	TTGC.TG	NAC	0.29904	0.266285	0.374765	0.220595	0.427245	0.27444	0.297625	0.068885	0.13631	0.348245	0.300135	0.27632	-0.05178	-0.158935
AGCACGC.T	A.GCGTGCT	CACGC.	NAC	0.21035	0.1692	0.346845	0.188065	0.42785	0.12952	0.167895	-0.01748	0.109465	0.317735	0.113155	0.192265	-0.01783	-0.179265
AGCACGCA	TGCGTGCT	TGCGTG	NAC	0.333285	0.280615	0.434715	0.309855	0.45269	0.2817	0.22204	-0.1001	0.06094	0.34331	0.30147	0.21572	0.02668	-0.06249
AGCG.TGAC	GTCA.CGCT	.0ther_WRKY	WRKY	-0.13505	-0.07282	-0.060925	-0.107525	-0.133505	-0.051635	0.041745	0.06216	-0.086635	-0.000355	-0.075205	-0.00927	0.085655	0.447665
AGCGGTCA	TGACCGCT	TGACCG	WRKY	-0.047815	-0.149945	-0.11218	-0.17651	-0.14295	-0.16281	-0.073695	-0.10476	-0.046375	-0.174895	-0.043915	-0.17981	-0.089525	0.42178
AGCGTAA.T	A.TTACGCT	TTACGC	NAC	0.024105	0.142655	0.25005	0.140605	0.33604	0.17227	0.325035	0.00978	-0.10503	0.428225	0.077535	0.042525	0.20501	-0.002085
AGCGTAAA	TTTACGCT	TTACGC	NAC	0.050795	0.025975	0.22327	0.12015	0.240735	0.1264	0.243725	0.03461	0.019925	0.413175	0.1498	0.1187	0.12211	-0.022285
AGCGTAAG	CTTACGCT	TTACGC	NAC	-0.00696	0.058785	0.191335	0.08971	0.31163	-0.00509	0.17165	0.060845	0.05592	0.400165	0.13066	0.140925	0.136295	0.026005
AGCGTCAA	TTGACGCT	TTGACG	WRKY	-0.04153	-0.010965	0.055415	0.06887	0.158045	0.097835	0.13526	-0.03307	0.12043	0.245765	0.009765	0.092085	0.148845	0.407895
AGCGTGT.T	A.ACACGCT	ACACGC	NAC	0.10452	0.2206	0.401275	0.190715	0.441825	0.13797	0.243855	0.10426	-0.093315	0.18307	0.19418	0.144555	-0.04257	-0.02149
AGCGTGTA	TACACGCT	ACACGC	NAC	0.063395	0.11179	0.41782	0.136245	0.436305	0.197575	0.219595	-0.075815	-0.090135	0.27411	0.1291	0.163205	-0.04492	-0.055045
AGCGTGTC	GACACGCT	ACACGC	NAC	0.206195	0.17362	0.3978	0.16519	0.432435	0.0924	0.10726	-0.082795	-0.042685	0.13108	0.156345	0.207545	-0.06007	0.011835
AGCGTTGA	TCAACGCT	.0ther_WRKY	WRKY	-0.13008	0.00861	0.02634	-0.03977	0.05762	0.039765	0.0637	0.07373	-0.09953	0.05275	-0.10113	-0.01672	0.023405	0.40092
AGCTT.CGT	ACG.AAGCT	ACG.AAG	NAC	0.43284	0.40125	0.432395	0.291475	0.44783	0.40224	0.293905	0.117135	0.275805	0.36764	0.44023	0.41312	-0.067755	-0.026225
AGCTTGAC	GTCAAGCT	GTCAAG	WRKY	0.093645	-0.071425	0.07281	-0.10035	0.06498	0.057185	-0.0625	-0.05266	0.027905	-0.018415	-0.00553	0.09905	-0.193325	0.44715
AGCTTTCC	GGAAAGCT	GGAAA	NTL	0.126025	0.11059	0.17139	-0.02168	0.132665	-0.05794	0.04616	0.23304	0.434255	0.122515	0.03758	0.11625	0.02543	-0.18299
AGG.AACGT	ACGTT.CCT	AGG.AAC	NTL	0.260525	0.29786	0.417445	0.18892	0.42954	0.23925	0.23811	0.199315	0.46299	0.35468	0.30202	0.297155	0.016465	-0.12013
AGG.AAGGT	ACCTT.CCT	AGG.AAG	NTL	0.062505	-0.050735	0.094005	-0.092705	0.11158	-0.06559	0.096015	0.26843	0.443445	0.17134	-0.12788	0.046835	-0.050525	-0.079035
AGG.AATCT	AGATT.CCT	AGG.AAT	NTL	-0.008455	-0.007175	0.17057	-0.019465	0.114555	-0.004645	0.06258	0.12888	0.42267	0.093675	0.00784	0.014795	-0.055835	-0.019855
AGG.TGCGT	ACGCA.CCT	TGCGT	NAC	0.30283	0.25459	0.37254	0.252435	0.41458	0.32928	0.200515	0.010565	0.062605	0.28324	0.25205	0.211825	0.1483	0.07619
AGGAAA.CT	AG.TTTCCT	AGGAAA	NTL	0.021725	-0.07009	0.07434	0.018335	0.06959	-0.088335	-0.02154	0.18593	0.462125	0.04684	0.029495	0.008845	-0.0237	-0.175865
AGGAAA.GT	AC.TTTCCT	AGGAAA	NTL	0.098985	0.16651	0.21145	0.22602	0.213735	0.127775	0.19816	0.185415	0.46689	0.13419	0.140415	0.063895	0.099245	-0.09186
AGGAAA.TT	AA.TTTCCT	AGGAAA	NTL	0.20119	0.277065	0.16047	0.26293	0.247675	0.16783	0.163335	0.28634	0.427255	0.15534	0.222755	0.27187	0.092885	0.06313
AGGAAAC.T	A.GTTTCCT	AGGAAA	NTL	0.19263	0.224895	0.24779	0.238755	0.310585	0.206365	0.17444	0.257655	0.48335	0.105445	0.22744	0.147165	0.00108	-0.13158
AGGAAACC	GGTTTCCT	AGGAAA	NTL	0.04445	-0.050475	0.018805	-0.03589	0.13043	-0.00742	-0.007735	0.099945	0.481905	0.06962	0.03889	-0.15353	-0.01053	-0.181245
AGGAAACG	CGTTTCCT	AGGAAA	NTL	0.06142	0.149065	0.20658	0.20771	0.13207	0.182715	0.132175	0.12521	0.450835	0.223995	0.108975	0.11173	0.01061	-0.04475
AGGAAACT	AGTTTCCT	AGGAAA	NTL	0.027705	0.063465	0.173525	0.08739	0.185735	0.08806	0.125425	0.227265	0.42559	0.040985	0.0144	0.130885	-0.032575	-0.033595
AGGAAAG.T	A.CTTTCCT	AGGAAA	NTL	0.119185	0.1468	0.136515	0.120625	0.07833	-0.001205	0.114625	0.255345	0.457315	0.17947	0.161495	0.16143	0.03732	-0.049465
AGGAAAGC	GCTTTCCT	AGGAAA	NTL	0.21416	0.11895	0.23015	0.123725	0.08129	0.076315	0.08881	0.252945	0.436115	0.188295	0.00239	0.177365	-0.00244	-0.12619
AGGAAAGG	CCTTTCCT	AGGAAA	NTL	0.069935	-0.078575	0.09681	-0.07554	0.010385	-0.074135	0.064045	0.0725	0.440435	0.135685	-0.038315	0.0354	-0.06991	0.042575
AGGAAAT.T	A.ATTTCCT	AGGAAA	NTL	0.09332	0.16571	0.1055	0.237425	0.11123	0.025545	0.159865	0.17752	0.41226	0.13111	0.15498	0.09439	0.1377	0.06069
AGGAAATC	GATTTCCT	AGGAAA	NTL	-0.03246	-0.036875	0.09975	0.03169	-0.006955	-0.142785	0.099325	0.102465	0.43739	0.08019	0.018255	0.04216	-0.037285	-0.00653
AGGG.AAAC	GTTT.CCCT	GGG.AAA	NTL	0.14299	-0.019605	0.227535	-0.050395	0.08172	0.080635	0.07539	0.09994	0.449315	0.061805	-0.06765	0.069695	-0.10277	-0.12397
AGGG.AAAG	CTTT.CCCT	GGG.AAA	NTL	0.01611	-0.00523	0.12864	0.072905	0.087635	0.085425	0.028895	0.110125	0.42001	0.13935	-0.06729	0.11752	0.15432	-0.04262
AGGG.AACC	GGTT.CCCT	GGG.AAC	NTL	-0.13116	-0.168235	0.016595	-0.13608	0.1344	-0.004875	-0.119805	-0.088725	0.426745	-0.067185	-0.14534	-0.212265	-0.17737	-0.06923
AGGG.AACG	CGTT.CCCT	GGG.AAC	NTL	0.09198	-0.03244	0.12243	0.017625	0.027535	0.184095	-0.0705	0.003865	0.40498	0.0858	0.00457	0.106965	0.02418	-0.08417
AGGG.AAGC	GCTT.CCCT	0ther_NTL	NTL	0.044825	-0.064455	0.172425	-0.109965	-0.001025	-0.013545	-0.006245	0.23018	0.45778	-0.09729	-0.10848	0.02459	-0.04123	-0.135855
AGGG.AAGG	CCTT.CCCT	0ther_NTL	NTL	-0.00549	-0.119225	0.15525	-0.064665	0.019935	-0.030035	-0.12366	0.2322	0.45819	0.173075	-0.050725	-0.01256	0.080995	0.01629
AGGG.AATC	GATT.CCCT	0ther_NTL	NTL	0.03184	0.05191	0.08159	0.006065	0.12327	-0.016945	0.010365	-0.01991	0.416305	0.031365	-0.03364	-0.02022	-0.017855	-0.143345
AGGG.TGAC	GTCA.CCCT	.0ther_WRKY	WRKY	-0.053585	0.000165	0.005865	-0.018265	-0.01497	0.045675	-0.0363	-0.112905	-0.00172	0.07627	-0.130345	0.009755	0.029015	0.432265
AGGGAAAA	TTTTCCCT	AGGGAA	NTL	0.13133	0.11088	0.21953	0.18741	0.08647	0.11747	-0.00265	0.20134	0.415815	0.11528	0.087355	0.19202	0.074615	-0.038535
AGGGAAAC	GTTTCCCT	AGGGAA	NTL	0.075425	-0.004225	0.08451	0.08875	0.07098	0.13965	0.0125	0.11531	0.482205	0.083875	0.060815	-0.03544	0.01009	-0.092485
AGGGAAAG	CTTTCCCT	AGGGAA	NTL	0.12866	-0.059835	0.086055	-0.087085	-0.01991	-0.084	-0.169045	0.11483	0.47321	0.11422	-0.04014	-0.0742	0.00386	-0.04048
AGGGAAAT	ATTTCCCT	AGGGAA	NTL	0.076495	0.038925	0.137415	0.11183	0.105505	-0.069055	0.05663	0.06693	0.40575	-0.020045	0.059195	0.014005	0.08889	-0.153335
AGGGGAAA	TTTCCCCT	GGAAA	NTL	0.11249	0.018325	0.190595	0.01697	0.05774	0.10118	-0.0321	0.140405	0.41184	0.09978	0.01535	0.131705	0.05608	-0.055365
AGGGGTCA	TGACCCCT	TGACCC	WRKY	-0.09402	-0.170235	-0.11384	-0.18805	-0.007915	-0.05636	-0.191425	0.01289	0.026645	-0.042005	-0.071275	-0.18827	0.077675	0.41493
AGGGTAAA	TTTACCCT	GGGTAA	NTL	-0.02489	0.061415	0.10025	-0.016445	0.06995	0.088265	0.140215	0.085245	0.429195	0.153115	-0.07583	0.107895	0.036775	0.012865
AGGGTAAC	GTTACCCT	GGGTAA	NTL	-0.00463	-0.025745	0.05902	-0.0351	0.075145	-0.018375	0.01751	0.078815	0.41585	-0.00748	-0.01724	-0.067505	0.005615	-0.18461
AGGGTAAG	CTTACCCT	GGGTAA	NTL	0.0566	-0.022305	0.078465	-0.019845	0.03186	0.05088	0.05653	0.24492	0.429165	0.110875	0.06815	0.05973	0.11892	0.022145
AGGGTAAT	ATTACCCT	GGGTAA	NTL	0.115715	0.17002	0.113445	0.114095	0.10779	0.01487	0.07163	0.14339	0.4413	0.03265	0.120565	0.042515	0.060245	-0.05943
AGGGTCAA	TTGACCCT	TTGACC	WRKY	-0.013005	-0.142705	-0.07374	-0.16105	-0.02366	-0.087385	-0.088965	0.00457	0.053495	-0.01334	-0.07519	-0.05154	-0.008465	0.48263
AGGGTCAG	CTGACCCT	GGTCAG	WRKY	-0.10329	-0.251505	-0.106095	-0.203315	-0.130365	-0.095645	-0.151085	-0.112795	-0.0281	-0.041485	-0.15098	-0.190555	-0.059395	0.403115
AGGT.GACC	GGTC.ACCT	T.GACC	WRKY	-0.011505	-0.08679	-0.073615	-0.031265	-0.056625	-0.0197	-0.128155	-0.227555	-0.0467	-0.16489	-0.14073	0.000745	-0.01547	0.448565
AGGT.GACT	AGTC.ACCT	T.GACT	WRKY	-0.095285	0.054035	-0.05897	0.06635	-0.0645	-0.108015	0.0723	-0.03798	-0.033705	-0.090275	-0.08139	-0.02301	0.01851	0.42896
AGGT.TGAC	GTCA.ACCT	.0ther_WRKY	WRKY	0.085575	0.057615	-0.006885	0.15211	0.079	0.021015	0.066295	0.081595	-0.009545	0.09785	0.20113	-0.03836	0.157435	0.42036
AGGTA.CGT	ACG.TACCT	0ther_NAC	NAC	0.313305	0.225605	0.42769	0.26912	0.46395	0.22108	0.332505	0.188715	0.22421	0.43029	0.273325	0.279985	0.01435	-0.0346
AGGTAA.CT	AG.TTACCT	AGGTAA	NTL	0.016515	0.015815	0.09496	0.04866	0.13187	0.05902	-0.07412	0.12946	0.44252	-0.103745	-0.069425	-0.069365	-0.216735	-0.04258
AGGTAA.GT	AC.TTACCT	AGGTAA	NTL	0.16358	0.135485	0.253545	0.201055	0.28806	0.06891	0.210185	0.216705	0.45639	0.253415	0.10763	0.09251	0.025065	-0.011315
AGGTAAC.T	A.GTTACCT	AGGTAA	NTL	0.166255	0.05378	0.333825	0.075385	0.38658	0.023675	0.225335	0.199145	0.442085	0.33003	0.01141	0.065585	-0.21934	-0.04808
AGGTAACC	GGTTACCT	AGGTAA	NTL	0.03453	-0.003995	0.148115	-0.01781	0.136775	-0.05753	0.033955	0.10544	0.442375	-0.032505	-0.04113	0.025295	-0.17701	-0.07206
AGGTAAGG	CCTTACCT	AGGTAA	NTL	0.101385	-0.026705	0.03716	0.033185	0.08218	-0.017425	0.01944	0.269505	0.424385	0.14737	-0.061155	0.04748	0.08552	-0.0049
AGGTAAT.T	A.ATTACCT	AGGTAA	NTL	-0.007545	0.1324	0.163905	0.17928	0.183415	0.105405	0.12338	0.18442	0.40188	0.13083	0.179905	0.151295	0.11309	0.019095
AGGTCAA.T	A.TTGACCT	GTCAA.	WRKY	-0.06791	0.0958	-0.01789	0.147555	-0.06595	-0.030605	0.099805	0.107975	-0.005275	-0.05332	0.052275	-0.056735	0.12271	0.47492
AGGTCAAA	TTTGACCT	GTCAAA	WRKY	-0.04126	0.09733	-0.005975	0.054755	-0.08694	-0.053485	-0.00307	0.090135	-0.000155	-0.03273	0.06199	0.073485	0.04053	0.48188
AGGTCAAC	GTTGACCT	GTCAAC	WRKY	-0.044675	0.03277	-0.006235	0.050965	0.01458	-0.081395	-0.03227	-0.05711	0.07259	-0.028465	-0.11543	-0.069415	-0.044945	0.49199
AGGTCAAT	ATTGACCT	GTCAAT	WRKY	-0.01327	0.096905	0.011905	-0.01404	0.02828	0.02208	0.016345	0.13747	-0.048625	0.02751	0.049275	0.035685	0.101695	0.47805
AGGTCAG.T	A.CTGACCT	GGTCAG	WRKY	0.05629	-0.05534	-0.04188	0.079005	0.015345	-0.106285	-0.08311	0.03224	0.08109	-0.05681	-0.043795	0.035035	0.020615	0.403175
AGGTCAGA	TCTGACCT	GGTCAG	WRKY	0.019405	-0.0771	-0.011315	-0.023605	-0.08214	-0.084165	-0.02599	0.09624	0.034595	-0.10894	-0.058285	-0.142005	0.075875	0.448995
AGGTCAGC	GCTGACCT	GGTCAG	WRKY	0.00933	-0.12697	-0.071335	-0.007825	-0.17081	-0.04808	-0.096155	0.02433	0.037505	-0.092585	-0.037645	0.07798	-0.08057	0.450995
AGGTCGTC	GACGACCT	.0ther_WRKY	WRKY	-0.007505	-0.136875	-0.022525	-0.1835	-0.05514	-0.072195	-0.101165	-0.14484	-0.03857	-0.05952	-0.19128	-0.174485	-0.139425	0.415985
AGGTG.CGT	ACG.CACCT	TG.CGT	NAC	0.292485	0.303065	0.417215	0.38817	0.455295	0.35421	0.12101	-0.09509	-0.03183	0.370985	0.28787	0.26945	0.028065	-0.08571
AGGTT.CCT	AGG.AACCT	AGG.AAC	NTL	-0.07793	-0.03736	0.02448	-0.00984	0.042025	-0.06274	0.023235	0.081275	0.439275	-0.10799	-0.089255	-0.12874	-0.06102	-0.193385
AGGTT.CGT	ACG.AACCT	ACG.AAC	NAC	0.4562	0.412725	0.45813	0.413845	0.47288	0.464335	0.309005	0.037245	0.27123	0.39625	0.41583	0.44353	0.15673	-0.07067
AGGTT.CTT	AAG.AACCT	AAG.AA	NTL	0.090575	0.10585	0.36386	0.16001	0.429965	-0.095585	0.33782	0.382965	0.45057	0.419125	0.14857	0.107095	0.090295	-0.137555
AGGTTAC.T	A.GTAACCT	0ther_NTL	NTL	0.17594	0.16502	0.225325	0.201945	0.32631	0.148375	0.1772	0.239855	0.427595	0.183005	0.13729	0.08477	0.035905	-0.13274
AGGTTACC	GGTAACCT	0ther_NTL	NTL	0.0729	0.04411	0.06616	-0.00453	0.1818	0.040965	-0.096355	-0.01307	0.43662	-0.130005	-0.10239	-0.094465	-0.074905	-0.168935
AGGTTG.GT	AC.CAACCT	0ther_NAC	NAC	0.25033	0.21028	0.367505	0.17178	0.42224	0.222515	0.249655	0.059035	0.14691	0.32523	0.237785	0.111255	0.25705	-0.054765
AGGTTGAC	GTCAACCT	GTCAAC	WRKY	-0.156755	-0.017635	-0.008295	0.129695	0.002975	-0.14007	-0.052355	0.019495	-0.106895	-0.080175	0.02059	-0.100975	0.016115	0.4745
AGGTTGC.T	A.GCAACCT	0ther_NAC	NAC	0.251085	0.23241	0.39786	0.243735	0.42393	0.219635	0.28188	0.13696	0.26571	0.41786	0.262165	0.26589	0.19454	0.052765
AGGTTT.CT	AG.AAACCT	0ther_NTL	NTL	0.06967	0.052835	0.11625	-0.01584	0.124225	-0.09064	0.065385	0.164115	0.41095	-0.016985	0.13467	0.007755	-0.10994	-0.207255
AGGTTTC.T	A.GAAACCT	0ther_NTL	NTL	0.048335	0.03047	0.18308	0.01606	0.222695	0.02626	0.114775	0.092745	0.46041	0.09817	0.130375	-0.005805	-0.00652	-0.199575
AGGTTTCC	GGAAACCT	GGAAA	NTL	0.084575	0.03398	-0.019235	-0.010395	0.014885	-0.019405	0.083325	0.051985	0.45719	-0.072875	0.03152	-0.06418	-0.09125	-0.14289
AGT.GACCT	AGGTC.ACT	T.GACC	WRKY	-0.01916	0.023045	-0.05574	0.030365	-0.084985	-0.09462	0.011035	-0.06179	-0.00415	-0.045135	-0.08213	0.01003	-0.03351	0.409635
AGT.GACTT	AAGTC.ACT	T.GACT	WRKY	0.09109	0.17333	-0.055185	0.101435	-0.1144	0.100045	0.07323	0.062875	0.070905	-0.056625	0.105005	0.110595	-0.06955	0.44492
AGTA.CGTA	TACG.TACT	TA.CGTA	NAC	0.204935	0.18815	0.35791	0.31432	0.410885	0.200755	0.322785	0.054525	0.01062	0.448615	0.268865	0.251135	0.025335	0.09413
AGTA.CGTG	CACG.TACT	TA.CGTG	NAC	0.30625	0.24071	0.422735	0.276985	0.439055	0.24098	0.273395	-0.00088	-0.070775	0.284085	0.234155	0.215155	0.038085	-0.11856
AGTA.GACC	GGTC.TACT	GGTC.T	WRKY	-0.021075	-0.017475	-0.095235	-0.058365	-0.016135	0.079445	-0.022545	0.079905	-0.01415	-0.08723	0.043175	0.01222	-0.03003	0.409625
AGTAAGTA	TACTTACT	TAAGTA	NTL	0.133375	0.19933	0.145125	0.14032	0.18429	0.04519	0.217885	0.414745	-0.02571	0.13729	0.275445	0.08301	0.05878	0.006225
AGTC.AACA	TGTT.GACT	T.GACT	WRKY	0.0364	0.095735	-0.02026	0.11745	0.070535	-0.076335	0.01884	-0.101665	0.00822	0.10237	0.08694	0.058745	0.04769	0.404435
AGTC.AACC	GGTT.GACT	T.GACT	WRKY	-0.093915	0.12104	-0.070665	0.147555	-0.082415	-0.08907	0.08692	0.030645	0.013	1e-05	0.054395	0.096905	0.034345	0.421845
AGTC.AACG	CGTT.GACT	T.GACT	WRKY	-0.10969	0.00542	0.02731	0.010545	-0.01428	0.05191	-0.135175	-0.040445	0.06765	-0.085165	0.049675	0.07185	-0.008625	0.40939
AGTC.AACT	AGTT.GACT	T.GACT	WRKY	0.155805	0.125605	0.039575	0.26828	0.04603	-0.163485	-0.035405	-0.04496	0.02561	0.05625	0.164495	0.067715	-0.00521	0.41862
AGTC.ACAC	GTGT.GACT	T.GACT	WRKY	0.009955	0.14107	0.156315	0.01289	0.00422	0.100785	0.13107	0.04605	-0.059455	0.054265	0.070835	0.109595	-0.150945	0.429655
AGTC.ACCC	GGGT.GACT	T.GACT	WRKY	0.084865	-0.030295	-0.07965	-0.125035	-0.08908	-0.04067	-0.0373	0.07644	0.10264	-0.10636	-0.085145	-0.23399	0.054035	0.430195
AGTC.ACCG	CGGT.GACT	T.GACT	WRKY	-0.056775	-0.080625	-0.103945	-0.065195	-0.061725	-0.03974	-0.020355	0.015485	-0.066415	-0.0263	-0.13609	-0.03422	-0.10516	0.428095
AGTC.ACGA	TCGT.GACT	GTC.ACG	WRKY	0.02018	-0.06633	-0.044195	0.020135	-0.042425	0.02638	-0.099	0.004365	0.007895	0.044135	0.10003	0.04941	-0.12511	0.45092
AGTC.ACGC	GCGT.GACT	GTC.ACG	WRKY	0.045495	-0.065205	0.04246	-0.093795	-0.02374	0.039385	0.10443	-0.01487	-0.24237	-0.083625	-0.12806	-0.09453	-0.023455	0.457445
AGTC.ACGG	CCGT.GACT	GTC.ACG	WRKY	0.093895	-0.07975	-0.082425	-0.094295	-0.0477	0.017305	-0.05606	-0.186975	-0.01369	-0.105805	-0.033055	-0.072595	-0.17292	0.460505
AGTC.ACTA	TAGT.GACT	T.GACT	WRKY	0.024765	0.143695	0.11546	0.17049	0.05778	0.153385	-0.032845	0.04087	-0.080935	0.02356	0.200155	0.14217	0.0241	0.402375
AGTC.ACTG	CAGT.GACT	T.GACT	WRKY	0.092745	-0.025125	0.02299	0.010415	-0.187225	0.022005	-0.073495	-0.056005	-0.044055	-0.10021	-0.0119	0.083145	-0.065	0.414935
AGTC.GACC	GGTC.GACT	.0ther_WRKY	WRKY	0.032935	-0.180025	-0.118985	-0.10481	-0.17815	-0.14526	-0.158425	-0.14818	-0.164755	-0.204635	-0.053925	0.0349	-0.037325	0.42476
AGTC.GTCA	TGAC.GACT	.0ther_WRKY	WRKY	0.081615	-0.047795	-0.044075	-0.00648	-0.01182	-0.01945	-0.05782	0.008065	-0.015765	-0.00355	0.01865	0.03934	0.002685	0.41926
AGTC.TCGC	GCGA.GACT	AGTC.T	WRKY	-0.086855	-0.133325	-0.01902	-0.133915	-0.197725	-0.07445	-0.126085	-0.0171	-0.08122	-0.114545	-0.17844	-0.08786	-0.091525	0.40624
AGTC.TGAC	GTCA.GACT	AGTC.T	WRKY	0.102635	0.086985	-0.068135	0.01402	0.0248	0.043885	0.0012	0.001505	0.015965	-0.020665	0.13712	0.129575	-0.10459	0.40716
AGTC.TTGA	TCAA.GACT	AGTC.T	WRKY	-0.05333	-0.05082	-0.105815	-0.047105	0.02606	-0.04706	-0.081505	-0.00723	-0.06366	-0.08992	-0.050225	0.032655	-0.07111	0.40127
AGTCA.ACT	AGT.TGACT	AGTCA.A	WRKY	0.01385	0.024295	0.00119	0.03012	0.02034	-0.005375	-0.046605	0.02144	-0.07359	0.019165	0.089585	-0.007905	-0.08331	0.451395
AGTCA.AGT	ACT.TGACT	AGTCA.A	WRKY	0.030495	0.04162	-0.041115	-0.03558	-0.0475	0.00528	0.02321	0.116945	-0.052855	-0.016255	-0.040415	-0.016155	-0.096515	0.456435
AGTCA.ATT	AAT.TGACT	AGTCA.A	WRKY	-0.141435	0.109655	-0.1988	0.227525	0.13359	0.007	0.00483	0.02734	0.037055	0.03761	0.12453	0.107645	0.151965	0.405805
AGTCA.CCT	AGG.TGACT	AGTCA.C	WRKY	-0.066385	-0.08067	0.0146	0.04336	-0.009495	-0.1603	-0.016955	0.01875	0.0066	-0.06366	-0.01733	-0.077505	-0.02447	0.42169
AGTCA.CGT	ACG.TGACT	AGTCA.C	WRKY	-0.06565	-0.021055	-0.083705	0.124545	0.044285	-0.03996	-0.033965	-0.01347	-0.060975	0.026235	-0.060095	0.011485	0.011475	0.458765
AGTCA.GCT	AGC.TGACT	AGTCA.G	WRKY	0.012095	-0.204325	0.05395	-0.12303	0.10224	-0.18018	-0.145655	-0.20301	-0.019195	0.073665	0.0022	-0.02467	-0.14356	0.40266
AGTCA.GGT	ACC.TGACT	AGTCA.G	WRKY	0.06184	0.037325	-0.07052	0.013405	0.05212	-0.002545	0.092735	0.059965	-0.0089	0.02186	-0.013485	-0.05909	0.10983	0.424425
AGTCAA.GT	AC.TTGACT	GTCAA.	WRKY	-0.01481	0.06753	0.00171	0.096625	0.077585	-0.027265	0.077865	0.143935	0.020065	0.032185	-0.025835	0.054645	0.005025	0.485665
AGTCAA.TT	AA.TTGACT	GTCAA.	WRKY	0.0665	0.15702	-0.02214	0.225625	0.057885	-0.029625	0.00386	-0.01389	0.11049	0.02824	0.10346	0.079155	0.1259	0.473245
AGTCAAA.T	A.TTTGACT	GTCAAA	WRKY	0.042405	0.057865	-0.023305	0.151555	0.02326	0.027905	-0.04841	0.03499	0.115655	-0.019215	0.0116	0.094545	0.01996	0.482925
AGTCAAAA	TTTTGACT	GTCAAA	WRKY	0.07214	0.033955	0.156995	0.234	0.06719	-0.040135	0.046835	-0.07896	0.035065	0.111335	0.10442	0.063165	0.001705	0.469995
AGTCAAAC	GTTTGACT	GTCAAA	WRKY	0.068665	0.10271	0.009935	0.10927	0.047335	0.05815	0.07014	0.08965	0.07004	0.1263	0.10266	-0.025985	0.030435	0.49052
AGTCAAAG	CTTTGACT	GTCAAA	WRKY	0.031895	0.02865	-0.030545	0.021275	-0.071295	-0.100345	-0.0795	0.01182	0.088125	0.01891	-0.043325	0.093525	-0.014425	0.485595
AGTCAAAT	ATTTGACT	GTCAAA	WRKY	-0.020575	0.049045	-0.159225	0.213075	-0.026445	0.113385	-0.072705	-0.047655	-0.126705	-0.10882	0.02445	0.151665	0.104725	0.475745
AGTCAAC.T	A.GTTGACT	GTCAAC	WRKY	-0.00725	-0.034995	-0.015205	0.122575	-0.03586	-0.134215	-0.008635	0.038575	-0.024775	0.033085	0.04856	-0.055785	0.06322	0.48854
AGTCAACA	TGTTGACT	GTCAAC	WRKY	0.12503	0.08437	0.16098	0.15163	0.063445	-0.03528	0.062405	0.085855	0.093705	0.19012	0.13008	0.080465	-0.055395	0.48804
AGTCAACC	GGTTGACT	GTCAAC	WRKY	-0.012615	-0.06419	-0.066645	-0.000875	-0.079425	-0.086125	-0.024905	0.02408	-0.001885	-0.040325	-0.061195	-0.12619	-0.066655	0.48644
AGTCAACG	CGTTGACT	GTCAAC	WRKY	0.074705	0.00777	0.01522	0.046905	0.069855	0.056535	0.11412	0.01922	-0.0613	0.018685	0.115415	0.03376	0.0056	0.493875
AGTCAACT	AGTTGACT	GTCAAC	WRKY	0.183185	-0.010095	-0.03475	0.065505	0.002795	-0.08349	-0.03899	-0.00897	-0.028165	0.011385	0.06667	0.078325	0.00936	0.48618
AGTCAAG.T	A.CTTGACT	GTCAAG	WRKY	0.025485	0.08345	0.02374	0.13897	0.12843	-0.035165	0.05399	-0.02804	-0.015075	0.062745	0.07289	0.04806	-0.085655	0.474825
AGTCAAGA	TCTTGACT	GTCAAG	WRKY	0.00317	-0.085905	0.01034	-0.04586	-0.00022	-0.034625	0.007735	0.058695	0.03006	-0.083985	0.016335	-0.03856	-0.0948	0.471225
AGTCAAGC	GCTTGACT	GTCAAG	WRKY	0.049475	0.01259	-0.00618	0.027865	0.01348	-0.132675	-0.070815	-0.09183	0.08275	-0.06866	0.00671	-0.069915	-0.21081	0.45862
AGTCAAGG	CCTTGACT	GTCAAG	WRKY	0.07331	-0.00357	0.10412	0.003595	0.139335	0.050695	0.087555	0.019585	0.024835	0.028175	-0.065675	-0.02185	-0.066845	0.475345
AGTCAAT.T	A.ATTGACT	GTCAAT	WRKY	-0.10444	0.073315	-0.01393	0.108605	0.04256	0.090195	0.084885	0.05339	-0.020335	-0.05276	0.155205	0.00167	-0.064255	0.47115
AGTCAATC	GATTGACT	GTCAAT	WRKY	0.07407	0.037365	0.092545	0.05328	0.08685	0.097805	0.067425	0.07679	0.12188	0.022395	0.09076	0.03897	-0.00285	0.468015
AGTCAATG	CATTGACT	GTCAAT	WRKY	-0.113935	0.021085	-0.019275	0.052685	-0.01903	-0.100245	0.062845	-0.034355	-0.11276	-0.027155	-0.00324	-0.04763	0.02605	0.480615
AGTCAG.CT	AG.CTGACT	AGTCAG	WRKY	0.009295	-0.125695	0.022045	-0.046565	0.023305	-0.14607	-0.23837	-0.181365	-0.03011	-0.070935	0.07117	-0.013535	-0.066895	0.40788
AGTCAG.GT	AC.CTGACT	AGTCAG	WRKY	0.04475	-0.09624	-0.0984	-0.12343	-0.152	-0.086165	0.00891	0.01672	-0.08476	-0.0534	-0.06637	-0.14898	-0.070675	0.448895
AGTCAGA.T	A.TCTGACT	AGTCAG	WRKY	0.045195	-0.0076	-0.06491	0.06024	-0.004695	-0.038785	-0.04636	-0.07605	-0.088715	-0.00317	0.09201	0.008875	-0.08923	0.44505
AGTCAGAA	TTCTGACT	AGTCAG	WRKY	-0.014585	-0.008585	0.02458	0.028265	0.06559	0.08228	0.11854	0.01263	0.023505	0.10095	-0.078095	0.014315	-0.13909	0.41638
AGTCAGAC	GTCTGACT	AGTCAG	WRKY	0.071915	0.03988	-0.047375	0.039175	-0.12219	-0.093815	-0.15114	-0.16269	-0.09617	-0.125125	0.030145	0.011925	-0.09722	0.44223
AGTCAGAG	CTCTGACT	AGTCAG	WRKY	-0.05631	-0.186315	-0.04189	-0.101025	-0.016455	-0.0701	-0.099915	-0.052275	-0.03291	-0.008995	-0.12635	-0.105895	-0.121315	0.439985
AGTCAGC.T	A.GCTGACT	AGTCAG	WRKY	-0.04893	-0.04676	-0.05	-0.014135	-0.07635	-0.149555	-0.105975	-0.0527	-0.048665	-0.055405	-0.11871	-0.07776	-0.035255	0.44161
AGTCAGCA	TGCTGACT	AGTCAG	WRKY	-0.09131	0.042185	-0.011125	-0.01349	-0.02451	-0.104505	-0.033375	-0.04602	0.014875	-0.072365	-0.089755	-0.09503	-0.1156	0.43194
AGTCAGCC	GGCTGACT	AGTCAG	WRKY	-0.01714	-0.16223	0.012715	-0.065905	-0.06362	-0.13841	-0.10857	-0.08856	0.003655	-0.08505	-0.01583	-0.059065	-0.0972	0.41457
AGTCAGCG	CGCTGACT	AGTCAG	WRKY	-0.109225	-0.14394	-0.045845	-0.15294	-0.0858	-0.13637	-0.069975	-0.05881	-0.015355	-0.00353	-0.182965	-0.08029	-0.03916	0.45327
AGTCCACG	CGTGGACT	.0ther_WRKY	WRKY	0.075865	-0.044925	0.06198	-0.008795	-0.018465	0.023075	-0.042525	-0.05844	-0.04573	-0.106145	-0.044705	-0.035815	-0.106865	0.438495
AGTCGGTC	GACCGACT	.0ther_WRKY	WRKY	-0.059415	-0.231455	-0.08116	-0.209895	-0.056085	-0.059895	-0.11347	-0.093355	-0.023675	-0.096155	-0.120915	-0.085845	-0.152935	0.402955
AGTCGT.GT	AC.ACGACT	.0ther_WRKY	WRKY	0.029965	-0.02239	-0.101625	-0.086385	-0.206175	0.060455	-0.056325	-0.195785	0.00588	-0.139135	0.03102	0.062465	-0.15193	0.40058
AGTCGTCG	CGACGACT	.0ther_WRKY	WRKY	-0.04788	-0.113135	-0.113445	-0.15994	-0.25529	0.11891	-0.03791	-0.154855	-0.060085	-0.213905	-0.148015	-0.092795	-0.196775	0.432425
AGTCGTGC	GCACGACT	CACGAC	NAC	0.41173	0.340995	-0.054615	0.263975	-0.032945	0.04099	-0.016885	-0.057405	-0.119905	-0.11652	0.323785	0.272635	-0.06738	0.29417
AGTCTACG	CGTAGACT	.0ther_WRKY	WRKY	0.056765	-0.11037	-0.04168	0.04727	0.040795	-0.03467	0.02737	-0.16006	-0.113095	0.11501	-0.11001	-0.026135	-0.106215	0.40066
AGTCTGAC	GTCAGACT	.0ther_WRKY	WRKY	0.069905	0.0555	0.00541	0.024815	-0.03982	0.096505	-0.15268	-0.02645	-0.07092	-0.12057	0.02122	0.09194	-0.146195	0.42184
AGTCTT.GT	AC.AAGACT	.0ther_WRKY	WRKY	0.014815	-0.003825	-0.050225	0.015765	-0.134275	-0.148935	-0.04297	0.00671	0.004855	-0.05555	0.00827	-0.003895	-0.16011	0.40133
AGTCTTC.T	A.GAAGACT	.0ther_WRKY	WRKY	0.031565	0.137425	0.009365	0.219515	-0.056975	-0.074105	0.065705	0.08122	0.053355	-0.13602	0.206735	0.13383	-0.16226	0.405625
AGTCTTCG	CGAAGACT	.0ther_WRKY	WRKY	-0.04957	-0.05766	0.03955	-0.01714	-0.09743	-0.221775	-0.026345	-0.00642	0.045595	-0.018625	-0.004575	0.036345	-0.12284	0.426725
AGTCTTTG	CAAAGACT	.0ther_WRKY	WRKY	0.06788	0.094405	0.05532	0.048665	0.00089	-0.02036	0.022205	0.05831	0.016985	-0.0478	0.01291	0.12512	-0.08323	0.424125
AGTG.CGTA	TACG.CACT	TG.CGTA	NAC	0.424435	0.405365	0.395615	0.42251	0.413725	0.36429	0.277085	0.094845	0.051285	0.421585	0.41358	0.40463	0.100275	0.02228
AGTG.CGTG	CACG.CACT	TG.CGTG	NAC	0.47312	0.45728	0.43588	0.43685	0.44348	0.422865	0.24741	-0.101835	-0.015575	0.183995	0.353815	0.43505	-0.04027	-0.022885
AGTGGTCA	TGACCACT	TGACCA	WRKY	-0.12888	0.03413	-0.092015	-0.014625	-0.13521	-0.088015	-0.05477	-0.05258	-0.078795	-0.113795	-0.031625	-0.113795	-0.024345	0.43554
AGTT.CGTA	TACG.AACT	TT.CGTA	NAC	0.46519	0.445215	0.435035	0.436165	0.430505	0.47947	0.320835	0.12425	0.07111	0.41894	0.44873	0.468095	0.02892	-0.08579
AGTT.CGTC	GACG.AACT	TT.CGCTC	NAC	0.40621	0.36721	0.27996	0.23198	0.33634	0.383655	0.23924	0.128015	0.11483	0.259655	0.342935	0.284235	0.16956	0.030675
AGTT.CGTG	CACG.AACT	TT.CGTG	NAC	0.487075	0.473705	0.46274	0.443	0.459165	0.47845	0.283475	0.11547	0.153235	0.228385	0.47723	0.48353	0.02621	-0.11107
AGTT.CTTA	TAAG.AACT	AAG.AA	NTL	0.2062	0.18906	0.22245	0.24243	0.3025	0.081705	0.183925	0.431835	0.247995	0.357645	0.263365	0.213405	0.078675	-0.109595
AGTT.CTTC	GAAG.AACT	AAG.AA	NTL	0.080865	0.04555	0.221965	0.034175	0.21182	0.01274	0.14863	0.40585	0.362505	0.22892	-0.117555	0.064495	-0.13317	-0.066405
AGTT.GACC	GGTC.AACT	GGTC.AA	WRKY	0.043115	-0.027685	0.109025	0.06642	0.02098	-0.01042	0.03569	0.110145	0.048955	0.033715	0.05914	-0.00396	0.128315	0.43654
AGTTA.CGT	ACG.TAACT	TTA.CGT	NAC	0.17139	0.15123	0.393015	0.14745	0.41911	0.10179	0.270725	-0.01407	0.03398	0.363415	0.17019	0.088015	0.06228	-0.10844
AGTTACGC	GCGTAACT	TTACGC	NAC	0.134165	0.076615	0.27258	0.123865	0.27497	0.115355	0.24543	-0.00341	-0.016665	0.412225	0.103135	0.09421	0.095045	-0.124585
AGTTG.CGT	ACG.CAACT	TG.CGT	NAC	0.32786	0.314455	0.39698	0.17248	0.41523	0.279835	0.2631	0.054265	-0.102625	0.273365	0.257575	0.2941	-0.08879	0.25457
AGTTGACC	GGTCAACT	GTCAAC	WRKY	-0.04732	-0.057465	-0.011305	-0.024255	-0.04649	-0.002995	-0.02717	0.064485	-0.08228	-0.162425	-0.104	-0.07766	0.03335	0.490105
AGTTGACG	CGTCAACT	GTCAAC	WRKY	0.091875	0.086225	0.08811	0.213005	-0.004855	0.055385	0.1068	-0.070635	-0.14122	0.19841	0.056465	0.04137	0.061775	0.429835
AGTTT.CGT	ACG.AAACT	ACG.AAA	NAC	0.40432	0.36886	0.41524	0.314345	0.43641	0.37017	0.33969	0.18616	0.10644	0.38685	0.32762	0.349535	0.12748	-0.021295
AGTTTGAC	GTCAAACT	GTCAAA	WRKY	0.067955	0.117955	-0.01563	0.12195	0.02465	-0.10649	0.008485	0.077835	-0.03587	0.068955	0.052115	0.095015	0.027315	0.48004
AT.ACGTGT	ACACGT.AT	ACGTGT	NAC	0.396305	0.36535	0.479545	0.356935	0.478565	0.416305	0.260715	-0.035265	-0.01689	0.269295	0.37483	0.38412	0.039255	-0.071335
AT.CCGTGT	ACACGG.AT	ACACGG	NAC	0.39291	0.39704	0.4102	0.288115	0.42849	0.35105	0.121075	-0.071335	-0.05027	-0.079535	0.332875	0.325515	-0.124545	-0.064585
AT.CGTGTT	AACACG.AT	TT.CGTG	NAC	0.368	0.29855	0.393505	0.287465	0.42364	0.31457	0.176925	0.02151	-0.052185	0.22031	0.322495	0.32584	-0.01855	-0.102335
AT.CTGACT	AGTCAG.AT	AGTCAG	WRKY	-0.0123	0.014815	-0.04954	0.02911	-0.028835	-0.03889	-0.032955	-0.030555	-0.108265	-0.03468	-0.036635	-0.135595	-0.173235	0.40801
AT.GACTTT	AAAGTC.AT	T.GACT	WRKY	-0.13521	0.041815	-0.004285	0.10643	-0.016175	-0.073005	0.085085	0.02614	0.042235	0.020675	0.10299	0.06139	0.050395	0.4172
AT.GCGTGT	ACACGC.AT	ACGC.AT	NAC	0.42104	0.352335	0.493565	0.19923	0.49541	0.38077	0.43312	0.03405	-0.041715	0.44557	0.30707	0.371535	0.000585	-0.05086
AT.TCGTGT	ACACGA.AT	ACACGA	NAC	0.34946	0.35463	0.43507	0.21966	0.43632	0.24133	0.133805	0.029925	-0.11024	0.06685	0.339315	0.360885	0.08638	-0.076855
AT.TGACCT	AGGTCA.AT	GGTCA.	WRKY	-0.14396	-0.014395	-0.22275	-0.09163	-0.09922	-0.043305	-0.00997	0.013825	-0.210035	-0.19592	-0.06152	-0.186425	-0.079	0.425555
AT.TGACTT	AAGTCA.AT	AGTCA.A	WRKY	-0.080775	0.072945	-0.040565	0.11657	0.17731	0.123745	0.090555	0.151515	0.001	0.09501	0.176815	0.20256	0.084035	0.43579
AT.TGGCGT	ACGCCA.AT	TGGCGT	NAC	-0.085225	0.05201	0.34955	0.0666	0.41028	0.09186	0.17052	0.014475	-0.16081	0.3302	-0.002895	0.01307	0.078815	-0.01288
AT.TTACGT	ACGTAA.AT	TTACGT	NAC	0.34211	0.381795	0.394905	0.35349	0.417665	0.355715	0.36436	0.160825	0.14947	0.40049	0.401635	0.337325	0.079905	0.0336
AT.TTGACT	AGTCAA.AT	GTCAA.	WRKY	-0.14526	-0.052885	-0.143265	0.11477	-0.05001	0.00867	0.020335	-0.036055	-0.13989	-0.09666	0.0751	-0.05467	-0.15593	0.477515
AT.TTGCGT	ACGCAA.AT	TTGCGT	NAC	0.31044	0.250985	0.462975	0.251765	0.46472	0.33185	0.349215	0.144025	0.076345	0.42985	0.317675	0.34273	0.162085	0.02919
AT.TTGCTT	AAGCAA.AT	TTGCTT	NAC	-0.01277	0.13579	0.359685	0.061225	0.376025	-0.023565	0.327305	0.31837	0.19013	0.415825	0.15249	0.22286	0.12817	-0.010885
ATA.CGTGT	ACACG.TAT	ACACG.T	NAC	0.19196	0.29002	0.464505	0.18841	0.4719	0.288535	0.31388	0.072665	-0.041925	0.298385	0.247035	0.156105	-0.04579	0.004125
ATAA.GTAA	TTAC.TTAT	0ther_NAC	NAC	0.017035	0.236075	0.2657	0.32084	0.348065	0.133995	0.36641	0.26097	0.211935	0.41964	0.256065	0.27976	0.07571	0.076355
ATAA.GTCA	TGAC.TTAT	.0ther_WRKY	WRKY	-0.037095	0.068025	-0.017845	0.111495	0.13319	0.151485	0.02902	0.070945	-0.017005	0.13393	0.153985	0.093495	0.112395	0.400345
ATAACGT.T	A.ACGTTAT	ACGT.T	NAC	0.07625	0.210175	0.395685	0.2965	0.44115	0.235175	0.17975	-0.0374	0.01574	0.31707	0.261445	0.11102	-0.00099	-0.07418
ATAACGTA	TACGTTAT	TACGTT	NAC	0.03953	0.189815	0.41837	0.288935	0.423115	0.186815	0.369825	0.11854	0.029475	0.46452	0.33429	0.15564	0.101165	0.076095
ATAACGTG	CACGTTAT	CACGTT	NAC	0.09777	0.142825	0.445785	0.14239	0.447475	0.16516	0.2206	-0.01476	-0.049575	0.29926	0.191065	0.10875	-0.02863	-0.116895
ATAAGGAA	TTCCTTAT	AAGGAA	NTL	-0.01286	0.08991	0.117875	0.128725	0.217465	0.035175	0.13575	0.42302	0.33195	0.20141	0.152445	0.0381	-0.082695	0.00406
ATAAGTAA	TTACTTAT	AAGTAA	NTL	0.013855	0.180775	0.318045	0.24599	0.36323	0.043135	0.29041	0.43365	0.166715	0.31123	0.26351	0.179815	0.212945	0.142225
ATAAGTCA	TGACTTAT	AAGTCA	WRKY	-0.18725	0.01969	-0.10517	-0.03284	0.101325	0.02058	0.019995	0.160925	-0.17036	-0.009255	0.10506	-0.034835	-0.11568	0.4426
ATAC.CAAC	GTTG.GTAT	TTG.GTA	NAC	0.217145	0.28971	0.4205	0.277375	0.432505	0.301605	0.32917	0.132595	0.133755	0.36188	0.257565	0.268245	0.26515	-0.028355
ATAC.CAAT	ATTG.GTAT	TTG.GTA	NAC	0.07838	0.22333	0.40429	0.22756	0.408685	0.12478	0.29297	0.113905	0.064655	0.32968	0.280025	0.112075	0.11042	-0.168275
ATACACGC	GCGTGTAT	ACACGC	NAC	0.19038	0.18515	0.390085	0.21008	0.423085	0.256395	0.16744	-0.004335	-0.02861	0.097765	0.167155	0.06929	0.04755	0.020435
ATACG.TAT	ATA.CGTAT	TA.CGTA	NAC	-0.04405	0.154945	0.38047	0.16891	0.41875	0.19279	0.19348	-0.023965	-0.07561	0.339275	0.206205	0.03909	0.014985	-0.04967
ATACGAAA	TTTCGTAT	TTCGTA	NAC	0.165545	0.2022	0.393245	0.25948	0.420765	0.251335	0.27079	0.18398	0.0268	0.239345	0.29641	0.205475	0.102865	-0.055265
ATACGC.AT	AT.GCGTAT	ACGC.AT	NAC	-0.024315	0.191095	0.462565	0.240185	0.46848	0.301655	0.34587	-0.02227	-0.025305	0.444675	0.23966	0.182005	0.214305	-0.00512
ATACGCAA	TTGCGTAT	TTGCGT	NAC	0.428555	0.39725	0.484525	0.33647	0.486955	0.45934	0.405755	0.086665	0.172035	0.46244	0.4346	0.43304	0.168595	0.027015
ATACGCCA	TGGCGTAT	TGGCGT	NAC	0.0435	0.219985	0.454965	0.331215	0.45466	0.20124	0.283125	0.049935	0.075775	0.3983	0.19191	0.247455	0.176405	-0.09119
ATACGCTA	TAGCGTAT	ACGCTA	NAC	0.000615	0.22282	0.451035	0.186885	0.465865	0.15506	0.330655	0.093615	-0.104105	0.457635	0.163235	0.182205	0.20903	-0.069515
ATACGGAA	TTCCGTAT	TTCCGT	NAC	0.436455	0.39449	0.32957	0.33201	0.39887	0.37174	0.22289	0.025385	0.098865	0.21887	0.371205	0.380215	-0.091635	-0.009815
ATACGGCA	TGCCGTAT	TGCCGT	NAC	0.361005	0.35312	0.419195	0.365395	0.433115	0.410805	0.064165	-0.046905	-0.039045	0.227715	0.41358	0.43955	0.00305	-0.051335
ATACGT.AT	AT.ACGTAT	TACGT.A	NAC	0.364775	0.402655	0.454885	0.35339	0.444915	0.399305	0.28986	0.116455	0.010105	0.39729	0.44639	0.41438	0.069035	-0.030275
ATACGTAA	TTACGTAT	TTACGT	NAC	0.4757	0.451155	0.46181	0.40719	0.450075	0.461015	0.33052	0.175475	0.04453	0.39336	0.46169	0.458115	0.06416	0.036285
ATACGTAT	ATACGTAT	TACGTA	NAC	0.28121	0.37893	0.15607	0.231355	0.370025	0.44505	0.18611	0.11978	0.021405	0.210945	0.347445	0.29273	0.11245	-0.01553
ATACGTCA	TGACGTAT	ACGTAT	NAC	0.250905	0.267385	0.411905	0.344725	0.434655	0.372625	0.1835	0.009495	-0.15036	0.29834	0.336725	0.32174	-0.08537	0.19567
ATACGTTA	TAACGTAT	ACGTAT	NAC	0.07399	0.138615	0.442895	0.27321	0.450585	0.16855	0.213875	-0.04428	-0.067375	0.43336	0.27411	0.145725	-0.00046	-0.10933
ATACTTA.T	A.TAAGTAT	TAAGTA	NTL	0.00619	0.215005	0.08471	0.198565	0.058555	0.0124	0.24913	0.4077	-0.13558	0.16047	0.25868	-0.041875	0.102885	-0.144755
ATACTTAA	TTAAGTAT	TAAGTA	NTL	0.028675	0.14014	0.083065	0.244555	0.163965	0.05648	0.224145	0.44502	0.153865	0.246305	0.186745	0.105905	0.021975	-0.12632
ATAG.GTAA	TTAC.CTAT	0ther_NAC	NAC	-0.02745	0.02126	0.30877	0.12886	0.3181	0.0964	0.20694	0.091715	0.11754	0.4179	0.162385	0.212845	0.051635	-0.112375
ATAG.TGAC	GTCA.CTAT	.0ther_WRKY	WRKY	-0.120815	0.00117	-0.176115	0.01934	0.00911	0.00031	-0.02839	0.043895	-0.14614	0.06646	0.129595	0.04527	-0.02904	0.412295
ATAGCGT.T	A.ACGCTAT	ACGCTA	NAC	0.00435	0.13734	0.446615	0.11299	0.45119	0.13956	0.280205	-0.00285	-0.05411	0.363115	0.08479	0.06187	0.121875	0.075955
ATAGCGTA	TACGCTAT	ACGCTA	NAC	-0.02952	0.135595	0.436585	0.16487	0.438175	0.127555	0.355145	0.09348	-0.03746	0.476065	0.13749	0.253745	0.215625	0.008785
ATAGCGTG	CACGCTAT	ACGCTA	NAC	0.17367	0.16736	0.463605	0.12842	0.469795	0.10523	0.332425	0.056885	-0.044695	0.418175	0.217795	0.149905	0.04825	-0.046915
ATAGGTCA	TGACCTAT	TGACCT	WRKY	-0.07486	-0.02192	-0.244665	-0.03919	-0.04737	-0.076365	-0.05224	-0.049365	-0.125555	-0.21683	0.00536	-0.10122	-0.084065	0.40917
ATAGTCAA	TTGACTAT	TTGACT	WRKY	-0.052505	0.12153	-0.076925	0.26301	0.12016	0.085135	0.14621	-0.00351	-0.02885	-0.050065	0.211265	0.120215	0.148365	0.473
ATATTGAC	GTCAATAT	GTCAAT	WRKY	-0.10006	0.04222	-0.056275	0.16744	0.011415	0.178095	0.04392	0.001355	-0.08529	-0.049275	0.16908	0.069535	0.10893	0.45338
ATCG.TGAC	GTCA.CGAT	.0ther_WRKY	WRKY	-0.1044	-0.202735	-0.17699	-0.098615	-0.097445	0.05349	-0.088355	-0.09074	-0.014505	0.002255	-0.02297	0.046575	0.085645	0.431765
ATCGCGTA	TACGCGAT	0ther_NAC	NAC	0.03714	-0.000445	0.26118	0.165485	0.40411	0.149215	0.210665	-0.006885	0.018045	0.44151	0.00987	0.10371	0.21832	-0.074495
ATCGCGTG	CACGCGAT	0ther_NAC	NAC	-0.065365	-0.066335	0.382135	-0.13559	0.44088	0.02827	0.13461	-0.177855	-0.117135	0.26577	-0.005335	-0.069565	-0.138395	-0.01927
ATCGGTCA	TGACCGAT	TGACCG	WRKY	-0.217305	-0.091235	-0.13264	-0.09536	-0.13074	0.00931	-0.110045	-0.134035	-0.119245	-0.1437	-0.08347	-0.17448	-0.074045	0.451365
ATCTTGAC	GTCAAGAT	GTCAAG	WRKY	-0.02229	-0.071145	-0.090575	0.047395	0.03082	0.045935	-0.02778	-0.13441	-0.08837	-0.01853	-0.026715	-0.04464	-0.112665	0.469615
ATG.CGTAT	ATACG.CAT	TG.CGTA	NAC	0.280815	0.28988	0.43145	0.29908	0.43288	0.343935	0.208455	-0.045385	-0.093075	0.262595	0.368555	0.329415	-0.00155	0.08332
ATG.CGTGT	ACACG.CAT	TG.CGTG	NAC	0.470255	0.441615	0.48299	0.390545	0.4832	0.43118	0.29428	-0.083625	0.00591	0.265195	0.44667	0.456	0.03142	-0.07172
ATG.TGACT	AGTCA.CAT	AGTCA.C	WRKY	-0.130485	0.1505	0.02548	0.12747	0.00205	0.007395	0.01134	0.139635	-0.00957	0.04399	0.038745	-0.070005	-0.058325	0.443045
ATGA.GACC	GGTC.TCAT	GGTC.T	WRKY	-0.16723	-0.06406	-0.13321	-0.1447	-0.11152	-0.005525	-0.03067	0.02889	-0.023485	-0.12933	-0.113075	-0.06166	-0.084015	0.404715
ATGACCGA	TCGGTCAT	TGACCG	WRKY	-0.132595	-0.08202	-0.22999	-0.173645	-0.119085	0.01748	-0.051635	-0.08879	-0.02099	-0.10656	-0.08517	-0.170765	-0.07796	0.404705
ATGACCGG	CCGGTCAT	TGACCG	WRKY	-0.142125	-0.21111	-0.273675	-0.192385	-0.060285	0.001025	-0.186735	-0.08233	-0.206505	-0.13919	-0.230645	-0.19854	-0.118205	0.40664
ATGACGT.T	A.ACGTCAT	ACGT.T	NAC	0.335355	0.325605	0.42659	0.3266	0.450145	0.35887	0.247395	0.02823	0.044695	0.324575	0.3825	0.36565	0.08003	0.059815
ATGACGTA	TACGTCAT	TACGTC	NAC	0.37248	0.34611	0.44257	0.37418	0.437395	0.403735	0.316515	0.068345	0.09799	0.44631	0.43704	0.385525	-0.05201	0.011125
ATGACGTG	CACGTCAT	CACGTC	NAC	0.31062	0.36609	0.457735	0.317155	0.462605	0.35954	0.258465	-0.015075	-0.12124	0.32595	0.36631	0.322195	0.093365	0.084925
ATGACTT.T	A.AAGTCAT	AAGTCA	WRKY	-0.08398	0.010095	-0.093435	-0.01135	0.14707	0.06311	-0.0209	0.092445	-0.075415	0.14696	0.04319	0.032685	-0.111575	0.404295
ATGAGTCA	TGACTCAT	.0ther_WRKY	WRKY	-0.05679	-0.061455	-0.21079	-0.04413	-0.014085	-0.13367	-0.05939	0.03383	-0.070395	-0.063585	-0.00916	0.02137	-0.003595	0.42668
ATGCCGT.T	A.ACGGCAT	TGCCGT	NAC	0.38588	0.36038	0.376625	0.31339	0.403915	0.32276	0.00558	-0.034735	-0.09583	0.01927	0.365765	0.284635	-0.038415	-0.107565
ATGCCGTA	TACGGCAT	TGCCGT	NAC	0.395365	0.354675	0.37252	0.38518	0.40951	0.36048	0.11675	-0.04955	0.05262	0.306995	0.412385	0.431935	-0.02046	0.049155
ATGCCGTG	CACGGCAT	CACGGC	NAC	0.45265	0.41751	0.41679	0.34951	0.442525	0.397435	0.023925	-0.15266	0.01151	0.11146	0.399295	0.446665	-0.116975	-0.1013
ATGCGT.CT	AG.ACGCAT	TGCGT.Y	NAC	0.233405	0.17907	0.3668	0.23982	0.414055	0.18577	0.205175	0.050315	-0.011885	0.3043	0.185545	0.17167	0.080615	-0.05323
ATGCGT.TT	AA.ACGCAT	TGCGT.Y	NAC	0.12905	0.207215	0.35333	0.240475	0.400485	0.17773	0.067035	-0.04686	-0.17868	0.177785	0.2404	0.15071	0.040325	-0.12704
ATGCGTA.T	A.TACGCAT	TGCGTA	NAC	0.11135	0.17826	0.325505	0.09772	0.380115	0.198425	0.18069	0.087205	-0.03484	0.41506	0.1767	0.168775	0.048685	-0.07621
ATGCGTAA	TTACGCAT	TTACGC	NAC	0.004795	0.108155	0.319035	0.114845	0.35554	0.17501	0.243485	0.009765	0.03447	0.435835	0.21669	0.188465	0.136915	-0.063025
ATGCGTAC	GTACGCAT	TGCGTA	NAC	0.19126	0.170395	0.36192	0.228705	0.413865	0.236775	0.191835	0.08171	-0.09009	0.29207	0.23505	0.209995	0.08988	0.054495
ATGCGTG.T	A.CACGCAT	TGCGTG	NAC	0.28096	0.295125	0.4275	0.32589	0.44766	0.28371	0.171695	-0.00926	0.0014	0.30467	0.29282	0.25016	0.093265	-0.07529
ATGCGTGC	GCACGCAT	TGCGTG	NAC	0.27578	0.217475	0.429175	0.209775	0.452405	0.273135	0.220715	-0.092565	-0.04018	0.291525	0.190825	0.138245	-0.091685	-0.150875
ATGCTGAC	GTCAGCAT	.0ther_WRKY	WRKY	-0.14944	0.037745	-0.06018	0.02376	3e-05	-0.043	-0.041435	0.04928	-0.05212	0.0028	-0.05556	-0.054785	-0.04378	0.41026
ATGG.TGAC	GTCA.CCAT	.0ther_WRKY	WRKY	-0.09179	-0.061185	-0.119475	0.05892	0.04275	0.08313	0.008845	-0.019405	-0.02495	-0.0011	0.009435	-0.000185	-0.047165	0.404455
ATGGCGT.T	A.ACGCCAT	TGGCGT	NAC	0.186545	0.237095	0.441185	0.225405	0.453225	0.29986	0.26722	0.128055	0.041275	0.283575	0.19632	0.185345	0.113555	-0.10912
ATGGCGTA	TACGCCAT	TGGCGT	NAC	-0.114375	0.02557	0.39275	0.18527	0.426495	0.183755	0.298855	-0.101805	0.02672	0.452165	0.148765	0.19166	0.016	-0.101825
ATGGCGTG	CACGCCAT	CACGCC	NAC	0.195825	0.137895	0.442695	0.170465	0.455645	0.16108	0.227145	-0.10539	-0.03856	0.249495	0.15127	0.155415	0.07006	-0.15424
ATGGGTCA	TGACCCAT	TGACCC	WRKY	-0.17196	-0.112295	-0.188885	-0.107635	-0.08504	0.053695	-0.046485	-0.02033	-0.15442	-0.178065	-0.15904	-0.198225	0.0407	0.42233
ATGGTCA.T	A.TGACCAT	GGTCA.	WRKY	-0.143085	-0.06373	-0.09483	-0.065855	-0.005405	-0.0868	-0.04711	0.090895	-0.023975	-0.062325	0.096705	-0.060945	-0.02385	0.408405
ATGGTCAA	TTGACCAT	TTGACC	WRKY	-0.0837	0.08663	-0.034035	0.155105	0.00072	-0.006775	0.082565	0.050025	-0.09181	-0.152045	0.138165	-0.061945	0.07131	0.485265
ATGGTCAG	CTGACCAT	GGTCAG	WRKY	-0.04028	-0.07645	-0.208675	-0.19885	-0.040365	-0.067115	-0.13889	-0.171515	-0.14526	-0.082565	-0.09925	-0.046925	-0.04565	0.42097
ATGT.GACC	GGTC.ACAT	T.GACC	WRKY	-0.06776	-0.01044	-0.122255	-0.116995	-0.13438	0.05603	0.054415	0.07309	-0.012345	-0.168575	0.004505	-0.009645	0.04372	0.440565
ATGT.TGAC	GTCA.ACAT	.0ther_WRKY	WRKY	-0.218405	-0.05693	-0.24467	-0.192325	-0.018815	0.054625	-0.061335	-0.045245	-0.152845	-0.06968	0.059445	-0.082515	-0.093145	0.42062
ATGTA.CGT	ACG.TACAT	0ther_NAC	NAC	-0.020635	0.26394	0.287975	0.220995	0.404115	0.234585	0.31765	0.13719	-0.041815	0.36826	0.26516	0.220965	0.12503	-0.062225
ATGTCAAC	GTTGACAT	GTCAAC	WRKY	-0.137905	0.132965	-0.105475	0.127265	0.04059	0.106295	0.082795	0.056295	-0.102875	0.063125	0.088955	0.12389	0.034395	0.443185
ATGTCGTG	CACGACAT	CACGAC	NAC	0.418915	0.37096	0.267255	0.28943	0.33623	0.1996	0.05889	-0.086615	-0.02682	0.11832	0.36181	0.370245	-0.05668	0.030805
ATGTT.CGT	ACG.AACAT	ACG.AAC	NAC	0.337165	0.33122	0.418165	0.355445	0.419065	0.320305	0.28556	0.086805	0.12816	0.35518	0.38315	0.339345	-0.01503	-0.09137
ATGTTGAC	GTCAACAT	GTCAAC	WRKY	-0.14431	-0.03893	-0.19614	0.052075	-0.07583	-0.099325	-0.058545	0.001875	-0.187805	-0.068855	0.0635	-0.11713	0.10109	0.473995
ATT.CGTAT	ATACG.AAT	TT.CGTA	NAC	0.408765	0.40807	0.4588	0.356995	0.45724	0.426455	0.333945	0.092195	0.034845	0.398735	0.42285	0.40992	0.117095	0.029855
ATT.CGTGT	ACACG.AAT	TT.CGTG	NAC	0.468045	0.440835	0.487885	0.347945	0.486825	0.464195	0.39732	0.04722	-0.028375	0.290795	0.409375	0.4582	0.025345	0.018525
ATT.CTTAT	ATAAG.AAT	AAG.AA	NTL	-0.09147	0.08251	0.08678	0.206625	0.25588	-0.021825	0.18349	0.418225	0.003535	0.23566	0.140915	0.110755	0.04647	-0.048325
ATT.CTTGT	ACAAG.AAT	AAG.AA	NTL	0.050055	0.144555	0.374365	0.17393	0.412375	-0.118385	0.204585	0.16499	0.08497	0.28816	0.22235	0.04657	-0.02404	-0.10999
ATT.TGACT	AGTCA.AAT	AGTCA.A	WRKY	-0.074835	0.06039	-0.06123	0.11502	0.03396	-0.013665	0.08643	0.0451	-0.033055	-0.035855	0.03829	-0.006705	-0.00076	0.437235
ATTA.CGTG	CACG.TAAT	TA.CGTG	NAC	0.073545	0.172795	0.320785	0.21866	0.405825	0.11692	0.190555	-0.01266	-0.07554	0.28306	0.256835	0.108705	0.092215	-0.110505
ATTA.GCAA	TTGC.TAAT	TTGC.TA	NAC	0.15472	0.224015	0.33171	0.19838	0.36845	0.23916	0.29257	0.297095	0.12172	0.462535	0.30101	0.30443	0.136765	-0.1392
ATTAAGTA	TACTTAAT	TAAGTA	NTL	0.014505	0.182005	0.082175	0.21526	0.14355	0.02935	0.231445	0.44069	0.01054	0.26689	0.131215	-0.06624	0.117225	-0.09714
ATTACGCA	TGCGTAAT	TTACGC	NAC	0.167615	0.27599	0.350405	0.205795	0.370065	0.28238	0.29232	-0.02217	-0.02807	0.431215	0.26493	0.25329	0.169415	-0.084005
ATTACGT.T	A.ACGTAAT	TACGT.T	NAC	0.47297	0.44097	0.459755	0.4226	0.449985	0.456295	0.29986	0.12234	0.044235	0.407735	0.45569	0.45158	0.060245	-0.01639
ATTACGTA	TACGTAAT	TTACGT	NAC	0.473915	0.4378	0.45925	0.40374	0.44913	0.470055	0.331175	0.201005	0.134005	0.439595	0.46823	0.458425	0.164915	0.064165
ATTACGTC	GACGTAAT	TTACGT	NAC	0.329355	0.353465	0.366325	0.355995	0.40484	0.37645	0.333075	-0.00629	0.00209	0.43168	0.369715	0.35728	0.103835	0.05949
ATTACGTG	CACGTAAT	TTACGT	NAC	0.46766	0.43209	0.45668	0.371795	0.462425	0.418735	0.296425	0.11215	0.145995	0.252485	0.446025	0.437	0.13842	0.1266
ATTACTTA	TAAGTAAT	AAGTAA	NTL	0.03917	0.191395	0.27902	0.16836	0.34928	0.073725	0.29602	0.489905	0.310345	0.380065	0.209715	0.15395	0.182955	-0.02166
ATTACTTC	GAAGTAAT	AAGTAA	NTL	0.16795	0.22259	0.310415	0.17647	0.340105	-0.021135	0.26675	0.414525	0.405815	0.347005	0.208165	0.13971	0.06173	0.09699
ATTAGTCA	TGACTAAT	.0ther_WRKY	WRKY	-0.082835	0.09558	0.0025	0.10853	0.02252	-0.076405	-0.058205	-0.106635	-0.047395	-0.057405	0.13493	-0.0672	0.000215	0.40434
ATTCCCCC	GGGGGAAT	GGGGAA	NTL	-0.006765	-0.109235	-0.04672	-0.23464	-0.012535	-0.05555	-0.06476	0.145895	0.40213	-0.12886	-0.191255	-0.18666	0.05227	-0.288115
ATTCCCT.T	A.AGGGAAT	AGGGAA	NTL	0.056855	0.16939	0.141705	0.186915	0.041905	0.086145	0.14567	0.22595	0.40056	0.0567	0.062705	0.05263	0.15574	-0.072365
ATTCCCTC	GAGGGAAT	AGGGAA	NTL	0.06645	-0.14669	0.04151	0.007655	-0.18132	0.017605	-0.067105	0.115195	0.421335	-0.024325	0.001745	0.053575	0.134315	-0.049545
ATTCCGT.T	A.ACGGAAT	TTCCGT	NAC	0.427475	0.393675	0.325985	0.279295	0.363695	0.37066	0.197345	0.06725	0.030825	0.02704	0.350075	0.36083	-0.07081	-0.04081
ATTCCGTA	TACGGAAT	TTCCGT	NAC	0.45612	0.38509	0.208895	0.30751	0.341645	0.38117	0.193715	0.169835	0.09784	0.238855	0.433755	0.37382	-0.011865	0.03245
ATTCCGTG	CACGGAAT	TTCCGT	NAC	0.437545	0.44833	0.4079	0.30021	0.40067	0.328845	0.2512	0.128975	-0.012425	0.134935	0.386285	0.41036	-0.064005	-0.077875
ATTCCTTA	TAAGGAAT	AAGGAA	NTL	0.09423	0.113725	0.10263	0.12605	0.115095	-0.09881	0.224445	0.48556	0.237465	0.30637	0.090685	0.064015	0.06584	0.016265
ATTG.CGTA	TACG.CAAT	TG.CGTA	NAC	0.21769	0.279635	0.36927	0.34468	0.38731	0.16491	0.284715	0.08341	0.07563	0.40754	0.276135	0.28393	0.149055	0.00485
ATTG.CGTG	CACG.CAAT	TG.CGTG	NAC	0.37524	0.345585	0.40804	0.348405	0.41155	0.274765	0.23844	-0.06293	0.002775	0.18523	0.38199	0.344875	0.14182	0.157505
ATTG.GTAA	TTAC.CAAT	TTG.GTA	NAC	0.176595	0.188515	0.402445	0.191875	0.40497	0.25161	0.3418	0.061905	0.16427	0.43778	0.287465	0.322685	0.12949	-0.038375
ATTG.GTAG	CTAC.CAAT	TTG.GTA	NAC	0.1592	0.229045	0.2629	0.282865	0.343325	0.14625	0.2236	0.003095	0.09189	0.409345	0.28294	0.202825	0.12764	-0.09424
ATTG.GTGA	TCAC.CAAT	TTG.GTG	NAC	0.247705	0.150475	0.379095	0.198165	0.41559	0.17144	0.22877	-0.06063	0.045635	0.34008	0.17188	0.216875	0.128765	0.071575
ATTG.GTGC	GCAC.CAAT	TTG.GTG	NAC	0.225335	0.13277	0.429805	0.125035	0.446335	0.222035	0.26137	-0.11507	0.127495	0.312005	0.16995	0.203145	0.054175	-0.13671
ATTGAC.AT	AT.GTCAAT	GTCAAT	WRKY	-0.044175	0.081025	0.048445	0.166395	0.110445	0.0239	0.15371	0.029775	-0.046585	-0.105575	0.218385	-0.018895	0.16512	0.456175
ATTGAC.CT	AG.GTCAAT	GTCAAT	WRKY	0.014815	-0.060045	-0.07205	-0.084055	-0.016125	0.02712	0.064615	0.074625	0.165265	0.05993	-0.007885	0.03924	0.043655	0.446395
ATTGAC.GT	AC.GTCAAT	GTCAAT	WRKY	0.012395	0.13692	0.01223	0.122665	0.05933	-0.020375	0.053005	-0.009575	0.11167	-0.019985	0.07653	-0.015385	0.065675	0.467695
ATTGAC.TT	AA.GTCAAT	GTCAAT	WRKY	-0.11002	0.15082	0.03818	0.224885	0.083625	0.15939	0.205055	0.02241	-0.076195	0.090575	0.08089	0.080015	0.13417	0.463485
ATTGACC.T	A.GGTCAAT	GTCAAT	WRKY	-0.04792	0.125435	-0.022855	0.03456	0.038895	0.04252	0.096865	0.12355	0.17774	0.06777	0.082515	-0.01538	0.128275	0.482035
ATTGACCA	TGGTCAAT	GTCAAT	WRKY	-0.089505	0.07196	0.069825	0.107205	0.07876	-0.029935	-0.051195	0.01831	0.16296	-0.067505	0.128625	0.079385	0.110215	0.48207
ATTGACCC	GGGTCAAT	GTCAAT	WRKY	-0.03188	-0.10419	-0.080975	-0.0192	-0.035045	-0.005145	0.01766	-0.070215	-0.032525	-0.037525	-0.06327	-0.02504	0.12124	0.47816
ATTGACCG	CGGTCAAT	GTCAAT	WRKY	-0.0649	-0.02651	0.009135	-0.086725	0.050535	-0.091895	-0.07683	-0.12394	-0.05732	0.02491	-0.076685	-0.141835	0.06842	0.486585
ATTGACT.T	A.AGTCAAT	GTCAAT	WRKY	0.069495	0.141325	0.054965	0.208705	0.098895	0.03715	0.185235	0.05706	0.1112	0.032305	0.174835	0.10067	0.13967	0.47588
ATTGACTA	TAGTCAAT	GTCAAT	WRKY	-0.007205	0.179555	0.086335	0.25859	0.15297	0.07234	0.18172	0.020765	-0.08265	0.010585	0.228035	-0.02843	0.14072	0.46583
ATTGACTC	GAGTCAAT	GTCAAT	WRKY	-0.057635	-0.040505	-0.107145	-0.177315	-0.082655	-0.03252	0.01732	0.0232	-0.017815	-0.05005	0.04593	-0.059545	-0.102645	0.46974
ATTGACTG	CAGTCAAT	GTCAAT	WRKY	0.009095	0.026425	0.011185	0.08455	0.036485	0.023545	0.06231	0.071005	0.06131	-0.002295	-0.032495	0.05001	0.007535	0.465045
ATTGAGTA	TACTCAAT	0ther_NAC	NAC	0.14283	0.175545	0.328645	0.25145	0.36467	0.089665	0.3124	0.135295	0.12928	0.4041	0.282075	0.25762	0.102665	-0.123645
ATTGC.TGT	ACA.GCAAT	TTGC.TG	NAC	0.31221	0.317635	0.430525	0.266285	0.46032	0.345115	0.361875	0.258665	0.128645	0.413015	0.309365	0.364325	0.17955	-0.037375
ATTGCGT.T	A.ACGCAAT	TTGCGT	NAC	0.409365	0.378165	0.4777	0.3084	0.481965	0.413365	0.37024	0.05911	0.04148	0.434815	0.375425	0.378555	0.212015	-0.007435
ATTGCGTA	TACGCAAT	TTGCGT	NAC	0.37466	0.33298	0.482135	0.32049	0.484975	0.422715	0.40869	0.028875	0.09309	0.49125	0.443565	0.45324	0.17158	-0.111645
ATTGCGTG	CACGCAAT	TTGCGT	NAC	0.46581	0.45224	0.49406	0.354885	0.49378	0.457855	0.458795	0.037555	0.188145	0.47069	0.44139	0.45975	0.142805	0.094655
ATTGCTT.T	A.AAGCAAT	TTGCTT	NAC	0.02442	0.063645	0.332715	0.050365	0.401615	0.028755	0.181005	0.294465	0.00932	0.387035	0.034985	0.086105	-0.06166	-0.06805
ATTGCTTA	TAAGCAAT	TTGCTT	NAC	-0.04708	0.00293	0.2732	0.00324	0.31944	-0.08734	0.288345	0.422705	0.09366	0.456765	0.159745	0.17157	-0.081575	-0.128355
ATTGCTTC	GAAGCAAT	TTGCTT	NAC	0.10814	0.098775	0.25869	-0.028245	0.35148	0.017205	0.25886	0.34798	0.27833	0.411395	0.14303	0.212975	-0.01117	-0.07756
ATTGCTTG	CAAGCAAT	TTGCTT	NAC	0.190005	0.114555	0.355315	0.00945	0.40785	-0.01571	0.295975	0.227855	0.143125	0.406395	0.222575	0.21789	-0.05057	-0.002915
ATTGGTCA	TGACCAAT	TGACCA	WRKY	-0.074865	-0.07	0.088365	-0.027685	0.10511	-0.097275	0.025475	0.04246	-0.073455	0.01225	0.07485	-0.096745	-0.007035	0.45414
ATTT.CGTG	CACG.AAAT	TT.CGTG	NAC	0.443015	0.398025	0.420345	0.36302	0.424895	0.377545	0.256915	0.06007	-0.086315	0.199665	0.40123	0.39977	0.12214	-0.023055
ATTT.GACC	GGTC.AAAT	GGTC.AA	WRKY	-0.05205	-0.110765	-0.068985	-0.07141	-0.05848	0.007035	-0.048785	-0.02824	-0.078215	-0.05626	-0.04434	-0.02838	-0.00972	0.405345
ATTT.GTCA	TGAC.AAAT	.0ther_WRKY	WRKY	0.00309	0.086975	0.030185	0.119925	0.053435	0.0033	0.01714	0.0659	-0.105745	-0.028395	0.02178	-0.03263	0.074705	0.40952
ATTTCCCC	GGGGAAAT	GGAAA	NTL	0.13016	0.10085	0.142585	0.06973	0.17463	0.08231	0.169985	0.220555	0.428105	0.19914	0.205405	0.15286	0.17484	0.115705
ATTTCCTC	GAGGAAAT	AGGAAA	NTL	-0.17356	0.00859	-0.016215	0.02687	-0.02912	0.0401	0.114665	0.14799	0.437485	0.09098	0.005125	-0.052535	0.07108	-0.111815
ATTTCGT.T	A.ACGAAAT	TTTCGT	NAC	0.11613	0.196485	0.348525	0.15931	0.40158	0.16297	0.19825	0.00235	-0.09334	0.040405	0.09336	0.157555	0.092885	-0.04014
ATTTCGTG	CACGAAAT	TTCGTG	NAC	0.173745	0.22027	0.38933	0.15429	0.422225	0.133225	0.135585	-0.008125	-0.03321	0.10926	0.190995	0.15672	0.109445	-0.05033
ATTTCTTA	TAAGAAAT	0ther_NTL	NTL	0.002485	0.079935	0.043825	0.190195	0.18546	-0.03088	0.12591	0.40915	-0.03012	0.225465	0.09138	0.147795	0.120825	0.005195
ATTTGAC.T	A.GTCAAAT	GTCAAA	WRKY	-0.066465	0.122725	0.10378	0.208995	0.12228	0.10138	0.117065	0.11094	-0.032475	0.142345	0.15228	0.195325	0.04843	0.467405
ATTTGACC	GGTCAAAT	GTCAAA	WRKY	-0.109675	0.078975	-0.037645	0.00561	-0.087	-0.02828	-0.016165	-0.0389	-0.14071	-0.113185	-0.00194	-0.09047	0.074235	0.481355
ATTTTGAC	GTCAAAAT	GTCAAA	WRKY	-0.02156	0.032065	0.04617	0.149585	0.061675	-0.00087	0.08258	0.03076	0.03711	0.03893	0.101235	0.031145	0.06297	0.46076
C.AAGACTT	AAGTCTT.G	.0ther_WRKY	WRKY	0.04956	0.07714	0.07062	0.055845	0.019755	0.040755	0.11445	0.243525	0.061045	0.05944	0.069195	0.114325	-0.04195	0.422685
C.AAGCAAT	ATTGCTT.G	TTGCTT	NAC	0.108725	0.12493	0.26125	0.046	0.32312	0.043175	0.31771	0.356955	0.257845	0.441975	0.220605	0.196985	-0.00934	-0.022475
C.AAGGAAT	ATTCCTT.G	AAGGAA	NTL	0.126215	0.07028	0.114395	0.138995	0.13973	-0.055095	0.13328	0.41661	0.28789	0.27604	0.10274	0.041455	-0.06109	-0.055725
C.AAGTAAT	ATTACTT.G	AAGTAA	NTL	0.076325	0.145465	0.17084	0.12644	0.237975	0.048975	0.19822	0.441475	0.276075	0.25158	0.166165	0.06768	-0.08321	0.13122
C.ACACGCT	AGCGTGT.G	ACACGC	NAC	0.056355	0.02521	0.394125	0.126695	0.43383	0.157065	0.1542	-0.079955	-0.06877	0.235675	0.117025	0.24334	-0.06443	0.078405
C.ACGACCT	AGGTCGT.G	.0ther_WRKY	WRKY	-0.048105	-0.18442	-0.07524	-0.283915	-0.073135	-0.188325	-0.090975	-0.11045	-0.09973	-0.142265	-0.12866	-0.235905	-0.17905	0.406815
C.ACGCAAT	ATTGCGT.G	TTGCGT	NAC	0.259845	0.28134	0.42739	0.21686	0.440305	0.283475	0.240885	-0.007755	0.076065	0.434005	0.36577	0.29065	0.13191	0.02539
C.ACGTAAT	ATTACGT.G	TTACGT	NAC	0.40382	0.301935	0.31981	0.27696	0.363045	0.318165	0.18835	0.13724	0.08309	0.34393	0.382925	0.2879	0.108915	0.16437
C.AGGTCGT	ACGACCT.G	.0ther_WRKY	WRKY	0.039915	-0.09424	-0.059765	-0.12651	-0.13794	-0.06144	-0.142645	-0.06133	0.086165	-0.06241	-0.122175	-0.069715	-0.192295	0.4092
C.AGTCAAT	ATTGACT.G	GTCAAT	WRKY	-0.00152	0.09521	0.085865	0.14104	0.11289	-0.07969	0.034905	-0.051325	0.02973	0.00857	0.103105	0.07427	-0.004725	0.468195
C.ATAGCGT	ACGCTAT.G	ACGCTA	NAC	-0.03071	0.04101	0.369015	0.035915	0.415675	0.14688	0.283155	0.062825	0.06322	0.41197	0.156965	0.074605	0.20324	0.074775
C.ATGACCT	AGGTCAT.G	TGACCT	WRKY	-0.087305	-0.1305	-0.079255	-0.15643	-0.193255	-0.10733	-0.07392	-0.07203	0.075255	-0.168805	-0.12646	-0.101115	-0.10141	0.415475
C.ATGACGT	ACGTCAT.G	TGACGT	NAC	0.179535	0.1878	0.342955	0.180565	0.403725	0.25103	0.090135	-0.116705	-0.19564	0.267515	0.25712	0.069475	-0.066	0.085855
C.ATTACGT	ACGTAAT.G	TTACGT	NAC	0.43696	0.386975	0.43958	0.39063	0.431605	0.38431	0.27217	0.11462	0.11607	0.400025	0.39747	0.40303	0.06798	0.01083
C.ATTGACT	AGTCAAT.G	GTCAAT	WRKY	-0.1504	-0.03282	-0.102945	-0.04462	-0.04415	-0.06071	-0.073615	-0.02515	-0.028	-0.030245	0.01168	-0.05955	-0.0178	0.47099
C.ATTGCGT	ACGCAAT.G	TTGCGT	NAC	0.329505	0.346235	0.46796	0.28971	0.47292	0.421575	0.36129	-0.04336	0.07085	0.438025	0.393335	0.37573	0.17226	-0.06905
C.CACGCAT	ATGCGTG.G	TGCGTG	NAC	0.32539	0.19778	0.43488	0.12918	0.436265	0.31683	0.203295	-0.00688	0.04912	0.23676	0.29189	0.27211	0.069805	-0.045575
C.CACGTTT	AAACGTG.G	ACGTTT	NAC	0.32381	0.319875	0.38845	0.33846	0.40902	0.271475	0.26324	0.19106	0.11343	0.253095	0.224205	0.289185	0.193075	0.06792
C.CGGTCAT	ATGACCG.G	TGACCG	WRKY	-0.125085	-0.14727	-0.19936	-0.267855	-0.052	-0.04307	-0.204455	-0.123635	-0.12164	-0.176385	-0.07757	-0.1796	-0.15996	0.4062
C.CTGACCT	AGGTCAG.G	GGTCAG	WRKY	-0.05833	-0.25622	-0.05955	-0.24247	-0.22931	-0.108115	-0.135715	-0.141105	0.054025	-0.10916	-0.177055	-0.137795	-0.17274	0.44416
C.CTGACTT	AAGTCAG.G	AGTCAG	WRKY	-0.028025	-0.049205	0.05672	-0.09082	-0.11307	-0.016385	0.07568	0.16872	-0.03312	0.03305	-0.09018	-0.137615	-0.06433	0.455455
C.CTTGACT	AGTCAAG.G	GTCAAG	WRKY	0.09436	-0.179145	0.02893	-0.093235	-0.03469	-0.115135	0.005745	-0.076775	0.029695	-0.06645	-0.07492	-0.066615	-0.10854	0.45817
C.CTTGCGT	ACGCAAG.G	TTGCGT	NAC	0.263855	0.183165	0.44396	0.111195	0.458785	0.26066	0.310765	0.04299	0.060365	0.393475	0.23934	0.17382	0.042175	0.01686
C.GACTTTT	AAAAGTC.G	.0ther_WRKY	WRKY	0.07075	0.073295	0.055955	0.130375	-0.0366	-0.139085	0.17101	0.007615	0.155915	0.028305	0.01114	-0.019905	0.110215	0.41653
C.GCTGACT	AGTCAGC.G	AGTCAG	WRKY	-0.071595	-0.111885	-0.081985	-0.11113	-0.16233	0.004395	-0.11321	-0.075925	-0.012055	-0.07725	-0.05685	-0.089325	-0.045595	0.41741
C.GGTCAAT	ATTGACC.G	GTCAAT	WRKY	-0.095245	-0.0597	-0.102955	-0.1057	-0.038	0.018555	-0.05995	-0.014395	-0.0242	-0.039355	-0.15151	0.02689	0.025925	0.482675
C.GGTCAGT	ACTGACC.G	GGTCAG	WRKY	-0.025005	-0.126185	-0.07221	-0.141385	-0.09882	-0.08859	-0.10044	-0.053365	0.02461	-0.04649	-0.13318	-0.11336	-0.062685	0.40932
C.GTAACGT	ACGTTAC.G	0ther_NAC	NAC	0.243145	0.267065	0.409055	0.22587	0.41625	0.197565	0.27131	-0.043585	0.08182	0.40224	0.314195	0.215965	0.030885	0.024995
C.GTAGCGT	ACGCTAC.G	ACGCTA	NAC	-0.01034	-0.05329	0.35813	0.002235	0.433505	0.102015	0.261535	-0.124375	-0.085795	0.433615	0.03205	0.04529	0.03679	0.022205
C.GTCAAAT	ATTTGAC.G	GTCAAA	WRKY	-0.049815	-0.017655	-0.114	-0.056135	-0.098775	0.056815	-0.05891	-0.039985	-0.114255	-0.118225	-0.03389	-0.029355	0.081345	0.45648
C.GTCAACT	AGTTGAC.G	GTCAAC	WRKY	0.02786	-0.043335	-0.068595	-0.022355	-0.11574	-0.066145	-0.04039	-0.01983	-0.12536	-0.02639	-0.013165	0.024475	0.102125	0.47524
C.GTTACGT	ACGTAAC.G	TTACGT	NAC	0.427065	0.429725	0.437495	0.394105	0.437225	0.42133	0.33206	0.12449	0.223855	0.39709	0.392835	0.42758	-0.061195	0.02051
C.GTTGACT	AGTCAAC.G	GTCAAC	WRKY	0.168775	-0.03869	-0.09254	-0.052295	-0.07255	-0.003085	-0.082705	-0.059535	-0.049415	-0.058685	0.008035	0.015285	-0.069965	0.491265
C.GTTGCGT	ACGCAAC.G	TTGCGT	NAC	0.336465	0.29261	0.45804	0.318155	0.465785	0.379325	0.345275	-0.065955	0.132015	0.43316	0.33466	0.27168	0.13754	-0.11971
C.GTTGCTT	AAGCAAC.G	TTGCTT	NAC	0.08539	0.12466	0.355535	0.101225	0.396925	-0.10023	0.32976	0.32237	0.22544	0.42364	0.04039	0.163585	0.12192	-0.106155
C.GTTTCCT	AGGAAAC.G	AGGAAA	NTL	-0.05972	0.034535	0.087665	-0.00027	0.010695	0.13263	0.09971	0.167175	0.41724	0.201635	0.04382	-0.068175	0.05859	-0.02773
C.TACGTAT	ATACGTA.G	TACGTA	NAC	0.42052	0.384405	0.32014	0.28483	0.371085	0.406465	0.204585	0.071105	0.06249	0.326895	0.39413	0.36514	0.03056	0.02049
C.TCCGTGT	ACACGGA.G	ACACGG	NAC	0.406125	0.353265	0.227675	0.22565	0.26652	0.26226	0.077695	-0.05093	-0.04713	-0.005485	0.34033	0.28938	0.008905	-0.06332
C.TCTGACT	AGTCAGA.G	AGTCAG	WRKY	0.016425	-0.09924	-0.13474	-0.10834	-0.036945	-0.046365	-0.11491	-0.11339	-0.082875	-0.1334	-0.10089	0.01036	-0.149875	0.4348
C.TGACCAT	ATGGTCA.G	GGTCA.	WRKY	-0.056485	0.057325	-0.09046	-0.01683	-0.02626	-0.04586	-0.02387	-0.097565	-0.159175	-0.1144	-0.006895	-0.11575	-0.04007	0.41516
C.TGACCGT	ACGGTCA.G	GGTCA.	WRKY	0.03028	-0.11237	0.017965	-0.097105	0.03598	0.07029	-0.12354	-0.09575	-0.08796	-0.10507	-0.11013	-0.104705	-0.10013	0.409795
C.TGACTTT	AAAGTCA.G	AGTCA.G	WRKY	-0.044915	0.00511	-0.01811	0.08098	0.08522	-0.009605	0.026885	0.005335	0.04629	0.04197	-0.002175	0.064735	0.014105	0.445915
C.TGCGTAT	ATACGCA.G	TGCGTA	NAC	0.31784	0.27357	0.32537	0.16951	0.40806	0.2849	0.213735	-0.06271	-0.03588	0.221895	0.28804	0.308435	-0.11086	0.059735
C.TGCGTGT	ACACGCA.G	ACACGC	NAC	0.299045	0.30089	0.44412	0.24647	0.455495	0.32381	0.268875	0.043325	-0.01136	0.19643	0.32806	0.27203	-0.047625	0.013905
C.TGGTCGT	ACGACCA.G	.0ther_WRKY	WRKY	-0.049035	-0.03001	-0.13087	-0.082685	-0.028235	0.088205	-0.17762	-0.069065	-0.0752	-0.06032	-0.093085	0.0071	-0.13979	0.413285
C.TGGTCTT	AAGACCA.G	.0ther_WRKY	WRKY	0.015505	-0.01156	0.07158	0.08987	0.079205	-0.114625	0.010775	-0.07359	-0.05934	0.037075	0.0711	0.048005	-0.000895	0.41034
C.TTACCCT	AGGGTAA.G	GGGTAA	NTL	-0.03531	-0.00538	0.06876	-0.012335	0.092505	-0.036575	0.043185	0.10594	0.446	0.161055	0.00984	-0.012765	0.166995	-0.1131
C.TTACCTT	AAGGTAA.G	AGGTAA	NTL	0.09263	0.11908	0.151535	0.07113	0.22252	0.03967	0.11386	0.32578	0.43581	0.13425	0.02673	0.019365	-0.035875	-0.028985
C.TTACGTT	AACGTAA.G	TTACGT	NAC	0.114885	0.133345	0.21481	0.246255	0.33743	0.228165	0.25888	0.14786	-0.05038	0.42427	0.264725	0.23647	-0.01931	0.040395
C.TTGACAT	ATGTCAA.G	GTCAA.	WRKY	-0.212	-0.033115	-0.19677	0.004705	0.078885	0.038745	-0.027835	-0.14545	0.01438	0.02322	0.046135	-0.08318	-0.039235	0.426525
C.TTGACCT	AGGTCAA.G	GTCAA.	WRKY	-0.065715	-0.00648	-0.032585	-0.05662	-0.129215	0.027865	-0.09539	0.09585	0.02158	-0.066455	-0.138415	-0.02576	0.02631	0.49268
C.TTGACGT	ACGTCAA.G	GTCAA.	WRKY	0.17443	0.107575	0.282685	0.07614	0.34406	0.12024	0.11681	-0.125645	-0.169195	0.25377	0.17346	0.088545	-0.11343	0.43692
C.TTGACTT	AAGTCAA.G	GTCAA.	WRKY	0.07213	-0.04468	0.038145	0.00457	0.031385	0.00393	0.113945	0.099515	0.03212	0.100775	0.012115	-0.008315	0.04156	0.49194
C.TTTACGT	ACGTAAA.G	TTACGT	NAC	0.37639	0.348995	0.399565	0.321095	0.43064	0.29097	0.289275	0.028285	0.048945	0.420425	0.334895	0.34619	0.11024	0.07964
C.TTTCCCT	AGGGAAA.G	AGGGAA	NTL	0.130385	-0.02049	0.11081	0.07864	0.061275	0.182655	-0.11691	0.175355	0.473095	0.101465	0.090615	0.18019	0.00453	-0.11153
C.TTTGACT	AGTCAAA.G	GTCAAA	WRKY	0.05687	0.07952	0.07558	0.164635	0.03962	0.137445	0.03705	0.065765	0.008915	0.112925	0.05213	0.167985	0.052865	0.485725
C.TTTGCGT	ACGCAAA.G	TTGCGT	NAC	0.31955	0.264785	0.45321	0.1942	0.463345	0.339185	0.312395	0.034405	0.203695	0.398475	0.30847	0.317075	0.12998	0.06186
CA.GTCAAT	ATTGAC.TG	GTCAAT	WRKY	0.06237	0.1522	0.129005	0.13206	0.176795	0.10808	0.101905	0.023805	-0.11114	0.07628	0.096595	0.075215	0.021065	0.44733
CA.TAGCGT	ACGCTA.TG	ACGCTA	NAC	0.04936	0.15028	0.34713	0.14444	0.42055	0.207715	0.29445	-0.031465	0.015005	0.39868	0.112985	0.102545	0.24123	0.09787
CA.TGACCT	AGGTCA.TG	GGTCA.	WRKY	0.052605	-0.109895	-0.04546	-0.205605	-0.15519	-0.000545	-0.09319	0.0203	-0.00778	-0.100915	-0.108955	-0.18131	-0.0146	0.44445
CA.TGACTT	AAGTCA.TG	AGTCA.T	WRKY	-0.11005	-0.007555	-0.02408	-0.006765	0.017775	-0.071895	0.03899	0.081985	-0.010405	0.026215	-0.02298	-0.118665	-0.024435	0.43985
CA.TGCCGT	ACGGCA.TG	TGCCGT	NAC	0.44994	0.410355	0.291445	0.37926	0.35422	0.2771	0.11636	0.05078	0.09108	0.105375	0.388	0.43181	0.015945	-0.006695
CA.TTACCT	AGGTAA.TG	AGGTAA	NTL	0.069565	0.1551	0.10856	0.185355	0.094605	0.05	0.14221	0.25603	0.416135	0.107885	0.20661	0.129585	0.112425	-0.12226
CA.TTACGT	ACGTAA.TG	TTACGT	NAC	0.455215	0.44859	0.443845	0.44902	0.42802	0.42632	0.28622	0.06531	0.227525	0.41431	0.42509	0.44862	0.115565	0.054925
CA.TTCCGT	ACGGAA.TG	TTCCGT	NAC	0.421345	0.39618	0.27925	0.28764	0.233425	0.40959	0.17649	0.09012	0.03982	0.192605	0.4139	0.375705	0.06613	0.16427
CA.TTGACT	AGTCAA.TG	GTCAA.	WRKY	0.08489	-0.049325	0.0002	0.074445	-0.0522	0.08703	-0.016335	-0.00878	-0.068725	0.03908	0.003315	0.009335	-0.048125	0.476105
CA.TTGCGT	ACGCAA.TG	TTGCGT	NAC	0.341415	0.308155	0.438285	0.308225	0.459675	0.42583	0.284265	0.09904	0.10502	0.37365	0.39365	0.3806	0.18368	-0.0641
CAA.GACTT	AAGTC.TTG	AGTC.T	WRKY	0.081945	0.13877	0.10776	0.068895	0.12792	0.03505	0.088565	0.129115	0.147715	-0.00225	0.00407	0.08168	0.021225	0.411515
CAAAAGTC	GACTTTTG	.0ther_WRKY	WRKY	-0.012395	0.137775	0.075525	0.22164	0.11154	-0.04052	0.252435	0.086365	-0.04195	0.133035	0.140625	0.03488	0.12978	0.43155
CAAAGTC.T	A.GACTTTG	AGTC.T	WRKY	0.09237	0.139565	0.018635	0.039705	-0.081005	0.037315	0.15073	0.083115	-0.001835	0.00435	0.032535	0.06626	-0.04025	0.40646
CAAAGTCA	TGACTTTG	AAGTCA	WRKY	-0.04703	0.062245	0.04643	0.03786	0.05055	0.044735	0.031955	-0.032065	-0.071015	0.0515	0.081675	0.053575	-0.029005	0.45372
CAACACGC	GCGTGTTG	ACACGC	NAC	0.30373	0.226925	0.417665	0.171815	0.436135	0.2519	0.229455	0.02287	0.050465	0.259475	0.16206	0.21826	-0.05877	0.1247
CAACGACC	GGTCGTTG	.0ther_WRKY	WRKY	0.034015	-0.01279	-0.01316	-0.12956	-0.048595	-0.05077	-0.012325	-0.02987	-0.04716	-0.11671	-0.076175	-0.074855	0.00335	0.42126
CAAG.AACC	GGTT.CTTG	AAG.AA	NTL	0.18401	0.19002	0.401285	0.07634	0.43762	0.05505	0.3151	0.243835	0.136705	0.32541	0.10598	0.13472	0.041425	-0.04564
CAAG.AAGC	GCTT.CTTG	AAG.AA	NTL	0.162135	0.125915	0.364605	0.087695	0.42535	-0.005885	0.20048	0.26932	0.17478	0.37844	0.132365	0.19669	-0.024445	-0.162055
CAAG.AATC	GATT.CTTG	AAG.AA	NTL	0.15816	0.113955	0.38042	0.162115	0.420595	-0.05388	0.28789	0.30592	0.2747	0.336385	0.194455	0.09912	-0.05987	-0.136715
CAAGACCA	TGGTCTTG	.0ther_WRKY	WRKY	-0.01239	0.09198	0.105635	0.07505	-0.0144	0.038385	0.08932	0.08454	0.01073	0.038385	0.06807	-0.010465	0.010425	0.408055
CAAGACCG	CGGTCTTG	.0ther_WRKY	WRKY	0.038805	-0.05639	-0.019875	-0.169765	-0.07339	0.013085	-0.049705	-0.048705	0.018555	-0.064425	-0.03072	-0.07362	-0.02845	0.405465
CAAGCAAC	GTTGCTTG	TTGCTT	NAC	0.10041	0.139345	0.42568	0.025105	0.442455	-0.06913	0.31109	0.23885	0.12984	0.43451	0.16356	0.139305	-0.041015	-0.014645
CAAGCAAG	CTTGCTTG	TTGCTT	NAC	0.16323	0.09973	0.369035	0.061175	0.418795	0.03242	0.265365	0.234845	0.110635	0.395065	0.093435	0.14001	0.05001	-0.020295
CAAGGAAA	TTTCCTTG	AAGGAA	NTL	0.16497	0.14677	0.230545	0.16716	0.24143	0.09522	0.189245	0.30991	0.460165	0.24152	0.20198	0.18057	0.085445	0.08893
CAAGGTCA	TGACCTTG	TGACCT	WRKY	-0.040515	-0.091345	-0.100485	-0.16502	-0.06233	-0.03764	-0.07632	-0.03645	-0.01043	-0.033235	-0.09539	-0.18953	-0.08459	0.42488
CAAGTAAC	GTTACTTG	AAGTAA	NTL	0.133665	0.20256	0.351745	0.094825	0.407785	0.050195	0.297855	0.316305	0.185165	0.30142	0.208835	0.09468	-0.008675	-0.03938
CAAGTCA.G	C.TGACTTG	AGTCA.G	WRKY	0.054935	-0.03398	0.133665	0.032	0.255425	-0.007805	0.047905	0.017755	0.00933	0.145095	-0.00833	0.07192	-0.019485	0.427535
CAAGTCAA	TTGACTTG	TTGACT	WRKY	0.042935	-0.01082	0.092895	0.09334	0.23379	-0.051615	0.048645	-0.05339	-0.03401	0.04882	0.030125	0.01661	0.02284	0.48631
CAAGTCAG	CTGACTTG	AGTCAG	WRKY	-0.15369	-0.0805	-0.03343	-0.084495	0.110315	0.02121	-0.084095	0.00352	-0.066835	0.07063	0.05266	-0.02847	0.039915	0.416975
CAAGTTAC	GTAACTTG	0ther_NAC	NAC	0.162655	0.177855	0.371355	0.134195	0.41111	0.144215	0.238205	0.256245	0.166715	0.3225	0.25356	0.18437	0.00292	-0.01905
CAATT.CGT	ACG.AATTG	ACG.AAT	NAC	0.404695	0.37635	0.404195	0.35389	0.422265	0.3969	0.189305	-0.039755	0.15317	0.33523	0.38933	0.392445	0.137365	0.008445
CAATTGAC	GTCAATTG	GTCAAT	WRKY	-0.15391	0.0141	-0.002	0.027125	-0.031925	0.05403	-0.00276	-0.08644	-0.011885	-0.044275	0.04671	-0.0518	-0.01807	0.435355
CAC.CAACT	AGTTG.GTG	TTG.GTG	NAC	0.360685	0.29115	0.387045	0.26444	0.423495	0.25209	0.305385	0.0883	0.09674	0.276185	0.330605	0.319185	0.18573	-0.124375
CACA.GAAA	TTTC.TGTG	0ther_NAC	NAC	0.053625	0.20997	0.382125	0.14628	0.400785	0.15336	0.2207	0.1778	0.154225	0.18083	0.214895	0.01699	0.14652	-0.092685
CACA.GCAA	TTGC.TGTG	TTGC.TG	NAC	0.226075	0.290245	0.438855	0.211405	0.46022	0.255015	0.312735	0.18253	0.161485	0.35255	0.30924	0.34862	0.096025	0.08328
CACACGC.T	A.GCGTGTG	ACACGC	NAC	0.18993	0.123835	0.402645	0.14241	0.419225	0.06296	0.09538	-0.0735	-0.075485	0.09749	0.20654	0.15431	-0.01078	-0.10162
CACACGCA	TGCGTGTG	ACACGC	NAC	0.389325	0.3212	0.453355	0.248065	0.46952	0.375285	0.228785	0.07432	0.140945	0.326885	0.375195	0.35331	0.08982	0.027145
CACACGCC	GGCGTGTG	ACACGC	NAC	0.20685	0.12359	0.3962	0.144815	0.42846	0.02293	0.13368	-0.20461	-0.02807	0.11887	0.02797	0.02076	0.105325	-0.21324
CACACGTC	GACGTGTG	ACGTGT	NAC	0.214005	0.22131	0.329955	0.247795	0.40458	0.17201	0.079	-0.056435	-0.133745	0.156835	0.19904	0.17595	0.09076	-0.058285
CACG.AAAC	GTTT.CGTG	TT.CGTG	NAC	0.44092	0.39637	0.45519	0.204825	0.45797	0.329805	0.346595	0.09883	0.13173	0.32428	0.42274	0.358695	0.05698	-0.048185
CACG.AAAG	CTTT.CGTG	TT.CGTG	NAC	0.359595	0.35307	0.44337	0.31318	0.43957	0.339105	0.28554	0.111305	0.13279	0.330915	0.34666	0.372025	0.077695	0.07082
CACG.AACA	TGTT.CGTG	TT.CGTG	NAC	0.458135	0.431595	0.462885	0.36701	0.468145	0.38886	0.286645	0.044095	0.13482	0.354735	0.426055	0.43576	0.161025	-0.078515
CACG.AACC	GGTT.CGTG	TT.CGTG	NAC	0.48286	0.470445	0.48581	0.442635	0.491265	0.478325	0.38301	0.016685	0.276085	0.40282	0.449865	0.479435	0.115605	-0.02072
CACG.AACG	CGTT.CGTG	TT.CGTG	NAC	0.44885	0.38726	0.468045	0.33554	0.47447	0.32046	0.273215	0.01123	0.1576	0.368785	0.35465	0.420755	0.032765	-0.12217
CACG.AAGA	TCTT.CGTG	TT.CGTG	NAC	0.36013	0.26943	0.41594	0.186675	0.4315	0.159265	0.17893	0.06654	0.078855	0.18913	0.327595	0.28749	-0.06213	0.10892
CACG.AAGC	GCTT.CGTG	TT.CGTG	NAC	0.467115	0.429065	0.47248	0.32226	0.471815	0.416255	0.342025	0.065475	0.109465	0.29845	0.43109	0.415985	-0.01994	-0.040665
CACG.AAGG	CCTT.CGTG	TT.CGTG	NAC	0.294775	0.264425	0.442535	0.15373	0.45065	0.291515	0.16294	0.08905	0.20016	0.27579	0.297575	0.25968	-0.09566	0.112525
CACG.AATA	TATT.CGTG	TT.CGTG	NAC	0.383025	0.391065	0.46029	0.27938	0.459565	0.329575	0.285095	0.197055	0.160505	0.32656	0.39263	0.40259	0.126185	0.07745
CACG.AATC	GATT.CGTG	TT.CGTG	NAC	0.453235	0.44019	0.476605	0.32248	0.481105	0.40898	0.31605	-0.03864	0.022755	0.353455	0.302195	0.418955	0.016555	-0.068075
CACG.AATG	CATT.CGTG	TT.CGTG	NAC	0.333525	0.29064	0.43834	0.175945	0.44129	0.26274	0.31237	-0.01783	-0.089965	0.2744	0.2739	0.306125	0.00631	0.07197
CACG.CAAA	TTTG.CGTG	TG.CGTG	NAC	0.376805	0.321145	0.426315	0.23418	0.436665	0.29663	0.302225	0.123305	0.06366	0.295565	0.267085	0.2754	0.15826	0.253925
CACG.CAAC	GTTG.CGTG	TG.CGTG	NAC	0.386415	0.37354	0.44419	0.162795	0.45114	0.251685	0.257665	-0.04823	-0.04843	0.240985	0.31043	0.31471	-0.03661	0.194085
CACG.CAAG	CTTG.CGTG	TG.CGTG	NAC	0.39119	0.321455	0.43638	0.291095	0.446655	0.225065	0.217535	0.030245	0.14206	0.238665	0.32971	0.34683	0.069675	0.20717
CACG.CACA	TGTG.CGTG	TG.CGTG	NAC	0.34063	0.327015	0.405315	0.23271	0.447795	0.33171	0.220075	0.00286	0.00851	0.161115	0.28879	0.32054	0.00214	-0.118495
CACG.CACC	GGTG.CGTG	TG.CGTG	NAC	0.445435	0.39609	0.479245	0.37998	0.487275	0.361525	0.319725	-0.024125	0.00626	0.39519	0.38478	0.392415	0.085045	0.015065
CACG.CACG	CGTG.CGTG	TG.CGTG	NAC	0.422625	0.385375	0.447895	0.350005	0.459415	0.34023	0.162475	-0.172755	-0.05774	0.198975	0.3233	0.41298	-0.009555	-0.038025
CACG.CAGC	GCTG.CGTG	TG.CGTG	NAC	0.237825	0.2618	0.39031	0.21689	0.42797	0.270515	-0.067195	-0.27262	-0.094	0.09058	0.173635	0.181665	-0.03077	-0.035115
CACG.CATA	TATG.CGTG	TG.CGTG	NAC	0.28949	0.31061	0.38829	0.17796	0.41148	0.23501	0.082355	-0.10366	-0.135275	0.160955	0.26448	0.200725	-0.05576	-0.10981
CACG.CATG	CATG.CGTG	TG.CGTG	NAC	0.323005	0.19981	0.39202	0.203535	0.418815	0.27945	0.133265	-0.105775	-0.11109	0.153515	0.270675	0.26269	-0.036015	-0.095095
CACG.CTCC	GGAG.CGTG	AG.CGTG	NAC	0.455315	0.42338	0.30228	0.402495	0.40514	0.28165	0.25126	0.026535	0.094585	0.189335	0.432535	0.43022	0.013505	0.10962
CACG.TAAC	GTTA.CGTG	TA.CGTG	NAC	0.28704	0.234755	0.434875	0.1096	0.45809	0.09564	0.19363	0.025335	0.06351	0.37844	0.2391	0.19215	0.02757	-0.11451
CACG.TAAG	CTTA.CGTG	TA.CGTG	NAC	0.12492	0.19319	0.37483	0.12829	0.421445	0.131255	0.280355	0.28429	-0.04396	0.314165	0.140295	0.041405	0.04275	-0.04019
CACG.TACA	TGTA.CGTG	TA.CGTG	NAC	0.15153	0.196585	0.41015	0.172675	0.422045	0.098355	0.150315	-0.01453	-0.059485	0.26359	0.22527	0.154095	0.1347	-0.122275
CACG.TACC	GGTA.CGTG	TA.CGTG	NAC	0.292665	0.21707	0.46468	0.187815	0.48398	0.18716	0.32235	-0.00704	0.179975	0.4218	0.24545	0.237685	0.00672	-0.0369
CACG.TACG	CGTA.CGTG	TA.CGTG	NAC	0.263105	0.228305	0.382095	0.21574	0.44024	0.248885	0.18347	-0.012845	-0.075205	0.28556	0.05739	0.254725	0.01427	0.007395
CACG.TAGC	GCTA.CGTG	TA.CGTG	NAC	0.120575	0.04139	0.40726	0.09757	0.43902	0.0192	0.07627	-0.07555	-0.06146	0.275015	0.06522	0.0655	-0.093155	-0.10547
CACG.TATC	GATA.CGTG	TA.CGTG	NAC	0.18336	0.107155	0.448345	0.07299	0.46064	0.183925	0.28358	0.003415	-0.14664	0.33262	0.18578	0.090145	0.008355	0.01596
CACG.TATG	CATA.CGTG	TA.CGTG	NAC	-0.049115	0.086965	0.33584	0.02979	0.408105	0.03442	0.151205	0.053755	-0.057695	0.272465	0.158845	-0.00135	-0.01102	-0.020855
CACG.TGAC	GTCA.CGTG	.0ther_WRKY	WRKY	0.03295	-0.163765	0.02468	-0.008655	0.10653	-0.00508	-0.15026	-0.18733	0.007545	-0.048545	-0.059845	0.01757	-0.08559	0.41799
CACG.TTCC	GGAA.CGTG	0ther_NAC	NAC	0.29809	0.26304	0.386185	0.250855	0.410785	0.20287	0.155505	0.01448	0.190755	0.25456	0.18645	0.248005	0.01288	-0.0621
CACG.TTTC	GAAA.CGTG	0ther_NAC	NAC	0.18929	0.19102	0.304125	0.262245	0.4137	0.13238	0.15151	0.042865	0.09985	0.2658	0.21819	0.22891	0.082525	-0.156605
CACGAAA.G	C.TTTCGTG	TTCGTG	NAC	0.24982	0.237465	0.43591	0.197035	0.444125	0.20389	0.156495	0.11188	0.06912	0.29368	0.19419	0.220565	0.09998	-0.028875
CACGAAAC	GTTTCGTG	TTCGTG	NAC	0.35845	0.342915	0.42459	0.261415	0.451675	0.207685	0.224165	0.11198	0.13737	0.17734	0.326085	0.24623	0.125045	-0.13176
CACGAAAG	CTTTCGTG	TTCGTG	NAC	0.25003	0.215505	0.407265	0.133405	0.41068	0.17011	0.188925	0.10855	0.121365	0.184245	0.19063	0.13152	0.03704	0.083845
CACGACAC	GTGTCGTG	CACGAC	NAC	0.41047	0.37173	0.32128	0.338005	0.355215	0.34303	0.133865	-0.0228	0.06137	0.05429	0.298965	0.34773	-0.12943	-0.05698
CACGACT.T	A.AGTCGTG	CACGAC	NAC	0.403765	0.322875	-0.06288	0.314215	-0.046125	0.20517	0.00857	-0.07429	-0.08418	-0.137535	0.35897	0.35475	-0.02196	0.334835
CACGC.AAT	ATT.GCGTG	ACGC.AA	NAC	0.23892	0.18164	0.431145	0.21362	0.43856	0.22213	0.255165	0.002865	0.03544	0.32534	0.24792	0.209905	0.21207	-0.081605
CACGC.ACT	AGT.GCGTG	ACGC.AC	NAC	0.413765	0.38435	0.47803	0.37809	0.482925	0.39577	0.305065	-0.01092	0.123325	0.416235	0.39811	0.39577	0.07954	0.00625
CACGC.AGT	ACT.GCGTG	ACGC.AG	NAC	0.27823	0.246795	0.37122	0.18202	0.432315	0.224955	0.17235	0.033485	0.03311	0.21445	0.16099	0.064345	-0.02201	-0.11182
CACGC.ATT	AAT.GCGTG	ACGC.AT	NAC	0.31938	0.319005	0.443625	0.240055	0.46628	0.203175	0.25117	-0.06611	0.047105	0.39039	0.324625	0.243885	0.134605	0.022505
CACGCA.CT	AG.TGCGTG	TGCGTG	NAC	0.44384	0.39268	0.403535	0.38988	0.428645	0.38144	0.208205	-0.01768	0.02311	0.298995	0.438295	0.408985	0.012615	-0.08747
CACGCA.GT	AC.TGCGTG	TGCGTG	NAC	0.29042	0.30986	0.33524	0.25372	0.404555	0.30384	0.184435	-0.01264	0.024385	0.23412	0.2831	0.22203	-0.00591	-0.15265
CACGCA.TG	CA.TGCGTG	TGCGTG	NAC	0.29217	0.16187	0.40702	0.084105	0.407655	0.128705	0.26084	-0.07555	-0.0496	0.25932	0.20443	0.21376	-0.005175	0.03395
CACGCA.TT	AA.TGCGTG	TGCGTG	NAC	0.361535	0.34237	0.38604	0.267215	0.40828	0.30383	0.210315	0.054645	0.060965	0.26539	0.36544	0.3244	0.14102	-0.025425
CACGCAA.G	C.TTGCGTG	TTGCGT	NAC	0.408105	0.3343	0.49068	0.32807	0.490835	0.3722	0.41509	0.03605	0.160015	0.448375	0.40921	0.426525	0.091725	0.130245
CACGCAA.T	A.TTGCGTG	TTGCGT	NAC	0.47741	0.44991	0.486875	0.396455	0.48778	0.467245	0.377005	0.07691	0.1699	0.435625	0.471975	0.46986	0.111395	-0.052295
CACGCAAA	TTTGCGTG	TTGCGT	NAC	0.421275	0.34842	0.48656	0.29234	0.48595	0.38541	0.38895	0.10742	0.08781	0.425875	0.39569	0.41927	0.157285	0.033145
CACGCAAC	GTTGCGTG	TTGCGT	NAC	0.4856	0.463435	0.495995	0.43727	0.497775	0.488885	0.4443	0.039325	0.18052	0.48244	0.47645	0.48355	0.27489	-0.058655
CACGCAAG	CTTGCGTG	TTGCGT	NAC	0.412995	0.353695	0.480755	0.267965	0.48393	0.348425	0.35839	0.06855	0.15488	0.403965	0.41477	0.367425	-0.045185	0.08652
CACGCATA	TATGCGTG	TGCGTG	NAC	0.047315	0.062635	0.396535	0.045395	0.411275	0.147445	0.120815	-0.09774	-0.1011	0.180375	0.11639	-0.020695	0.0497	-0.0365
CACGCATC	GATGCGTG	TGCGTG	NAC	0.33403	0.290575	0.39631	0.23509	0.43988	0.308875	0.124895	-0.012285	-0.03793	0.2962	0.238935	0.23234	0.00487	-0.094355
CACGCCA.G	C.TGGCGTG	CACGCC	NAC	0.204725	0.114405	0.43873	0.091575	0.45235	0.143725	0.15598	-0.00738	0.03508	0.284115	-0.06552	0.15853	0.07232	-0.11777
CACGCCA.T	A.TGGCGTG	CACGCC	NAC	0.250585	0.226375	0.425555	0.291245	0.44927	0.21297	0.22465	-0.18761	0.04717	0.25819	0.221755	0.17069	0.10761	-0.020175
CACGCCAA	TTGGCGTG	CACGCC	NAC	0.185495	0.158925	0.44267	0.159985	0.45128	0.11351	0.29964	-0.06687	0.065695	0.33358	0.0966	0.11357	0.13763	-0.089765
CACGCCAC	GTGGCGTG	CACGCC	NAC	0.330205	0.26844	0.481215	0.2929	0.48845	0.291975	0.29843	-0.0816	0.00013	0.38586	0.168055	0.271435	0.151915	0.02595
CACGCCAG	CTGGCGTG	CACGCC	NAC	0.085615	-0.00392	0.38489	0.000215	0.429255	-0.0276	0.016665	-0.139235	-0.11148	0.177745	0.034595	-0.04209	0.02971	-0.150665
CACGCGA.T	A.TCGCGTG	0ther_NAC	NAC	0.00193	0.073395	0.3237	0.00623	0.415205	0.11075	0.07472	-0.01344	0.034545	0.24704	0.006295	0.023645	0.05119	-0.05474
CACGCGAA	TTCGCGTG	0ther_NAC	NAC	-0.000305	0.099715	0.3427	-0.03481	0.402215	-0.03582	0.1877	0.169785	0.057625	0.21265	-0.06544	0.026755	0.122485	-0.062195
CACGCGAC	GTCGCGTG	0ther_NAC	NAC	-0.024755	0.044735	0.421235	0.022215	0.461705	0.073555	0.160595	-0.096275	-0.060755	0.350935	-0.005255	0.063975	0.140455	0.10957
CACGCTA.G	C.TAGCGTG	ACGCTA	NAC	0.138525	0.04456	0.39848	-0.013035	0.451925	0.047365	0.20207	0.11202	-0.08422	0.333685	0.00531	-0.00191	-0.06568	-0.01752
CACGCTA.T	A.TAGCGTG	ACGCTA	NAC	0.217275	0.22578	0.43529	0.20952	0.44864	0.14564	0.245075	0.05972	-0.00893	0.390355	0.213995	0.047615	0.10554	-0.0573
CACGCTAA	TTAGCGTG	ACGCTA	NAC	0.22593	0.03649	0.45267	-0.009705	0.47117	0.029885	0.223995	0.08345	0.04707	0.41495	0.0422	0.112315	0.069905	-0.09028
CACGCTAC	GTAGCGTG	ACGCTA	NAC	0.166585	0.09816	0.46018	0.166655	0.475865	0.03844	0.298485	-0.063565	0.00465	0.44072	0.067105	0.134615	0.056385	-0.03179
CACGCTAG	CTAGCGTG	ACGCTA	NAC	0.11506	0.100545	0.389295	0.02781	0.42567	0.08495	0.155555	-0.043405	-0.049545	0.21828	0.04033	-0.026355	-0.0284	-0.008645
CACGCTTC	GAAGCGTG	CACGCT	NAC	0.18413	0.165295	0.370175	0.21216	0.43671	0.10944	0.188495	0.01282	-0.00272	0.232315	0.11111	0.127425	0.014845	-0.040145
CACGG.AAT	ATT.CCGTG	T.CCGT	NAC	0.431885	0.385775	0.293535	0.296705	0.375925	0.258585	0.253615	-0.01364	-0.00683	0.049395	0.3751	0.324605	0.09818	-0.04464
CACGG.ACT	AGT.CCGTG	T.CCGT	NAC	0.47365	0.442285	0.31828	0.41406	0.36985	0.40948	0.200375	-0.007775	-0.028515	-0.042825	0.415085	0.461955	-0.08917	0.001375
CACGG.AGT	ACT.CCGTG	T.CCGT	NAC	0.44484	0.398725	0.289855	0.321715	0.366875	0.238035	0.15229	0.03197	0.019205	0.116585	0.395245	0.403795	-0.02804	0.03832
CACGG.ATT	AAT.CCGTG	T.CCGT	NAC	0.396495	0.437485	0.396245	0.354375	0.410705	0.37772	0.116595	0.048365	0.05923	0.08386	0.385865	0.407305	0.009745	-0.047415
CACGG.TCT	AGA.CCGTG	0ther_NAC	NAC	0.42185	0.407455	-0.013245	0.23918	0.02655	0.218635	-0.101945	-0.231995	-0.07195	-0.241455	0.289155	0.291225	-0.17928	0.07009
CACGGA.CT	AG.TCCGTG	TCCGT	NAC	0.40498	0.31623	0.040395	0.199525	0.02648	0.197045	-0.010295	-0.06649	0.05252	-0.206865	0.285705	0.323475	-0.162135	0.01679
CACGGA.GT	AC.TCCGTG	TCCGT	NAC	0.413195	0.370025	0.090325	0.27445	0.22094	0.277785	0.07697	-0.03078	0.028565	0.034325	0.34153	0.323615	-0.07227	0.046255
CACGGAA.T	A.TTCCGTG	TTCCGT	NAC	0.483005	0.472595	0.408415	0.42678	0.397235	0.4574	0.24608	0.136975	0.072385	0.22169	0.46036	0.47611	0.03598	-0.01311
CACGGAAC	GTTCCGTG	TTCCGT	NAC	0.47972	0.466355	0.397245	0.39745	0.425345	0.41439	0.17531	-0.063735	0.126625	0.070175	0.446235	0.47838	-0.128565	0.013185
CACGGAAG	CTTCCGTG	TTCCGT	NAC	0.47062	0.43492	0.372	0.342585	0.4027	0.366835	0.11978	0.072725	0.12871	0.164185	0.434535	0.427915	0.00631	0.03926
CACGGC.CT	AG.GCCGTG	CACGGC	NAC	0.472525	0.457435	0.21579	0.431565	0.30592	0.41376	0.096165	-0.11444	0.02485	-0.04715	0.386725	0.457105	-0.149425	-0.02795
CACGGCA.G	C.TGCCGTG	CACGGC	NAC	0.470265	0.42048	0.44109	0.366295	0.45304	0.39409	0.13077	-0.12093	0.00219	0.112195	0.438165	0.444445	-0.10234	0.007785
CACGGCA.T	A.TGCCGTG	CACGGC	NAC	0.482315	0.46641	0.423545	0.426845	0.441395	0.38365	0.25561	-0.064215	0.04436	0.00778	0.46968	0.47669	0.008135	-0.01259
CACGGCAA	TTGCCGTG	CACGGC	NAC	0.471195	0.440415	0.456735	0.36399	0.45551	0.35953	0.25633	0.068315	0.08949	0.122785	0.456085	0.444305	0.04193	0.040445
CACGGCAC	GTGCCGTG	CACGGC	NAC	0.484385	0.48387	0.462385	0.4325	0.474335	0.478075	0.29196	-0.09418	0.03734	0.202595	0.458475	0.484775	-0.0214	-0.076795
CACGGCAG	CTGCCGTG	CACGGC	NAC	0.457315	0.403365	0.389915	0.30659	0.425715	0.22669	0.07224	-0.094575	0.04206	0.110465	0.41188	0.38375	-0.01164	-0.04044
CACGGCT.T	A.AGCCGTG	CACGGC	NAC	0.404775	0.35951	-0.012	0.343745	0.03018	0.200965	-0.0912	-0.22762	-0.10534	-0.145495	0.32712	0.34071	-0.165845	-0.033495
CACGGCTC	GAGCCGTG	CACGGC	NAC	0.42047	0.38416	-0.005005	0.335645	0.1796	0.30017	-0.114275	-0.233375	-0.093765	-0.066885	0.33683	0.376635	-0.109145	-0.084865
CACGGTCA	TGACCGTG	CACGGT	WRKY	0.052025	-0.066425	-0.068585	-0.07531	-0.03797	-0.019835	-0.155495	-0.157505	0.06299	0.009665	-0.059025	0.00138	-0.14125	0.440325
CACGT.AAT	ATT.ACGTG	T.ACGTG	NAC	0.298825	0.352815	0.40715	0.327895	0.40057	0.254965	0.226925	0.04262	-0.12495	0.24177	0.336875	0.33974	0.051225	0.063575
CACGT.ACT	AGT.ACGTG	T.ACGTG	NAC	0.43694	0.40469	0.433925	0.4153	0.444255	0.364615	0.20763	-0.00075	0.04539	0.295685	0.38658	0.41993	0.021255	0.01106
CACGT.ATT	AAT.ACGTG	T.ACGTG	NAC	0.317075	0.360085	0.42349	0.37793	0.425235	0.306635	0.262695	0.09325	0.08258	0.185005	0.34952	0.351075	0.162575	0.1038
CACGT.TCT	AGA.ACGTG	ACGT.T	NAC	0.4657	0.427795	0.295805	0.43671	0.26798	0.384355	0.151135	0.006635	0.02518	0.05854	0.38247	0.4356	0.013185	-0.09032
CACGTA.CT	AG.TACGTG	TACGTG	NAC	0.44237	0.41174	0.24524	0.30372	0.299645	0.37509	0.051635	0.001415	0.023885	-0.034285	0.41467	0.39743	-0.030015	-0.08158
CACGTAA.G	C.TTACGTG	TTACGT	NAC	0.40315	0.38404	0.41914	0.272135	0.4329	0.35224	0.22606	0.04502	0.09363	0.229075	0.321765	0.35735	-0.00849	0.073455
CACGTAA.T	A.TTACGTG	TTACGT	NAC	0.484205	0.468755	0.449685	0.45404	0.44194	0.4598	0.247235	0.177225	0.149905	0.15893	0.474615	0.479845	0.05416	-0.020975
CACGTAAA	TTTACGTG	TTACGT	NAC	0.430255	0.41432	0.42544	0.332365	0.43144	0.349625	0.29326	0.09866	-0.017065	0.288525	0.41373	0.346055	0.11753	-0.00432
CACGTAAC	GTTACGTG	TTACGT	NAC	0.47935	0.452245	0.465855	0.43642	0.4669	0.467505	0.278665	0.047045	0.241665	0.3214	0.439925	0.4698	0.079705	-0.12498
CACGTAAG	CTTACGTG	TTACGT	NAC	0.462735	0.441235	0.449015	0.34899	0.446255	0.41946	0.200745	0.06799	0.169665	0.077805	0.44739	0.44653	-0.065535	0.023285
CACGTAT.T	A.ATACGTG	TACGTG	NAC	0.32516	0.375455	0.09355	0.272865	0.260195	0.353855	0.144635	0.088665	0.025885	-0.04483	0.400455	0.372935	0.079885	-0.02295
CACGTCA.G	C.TGACGTG	CACGTC	NAC	0.29398	0.271325	0.4381	0.261085	0.440865	0.283185	0.178815	-0.11379	-0.03432	0.249955	0.313445	0.332255	-0.09027	0.158335
CACGTCA.T	A.TGACGTG	CACGTC	NAC	0.36102	0.37463	0.40202	0.351475	0.4131	0.3037	0.203155	-0.052425	-0.15861	0.18978	0.326365	0.34021	0.003735	0.187935
CACGTCAA	TTGACGTG	CACGTC	WRKY	0.379995	0.3241	0.443765	0.248015	0.447505	0.299225	0.251605	-0.006415	-0.031645	0.31305	0.331765	0.278125	0.043295	0.402795
CACGTCAC	GTGACGTG	CACGTC	NAC	0.399935	0.39623	0.444535	0.37445	0.46431	0.34376	0.216935	-0.08808	-0.10947	0.328185	0.361525	0.39523	0.021105	0.003395
CACGTCAG	CTGACGTG	CACGTC	NAC	0.26065	0.190375	0.33595	0.20278	0.40719	0.15376	0.032325	-0.173365	-0.09858	0.08643	0.12741	0.21434	-0.112475	0.081005
CACGTCT.T	A.AGACGTG	ACGTCT	NAC	0.4592	0.42623	0.22125	0.412375	0.278835	0.31611	0.158805	0.02302	0.039035	0.12342	0.42118	0.436025	-0.16232	0.03197
CACGTT.CT	AG.AACGTG	CACGTT	NAC	0.29663	0.30505	0.355685	0.287775	0.406755	0.229375	0.250005	0.069685	0.047325	0.321605	0.270335	0.239555	0.05748	-0.10057
CACGTTA.G	C.TAACGTG	CACGTT	NAC	0.021875	0.262755	0.41667	0.162115	0.433985	0.142255	0.3229	0.16841	-0.03017	0.357615	0.219345	0.16962	-0.00048	-0.05643
CACGTTA.T	A.TAACGTG	CACGTT	NAC	0.203535	0.17452	0.443965	0.295665	0.450005	0.167915	0.266085	-0.023935	-0.03959	0.346435	0.261755	0.215615	-0.00037	-0.142
CACGTTAA	TTAACGTG	CACGTT	NAC	0.124545	0.24267	0.42948	0.219065	0.442205	0.12859	0.300805	0.098485	-0.040045	0.37682	0.18383	0.15626	0.11853	-0.119215
CACGTTAC	GTAACGTG	CACGTT	NAC	0.240585	0.29277	0.466835	0.28694	0.47574	0.22114	0.32841	0.02744	0.09955	0.4322	0.318735	0.27497	0.020455	-0.07861
CACGTTAG	CTAACGTG	CACGTT	NAC	0.017045	0.0916	0.38699	0.129705	0.4123	0.097355	0.11651	-0.048505	-0.0227	0.23683	0.164275	0.08531	-0.233475	-0.04552
CACGTTTC	GAAACGTG	ACGTTT	NAC	0.381115	0.37541	0.423785	0.383365	0.43167	0.332375	0.28597	0.10736	0.217185	0.299145	0.26222	0.29849	0.073565	-0.063755
CACT.TGAC	GTCA.AGTG	.0ther_WRKY	WRKY	0.10815	0.01645	-0.02193	0.027025	-0.009725	0.04867	0.02546	0.019695	0.12304	0.06953	0.00732	0.101755	-0.041545	0.427245
CACTCAAC	GTTGAGTG	0ther_NAC	NAC	0.15094	0.139095	0.399765	0.090905	0.42384	0.001585	0.236675	0.08708	-0.02097	0.2433	0.088995	0.008965	0.10194	-0.058015
CAG.TGACT	AGTCA.CTG	AGTCA.C	WRKY	-0.03021	-0.129075	-0.207075	-0.084535	-0.09269	0.01871	-0.11934	-0.09675	-0.04019	0.05393	0.02854	-0.091975	-0.02731	0.41249
CAGGGAAA	TTTCCCTG	AGGGAA	NTL	0.115125	0.04489	0.141065	-0.022255	0.10204	0.04845	-0.022795	0.06933	0.40747	0.09666	0.059255	-0.00497	0.06331	-0.061185
CAGGGTCA	TGACCCTG	TGACCC	WRKY	-0.12896	-0.181715	-0.079945	-0.16394	-0.0728	-0.07644	-0.18599	-0.125275	0.010155	-0.002985	-0.221255	-0.227685	0.002695	0.40342
CAGGTCA.G	C.TGACCTG	GGTCA.	WRKY	-0.035865	-0.176365	-0.100835	-0.238395	-0.13573	-0.099025	-0.17714	-0.17319	-0.138505	-0.094655	-0.12852	-0.16225	-0.164595	0.421095
CAGGTCA.T	A.TGACCTG	GGTCA.	WRKY	0.063005	0.0101	-0.16191	-0.09978	-0.09955	0.04235	0.04832	0.04749	-0.08621	-0.10545	-0.04778	-0.04582	-0.005725	0.43016
CAGGTCAA	TTGACCTG	TTGACC	WRKY	-0.01218	0.002705	-0.03158	-0.159195	-0.153905	-0.00966	-0.00039	0.027195	-0.054495	-0.13657	-0.156405	-0.037425	-0.06589	0.483745
CAGGTCAG	CTGACCTG	GGTCAG	WRKY	-0.03271	-0.188535	-0.083095	-0.140725	-0.11456	-0.057155	-0.13194	-0.143315	0.02123	-0.068835	-0.058975	-0.08859	0.00107	0.417575
CAGT.GACC	GGTC.ACTG	T.GACC	WRKY	-0.049325	-0.15473	-0.094505	-0.119575	-0.19047	-0.01575	-0.07714	-0.097035	-0.03597	-0.13459	-0.109105	-0.000135	-0.059725	0.43713
CAGTCA.CT	AG.TGACTG	AGTCA.C	WRKY	0.0002	-0.14448	-0.05209	-0.000685	-0.129405	-0.082995	-0.083615	-0.13496	-0.03611	0.015015	-0.008425	0.010945	0.031975	0.40208
CAGTCAA.G	C.TTGACTG	GTCAA.	WRKY	-0.01704	0.00674	-0.010155	-0.006905	0.008275	0.037125	-0.04311	0.0251	0.00019	-0.089705	-0.131245	-0.04754	-0.05933	0.480985
CAGTCAA.T	A.TTGACTG	GTCAA.	WRKY	0.07893	-0.08169	-0.02597	0.04187	-0.053175	-0.072415	-0.077005	-0.13657	-0.01749	-0.06675	-0.01274	0.02139	-0.039095	0.46455
CAGTCAAA	TTTGACTG	GTCAAA	WRKY	0.09777	0.062955	0.125195	0.10965	0.06337	0.08209	-0.0211	0.07964	0.104385	0.123795	0.03432	0.09726	0.07058	0.478365
CAGTCAAC	GTTGACTG	GTCAAC	WRKY	-0.00831	-0.00077	0.075305	0.08396	-0.054355	-0.061415	0.00533	-0.039485	-0.00947	0.08315	0.060495	-0.04228	-0.02853	0.49096
CAGTCAAG	CTTGACTG	GTCAAG	WRKY	-0.00847	-0.08015	0.05103	-0.04342	0.063025	-0.004485	-0.04654	-0.10251	0.050315	-0.08796	-0.141825	-0.10875	-0.1085	0.44443
CAGTCAGA	TCTGACTG	AGTCAG	WRKY	0.074505	-0.133445	-0.00222	-0.0973	0.01349	-0.0198	-0.094205	-0.09082	-0.016845	0.04376	-0.094335	-0.036795	-0.103215	0.4038
CAGTCAGC	GCTGACTG	AGTCAG	WRKY	-0.040705	-0.110635	0.01221	-0.09499	-0.116705	-0.11199	-0.096325	-0.17396	-0.114715	-0.101155	-0.14842	-0.12884	-0.05989	0.40578
CAGTT.CGT	ACG.AACTG	ACG.AAC	NAC	0.371935	0.3905	0.378135	0.381275	0.370815	0.41067	0.236575	0.10785	-0.005415	0.22564	0.3983	0.406955	0.10654	0.07399
CAGTTGAC	GTCAACTG	GTCAAC	WRKY	0.13473	0.058165	0.004325	0.112315	-0.113475	0.05246	0.05741	-0.047735	-0.096605	-0.032705	-0.02135	0.024415	0.05447	0.47729
CAT.ACGTG	CACGT.ATG	T.ACGTG	NAC	0.08751	0.16164	0.345145	0.15179	0.400865	0.262745	0.177185	0.01198	-0.086395	0.200395	0.249205	0.116565	-0.02235	-0.03993
CAT.GACTT	AAGTC.ATG	T.GACT	WRKY	-0.134005	-0.136655	-0.182865	-0.07809	-0.11114	-0.15755	0.013035	0.039015	-0.152855	-0.101625	-0.017195	-0.03099	-0.017175	0.407805
CAT.GCGTG	CACGC.ATG	ACGC.AT	NAC	0.24871	0.132965	0.45218	0.079685	0.451855	0.20682	0.28074	0.004415	-0.07543	0.331395	0.10849	0.18822	0.01299	-0.02708
CAT.TGACT	AGTCA.ATG	AGTCA.A	WRKY	-0.06069	-0.070555	-0.157425	-0.05883	-0.053995	0.128615	-0.101235	-0.112365	-0.24219	-0.157295	-0.02029	0.01782	-0.105055	0.44294
CATG.TGAC	GTCA.CATG	.0ther_WRKY	WRKY	-0.19807	-0.16117	-0.271905	-0.14967	-0.141795	-0.0917	-0.234165	-0.05672	-0.13608	-0.18225	-0.03636	-0.073905	-0.0094	0.41884
CATGGTCA	TGACCATG	TGACCA	WRKY	-0.112085	-0.1132	-0.22012	-0.130595	-0.152495	-0.034645	-0.15548	-0.034935	-0.05032	-0.17792	0.05879	-0.087065	-0.03934	0.44253
CATT.CCTC	GAGG.AATG	AGG.AAT	NTL	0.02895	0.036465	-0.00453	0.01451	-0.05232	0.066945	0.081945	0.03553	0.404775	0.019555	-0.06351	-0.061775	0.03563	-0.028065
CATT.CGTA	TACG.AATG	TT.CGTA	NAC	0.377745	0.36802	0.39353	0.272075	0.42893	0.41128	0.233615	0.007875	0.085365	0.414005	0.40556	0.374665	-0.036105	0.08582
CATT.CTTA	TAAG.AATG	AAG.AA	NTL	-0.09509	0.11344	0.24413	0.063265	0.220145	0.053	0.27668	0.44424	0.169365	0.357195	0.128535	0.13083	0.10949	0.084965
CATT.CTTC	GAAG.AATG	AAG.AA	NTL	0.15239	0.06229	0.22065	-0.01892	0.295315	0.12049	0.150805	0.419095	0.29583	0.362115	0.085125	0.20044	-0.028535	0.041075
CATTGAC.G	C.GTCAATG	GTCAAT	WRKY	0.002165	0.012805	0.008345	-0.00675	-0.156265	-0.038635	-0.01306	-0.00151	-0.031835	-0.038935	-0.055025	-0.094955	0.012605	0.46694
CATTGACC	GGTCAATG	GTCAAT	WRKY	0.00368	-0.076645	-0.000285	-0.084035	-0.12233	-0.004595	-0.09932	0.00504	-0.055735	-0.09334	-0.16321	-0.130525	0.071835	0.49075
CATTGACG	CGTCAATG	GTCAAT	WRKY	-0.049975	-0.064285	0.01779	-0.001575	0.149065	0.03125	-0.009395	-0.047155	-0.14925	-0.06776	0.079985	-0.15354	-0.010855	0.410525
CATTTGAC	GTCAAATG	GTCAAA	WRKY	-0.04244	0.0579	0.03632	0.07455	0.00911	-0.00754	0.061125	0.02552	-0.064645	0.03151	0.10461	0.03307	0.11023	0.462045
CC.GGTCGT	ACGACC.GG	.0ther_WRKY	WRKY	-0.11941	-0.15448	-0.046965	-0.08945	-0.16679	-0.112905	-0.159025	-0.169965	-0.042965	-0.092715	-0.20778	-0.07549	-0.002305	0.41221
CC.GTCAAT	ATTGAC.GG	GTCAAT	WRKY	-0.073865	-0.064345	-0.02144	-0.13737	-0.18075	-0.058505	-0.0406	-0.02543	0.01758	-0.005355	-0.03917	0.009255	-0.00937	0.46027
CC.TGACTT	AAGTCA.GG	AGTCA.G	WRKY	0.020255	-0.015445	0.09944	-0.06339	0.09493	-0.016125	0.175475	0.08316	0.065005	0.15397	-0.091535	-0.072435	0.00195	0.43573
CC.TTGACT	AGTCAA.GG	GTCAA.	WRKY	0.026285	0.01989	-0.03218	-0.07838	-0.01324	0.046015	-0.02038	-0.072245	-0.13005	-0.054355	-0.05153	-0.01543	-0.07186	0.489475
CC.TTGCGT	ACGCAA.GG	TTGCGT	NAC	0.16781	0.165295	0.438195	0.047915	0.44832	0.18724	0.32109	-0.044115	0.17888	0.38146	0.21899	0.199355	0.017615	-0.00574
CC.TTTCCT	AGGAAA.GG	AGGAAA	NTL	-0.0029	-0.050455	0.111975	0.012365	-0.02634	0.046095	0.08473	0.137725	0.40678	0.218215	-0.013325	0.014365	0.098795	-0.004345
CCA.TGACT	AGTCA.TGG	AGTCA.T	WRKY	-0.10468	-0.016275	-0.067835	-0.13077	-0.06993	0.00191	-0.0432	-0.068615	-0.170935	-0.113125	-0.099715	-0.15632	-0.08567	0.41569
CCAAGCAA	TTGCTTGG	TTGCTT	NAC	0.146715	0.08768	0.31044	0.05282	0.35563	-0.08071	0.294515	0.30932	0.067555	0.405055	0.11899	0.024095	0.079475	-0.082295
CCAAGTCA	TGACTTGG	AAGTCA	WRKY	0.017255	-0.06846	-0.07086	-0.081885	0.0028	0.01505	-0.00062	-0.00442	0.01694	0.068555	-0.061485	-0.003395	-0.017755	0.426205
CCAC.CAAC	GTTG.GTGG	TTG.GTG	NAC	0.272495	0.29991	0.390975	0.1754	0.40934	0.256025	0.29704	0.13213	0.156385	0.245185	0.218545	0.179245	0.260035	-0.063305
CCACACGC	GCGTGTGG	ACACGC	NAC	0.24201	0.15012	0.39955	0.15493	0.43561	0.16937	0.144305	0.023335	0.08692	0.212975	0.16338	0.18054	0.194755	-0.005335
CCACG.AAT	ATT.CGTGG	TT.CGTG	NAC	0.385735	0.330565	0.410895	0.22504	0.43173	0.18885	0.18361	0.0476	0.1021	0.244205	0.356415	0.20943	0.149675	0.0676
CCACGC.AT	AT.GCGTGG	ACGC.AT	NAC	0.219155	0.195875	0.432065	0.169745	0.45124	0.125285	0.18978	0.02326	0.09706	0.35854	0.250925	0.0393	0.10637	0.055575
CCACGCAA	TTGCGTGG	TTGCGT	NAC	0.383185	0.36339	0.472355	0.2353	0.47445	0.304625	0.34766	0.11625	0.083585	0.41	0.353975	0.337175	0.177135	0.03196
CCACGCCA	TGGCGTGG	CACGCC	NAC	0.08519	0.068675	0.3725	0.14459	0.414715	0.07726	0.052845	-0.01645	-0.01667	0.141445	0.02016	0.10228	0.067745	-0.053545
CCACGCTA	TAGCGTGG	ACGCTA	NAC	0.155495	-0.015135	0.40457	-0.02097	0.431855	-0.023855	0.218975	0.024275	0.092455	0.328855	0.06653	0.04022	0.09923	-0.07593
CCACGGAA	TTCCGTGG	TTCCGT	NAC	0.42744	0.325515	0.218565	0.211485	0.243785	0.148525	0.12332	0.116535	0.10681	0.035355	0.3427	0.315805	-0.095335	0.02328
CCACGTAA	TTACGTGG	TTACGT	NAC	0.432445	0.370105	0.358945	0.306375	0.392745	0.30757	0.157245	0.082645	0.16663	0.09617	0.326045	0.34141	0.074305	0.01918
CCAGGTCA	TGACCTGG	TGACCT	WRKY	-0.05466	-0.261425	-0.1189	-0.269035	-0.28319	-0.133315	-0.176475	-0.127015	-0.07649	-0.227055	-0.270205	-0.18115	-0.15726	0.40802
CCAGTCAA	TTGACTGG	TTGACT	WRKY	0.05249	0.000265	0.07552	0.04143	-0.04941	-0.024	-0.04036	-0.07728	-0.00734	0.02512	-0.047605	-0.07661	-0.05332	0.47351
CCAT.GACC	GGTC.ATGG	T.GACC	WRKY	-0.11269	-0.128985	-0.1811	-0.199695	-0.24102	-0.017065	-0.124625	-0.011255	-0.157315	-0.21879	-0.206075	-0.09224	-0.035245	0.40179
CCATTGAC	GTCAATGG	GTCAAT	WRKY	-0.0864	-0.005375	-0.030455	-0.07903	-0.02604	-3e-05	-0.058855	-0.047705	-0.156045	-0.02006	-0.01626	-0.072305	-0.031485	0.47305
CCCC.CCCA	TGGG.GGGG	CCCNCC	VOZ	0.128885	0.02141	0.166875	0.179525	0.24083	-0.08123	0.19424	0.203565	0.381295	0.27069	-0.040075	0.15623	0.43537	-0.20054
CCCCACCC	GGGTGGGG	CCCNCC	VOZ	0.17653	0.05145	0.209015	0.23355	0.278405	-0.011675	0.18165	0.273865	0.277135	0.271765	-0.01578	0.17128	0.427785	-0.12256
CCCCGCCC	GGGCGGGG	CCCNCC	VOZ	0.32946	0.177945	0.3245	0.262035	0.34341	0.089365	0.297035	0.31941	0.37185	0.37846	-0.0225	0.273415	0.455355	-0.0358
CCCG.TGAC	GTCA.CGGG	.0ther_WRKY	WRKY	0.028275	-0.203175	-0.14164	-0.141	-0.13147	-0.14564	-0.118845	-0.09932	-0.015805	0.001515	-0.182555	-0.06408	-0.00622	0.43611
CCCGGTC.T	A.GACCGGG	GGTC.T	WRKY	-0.169965	-0.169545	-0.12922	-0.30577	-0.18439	-0.112445	-0.19004	-0.146935	-0.042775	-0.15344	-0.203555	-0.221225	-0.09607	0.404125
CCCGGTCA	TGACCGGG	TGACCG	WRKY	-0.017555	-0.303245	-0.094235	-0.189165	-0.150245	-0.168935	-0.187705	-0.18364	-0.07578	-0.21226	-0.248425	-0.15513	0.01566	0.444975
CCCTCCCC	GGGGAGGG	CCCNCC	VOZ	0.225785	-0.013915	0.29926	0.12126	0.308395	-0.030675	0.16871	0.35287	0.33554	0.40516	-0.022525	0.19811	0.39909	0.067175
CCCTTGAC	GTCAAGGG	GTCAAG	WRKY	0.05106	-0.008335	0.05974	-0.04582	-0.004005	0.06703	-0.022115	0.056135	0.15081	0.015535	0.02231	-0.03681	-0.03901	0.4589
CCG.TGACT	AGTCA.CGG	AGTCA.C	WRKY	0.02384	-0.10168	-0.0447	-0.156735	-0.065095	0.013615	-0.070015	-0.111655	-0.020095	-0.055935	-0.09028	-0.03789	-0.12227	0.453745
CCGA.GACC	GGTC.TCGG	GGTC.T	WRKY	-0.09873	-0.264175	-0.088105	-0.311925	-0.17525	-0.14127	-0.254865	-0.126245	-0.117685	-0.19826	-0.216155	-0.08741	-0.11886	0.425155
CCGAGTCA	TGACTCGG	.0ther_WRKY	WRKY	-0.09272	-0.18383	-0.199635	-0.131745	-0.15007	-0.03868	-0.18662	-0.271195	-0.004105	-0.118825	-0.12793	-0.141685	-0.11622	0.408515
CCGCTGAC	GTCAGCGG	.0ther_WRKY	WRKY	0.01587	-0.109635	-0.05061	-0.02206	-0.07681	-0.020545	-0.143235	-0.08965	0.014735	-0.03525	-0.1046	-0.072405	-0.01156	0.414085
CCGGGTCA	TGACCCGG	TGACCC	WRKY	-0.13708	-0.33948	-0.136375	-0.239525	-0.242335	-0.15754	-0.223515	-0.310925	-0.04942	-0.14786	-0.297415	-0.14283	-0.075045	0.442635
CCGGTCA.G	C.TGACCGG	GGTCA.	WRKY	0.007555	-0.208825	-0.099805	-0.21452	-0.07462	-0.05078	-0.188925	-0.16138	-0.12439	-0.141195	-0.21613	-0.11068	-0.11567	0.425065
CCGGTCA.T	A.TGACCGG	GGTCA.	WRKY	-0.092	-0.128615	-0.137145	-0.127025	-0.151615	-0.089485	-0.110025	-0.05749	-0.03659	-0.07663	-0.161325	-0.11002	0.056515	0.445295
CCGGTCAA	TTGACCGG	TTGACC	WRKY	0.019475	-0.138535	-0.02249	-0.0856	-0.13186	-0.050355	-0.023775	-0.03722	0.00981	-0.024	-0.188385	-0.032045	-0.013805	0.49319
CCGGTCAG	CTGACCGG	GGTCAG	WRKY	-0.084035	-0.289595	-0.14509	-0.209845	-0.232065	-0.13036	-0.16641	-0.181025	-0.052195	-0.20252	-0.26767	-0.19838	-0.090905	0.439865
CCGT.GACC	GGTC.ACGG	GTC.ACG	WRKY	0.07077	-0.08633	-0.05041	-0.22367	0.038	-0.058055	-0.009295	-0.0334	0.061545	-0.025795	-0.11218	-0.077555	-0.00765	0.475085
CCGTCAAA	TTTGACGG	GTCAAA	WRKY	0.164365	-0.00988	0.03604	-0.02554	-0.00183	0.03158	-0.00763	-0.08138	0.01785	0.147755	0.095265	0.006185	0.15008	0.40944
CCGTCAAC	GTTGACGG	GTCAAC	WRKY	0.081555	-0.029915	-0.02732	0.011735	-0.105825	0.02184	-0.155145	-0.11716	-0.145965	-0.02691	-0.079675	-0.078895	0.028825	0.45072
CCGTGTA.T	A.TACACGG	ACACGG	NAC	0.40334	0.292855	0.295695	0.30396	0.31269	0.18998	0.087765	0.042395	0.06614	0.01697	0.332355	0.255695	0.06764	-0.067995
CCGTTGA.T	A.TCAACGG	.0ther_WRKY	WRKY	0.11919	0.032885	-0.00214	-0.01747	-0.001525	0.0932	0.003945	-0.10466	0.096355	0.02072	-0.02627	-0.01963	-0.020395	0.40012
CCGTTGAC	GTCAACGG	GTCAAC	WRKY	0.15675	0.00548	0.02641	-0.09905	0.05778	0.12604	0.006625	-0.06389	-0.02976	0.02363	-0.091015	-0.09528	-0.094255	0.49038
CCT.GACTT	AAGTC.AGG	T.GACT	WRKY	0.06844	-0.09751	0.030945	-0.101215	-9.5e-05	-0.06323	0.081225	0.03558	0.12118	0.09849	-0.02918	0.034535	0.026215	0.40627
CCT.GCGTG	CACGC.AGG	ACGC.AG	NAC	0.03903	0.018475	0.37327	-0.06058	0.435395	0.08143	0.143705	-0.10276	0.048495	0.244035	0.027205	0.041685	-0.047015	0.071115
CCT.TGACT	AGTCA.AGG	AGTCA.A	WRKY	-0.09999	-0.141655	-0.087665	-0.145885	-0.001865	-0.02074	-0.11498	-0.102505	-0.035835	-0.07877	-0.097235	0.022235	-0.07653	0.43505
CCTA.GCAA	TTGC.TAGG	TTGC.TA	NAC	0.134055	0.080315	0.25933	0.055645	0.285855	0.15246	0.243835	0.1902	0.20132	0.439615	0.181615	0.252795	0.03719	0.087715
CCTCTGAC	GTCAGAGG	.0ther_WRKY	WRKY	-0.056345	-0.26947	-0.08162	-0.210305	-0.050715	-0.10328	-0.13185	-0.12181	0.12019	-0.03476	-0.172465	-0.123095	-0.161505	0.408065
CCTGGTC.T	A.GACCAGG	GGTC.T	WRKY	-0.11635	-0.18628	-0.05068	-0.23796	-0.15141	-0.184685	-0.165675	-0.19044	-0.123415	-0.12644	-0.17373	-0.12936	-0.220175	0.40035
CCTGGTCA	TGACCAGG	TGACCA	WRKY	-0.125435	-0.1766	-0.09224	-0.159735	-0.218575	-0.128635	-0.170055	-0.10848	-0.10362	-0.099525	-0.128105	-0.121665	-0.24405	0.454485
CCTT.CCTC	GAGG.AAGG	AGG.AAG	NTL	0.04018	-0.099575	0.12562	-0.01163	0.05472	-0.03498	-0.01697	0.161405	0.428015	0.21106	0.0399	0.02122	0.04181	-0.00286
CCTT.CGTA	TACG.AAGG	TT.CGTA	NAC	0.330945	0.217	0.361515	0.29317	0.40103	0.175005	0.2627	0.02047	0.196215	0.404935	0.294245	0.258605	0.07686	0.04631
CCTT.CTTC	GAAG.AAGG	AAG.AA	NTL	0.03926	-0.110655	0.195535	0.025595	0.225485	-0.027825	0.066455	0.351495	0.42165	0.30799	-0.106635	-0.00075	-0.075495	-0.09741
CCTTACC.T	A.GGTAAGG	0ther_NTL	NTL	0.0424	-0.046895	0.109055	0.03435	0.16758	0.028795	0.002935	0.239795	0.4458	0.170825	-0.074185	0.0088	0.0974	-0.10788
CCTTACCC	GGGTAAGG	GGGTAA	NTL	-0.03093	-0.111495	0.02294	-0.0121	0.087155	-0.000545	-0.05174	0.36565	0.40444	0.167475	0.066795	0.063735	0.186925	-0.05858
CCTTGAC.G	C.GTCAAGG	GTCAAG	WRKY	0.055535	-0.18463	-0.01917	-0.229305	-0.00075	0.000355	-0.12064	-0.126395	-0.05088	-0.06063	-0.210705	-0.153225	-0.083385	0.44549
CCTTGAC.T	A.GTCAAGG	GTCAAG	WRKY	-0.038515	-0.064275	0.005475	-0.07452	0.06197	-0.059435	0.000275	-0.05187	0.067485	0.01419	-0.11111	-0.17545	-0.20869	0.467325
CCTTGACC	GGTCAAGG	GTCAAG	WRKY	-0.024325	-0.13889	-0.092405	-0.13344	-0.167885	-0.11206	-0.12641	-0.091575	-0.025185	-0.06493	-0.23419	-0.177385	-0.087355	0.48724
CCTTT.CCT	AGG.AAAGG	AGG.AAA	NTL	0.06965	-0.123225	0.0505	-0.07371	-0.093405	-0.084635	-0.07621	0.143825	0.42486	0.026205	-0.057925	-0.08389	0.071115	-0.18137
CCTTTCC.T	A.GGAAAGG	GGAAA	NTL	0.08281	0.082225	0.101555	-0.00897	0.0858	0.01972	0.01204	0.20704	0.43657	0.11198	-0.02296	-0.035465	-0.056235	-0.027345
CCTTTCCC	GGGAAAGG	GGAAA	NTL	0.06808	-0.147215	0.087985	-0.18492	-0.1514	-0.06016	-0.136505	0.109955	0.421035	-0.006515	-0.07323	-0.14803	-0.030775	-0.1591
CCTTTGAC	GTCAAAGG	GTCAAA	WRKY	-0.030255	-0.026055	0.017775	-0.046885	-0.01838	-0.0634	-0.006445	-0.042565	0.05893	0.100765	-0.083805	0.02812	-0.02692	0.474675
CG.AGACTT	AAGTCT.CG	.0ther_WRKY	WRKY	-0.01643	-0.02657	0.02025	-0.025225	-0.01221	0.045225	-0.035425	0.02367	0.045575	0.093935	0.005205	0.03799	-0.094705	0.4148
CG.GTCAAT	ATTGAC.CG	GTCAAT	WRKY	0.05089	0.08672	0.016795	-0.035725	0.135765	0.052055	0.080835	-0.034275	-0.124895	0.005945	-0.002765	0.06325	-0.013835	0.45699
CG.TAACGT	ACGTTA.CG	0ther_NAC	NAC	0.13571	0.22332	0.44585	0.201855	0.456465	0.11606	0.342735	0.014615	-0.06033	0.437725	0.177715	0.07902	-0.077615	0.08766
CG.TAACTT	AAGTTA.CG	0ther_NAC	NAC	0.177195	0.02641	0.35387	0.0634	0.40312	0.052795	0.28762	0.291255	0.216205	0.390115	0.067875	0.06862	0.23351	-0.066995
CG.TACCGT	ACGGTA.CG	0ther_NAC	NAC	0.14691	0.201365	0.39615	0.193345	0.414415	0.247555	0.17705	0.032245	0.11893	0.29444	0.21771	0.16049	-0.098385	0.044375
CG.TAGCGT	ACGCTA.CG	ACGCTA	NAC	-0.04596	-0.18028	0.43164	-0.068405	0.46393	0.072755	0.20841	-0.12992	-0.13851	0.454035	-0.065705	0.009515	0.07036	-0.08338
CG.TGACCT	AGGTCA.CG	GGTCA.	WRKY	-0.06639	-0.161695	-0.09111	-0.209175	-0.122555	-0.0376	-0.174405	-0.0137	0.056995	-0.13374	-0.153185	0.02052	-0.01036	0.471035
CG.TGACGT	ACGTCA.CG	TGACGT	NAC	0.23603	0.18096	0.396935	0.13599	0.43882	0.23736	0.221825	-0.09973	-0.165435	0.339275	0.189875	0.156515	0.051265	0.36989
CG.TGACTG	CAGTCA.CG	AGTCA.C	WRKY	-0.022635	-0.0674	-0.074875	-0.02283	-0.02996	-0.030965	-0.076875	-0.12733	-0.073265	-0.096385	-0.09793	-0.018075	-0.02872	0.44451
CG.TGACTT	AAGTCA.CG	AGTCA.C	WRKY	0.04944	0.047525	0.0369	0.091725	0.184495	0.13185	0.09511	0.206635	0.06043	0.18188	0.05032	-0.02884	0.07855	0.47759
CG.TGCCGT	ACGGCA.CG	TGCCGT	NAC	0.372795	0.331065	0.39011	0.31568	0.421475	0.319145	0.05979	-0.11195	0.107845	0.23631	0.29928	0.328305	-0.164415	-0.056875
CG.TTACGT	ACGTAA.CG	TTACGT	NAC	0.44771	0.39035	0.44845	0.384035	0.454725	0.38955	0.28123	0.020765	0.076555	0.423015	0.374315	0.416415	0.00572	0.008515
CG.TTACTT	AAGTAA.CG	AAGTAA	NTL	0.149345	0.16361	0.36075	0.20293	0.38641	0.107205	0.243615	0.42717	0.249245	0.34754	0.21188	0.286595	0.000955	0.12532
CG.TTCCGT	ACGGAA.CG	TTCCGT	NAC	0.428495	0.35451	0.35643	0.31687	0.38597	0.33842	0.09178	-0.044235	-0.01022	0.179535	0.370795	0.3293	-0.02382	-0.005535
CG.TTCCTT	AAGGAA.CG	AAGGAA	NTL	0.052995	0.150865	0.254775	0.14195	0.275865	0.10094	0.11295	0.41146	0.363025	0.30879	0.138955	0.137855	0.063325	-0.05923
CG.TTGACT	AGTCAA.CG	GTCAA.	WRKY	0.015595	-0.11561	-0.073355	-0.12914	-0.045365	0.04268	-0.063515	-0.01519	0.09799	-0.04034	-0.049765	-0.030325	-0.120625	0.47737
CG.TTGCGT	ACGCAA.CG	TTGCGT	NAC	0.42821	0.329185	0.47891	0.343535	0.48747	0.386915	0.379135	-0.032895	0.053955	0.470325	0.39986	0.40611	0.191485	0.01051
CG.TTGCTT	AAGCAA.CG	TTGCTT	NAC	0.178335	0.14234	0.409755	0.184965	0.444125	-0.054605	0.33617	0.274945	0.271685	0.46288	0.14603	0.20945	0.15868	-0.160725
CG.TTTCCT	AGGAAA.CG	AGGAAA	NTL	0.164115	0.01591	0.14428	0.04483	0.114655	-0.10518	0.052185	0.11578	0.41175	0.120285	-0.07164	-0.010335	0.037625	-0.17219
CGA.GACCT	AGGTC.TCG	GGTC.T	WRKY	-0.040425	-0.231545	-0.11645	-0.206645	-0.15186	-0.07319	-0.17989	-0.067375	-0.00408	-0.175585	-0.114355	-0.04441	-0.074145	0.41134
CGA.GACTT	AAGTC.TCG	AGTC.T	WRKY	-0.06915	-0.03198	-0.09036	-0.134185	-0.049345	0.08719	0.01865	0.17693	-0.03989	0.07455	-0.036495	-0.05013	-0.04015	0.437445
CGAAG.AAT	ATT.CTTCG	AAG.AA	NTL	0.01464	0.12687	0.22886	0.07268	0.266165	0.02832	0.190015	0.44398	0.39685	0.35998	0.156615	0.13898	-0.04571	0.06266
CGAAGACC	GGTCTTCG	.0ther_WRKY	WRKY	0.028635	-0.1835	-0.085885	-0.177245	-0.129585	-0.09368	-0.160165	-0.074685	0.024715	-0.142985	-0.145415	-0.060525	0.002565	0.435545
CGAAGCAA	TTGCTTCG	TTGCTT	NAC	0.027385	0.01007	0.242815	0.005515	0.271335	-0.00226	0.208215	0.32469	0.33909	0.42683	0.036625	0.16935	0.01094	-0.03097
CGAAGGAA	TTCCTTCG	AAGGAA	NTL	0.01869	0.06444	0.175735	0.05701	0.07841	0.072875	0.169935	0.472765	0.45915	0.2998	-0.008205	0.04449	0.066685	-0.001715
CGAAGTAA	TTACTTCG	AAGTAA	NTL	0.128125	0.14259	0.199	0.230015	0.27851	0.009835	0.223225	0.447585	0.416065	0.302905	0.138015	0.190465	0.07936	-0.022225
CGAAGTCA	TGACTTCG	AAGTCA	WRKY	0.0496	-0.14929	-0.055205	-0.05997	-0.085985	-0.03844	-0.012355	0.096205	0.132055	0.02248	-0.187565	-0.014495	-0.088075	0.420415
CGACACGC	GCGTGTCG	ACACGC	NAC	0.245735	0.13054	0.315705	0.18752	0.403295	0.19428	-0.018395	-0.09821	-0.03206	0.13414	0.13821	0.198215	-0.06717	0.021025
CGACGAC.T	A.GTCGTCG	.0ther_WRKY	WRKY	0.016495	-0.04869	-0.01742	-0.16351	-0.082955	0.02104	0.006155	-0.11123	-0.10885	-0.114925	-0.08441	-0.09698	-0.11634	0.40326
CGACGACC	GGTCGTCG	.0ther_WRKY	WRKY	-0.11253	-0.217965	-0.13464	-0.2546	-0.173705	-0.06539	-0.214745	-0.17184	-0.08969	-0.06628	-0.16794	-0.17146	-0.098645	0.43913
CGAGGAAA	TTTCCTCG	AGGAAA	NTL	0.05327	0.139215	0.074605	0.15155	0.131315	0.0581	0.098745	0.13796	0.441845	0.17006	0.154795	0.17285	0.10011	-0.154975
CGAGGTCA	TGACCTCG	TGACCT	WRKY	-0.02775	-0.08083	0.01604	-0.264745	-0.03983	-0.00966	-0.163395	-0.021805	0.054945	-0.08296	-0.126005	-0.096755	-0.110105	0.42483
CGAGTCAA	TTGACTCG	TTGACT	WRKY	-0.015815	-0.055515	-0.124405	0.002855	-0.12914	-0.169655	-0.05328	-0.130005	-0.00235	-0.09034	-0.039645	-0.034465	-0.068555	0.47746
CGATA.CGT	ACG.TATCG	0ther_NAC	NAC	0.059585	-0.007775	0.36598	-0.051655	0.415945	0.17347	0.255025	-0.0179	-0.08068	0.337805	0.04983	-0.000345	-0.017835	-0.063605
CGATG.CGT	ACG.CATCG	TG.CGT	NAC	0.20862	0.18162	0.335185	0.193845	0.41454	0.26394	0.0492	-0.025145	-0.032915	0.35269	0.26369	0.20862	-0.109095	0.11849
CGATGACC	GGTCATCG	.0ther_WRKY	WRKY	-0.15823	-0.12511	-0.12663	-0.237965	-0.095255	-0.11271	-0.166765	-0.021895	-0.08814	-0.115465	-0.156535	-0.084215	-0.068665	0.413855
CGATT.CGT	ACG.AATCG	ACG.AAT	NAC	0.37079	0.30098	0.44618	0.346815	0.462135	0.34365	0.289875	-0.00707	-0.023685	0.392825	0.33327	0.30106	0.02558	-0.003905
CGATT.CTT	AAG.AATCG	AAG.AA	NTL	0.15792	-0.03072	0.37271	0.127685	0.40232	-0.06036	0.184125	0.37989	0.210795	0.40234	0.117175	0.180385	0.0491	-0.107455
CGATTGAC	GTCAATCG	GTCAAT	WRKY	-0.055365	-0.06464	-0.02216	-0.05086	-0.013645	-0.005405	-0.02992	-0.009355	-0.077765	-0.02456	-0.118255	-0.07545	-0.068295	0.44306
CGATTGC.T	A.GCAATCG	0ther_NAC	NAC	0.180985	0.066385	0.36118	0.11509	0.41789	0.04635	0.21085	0.13301	0.04694	0.397145	0.13665	0.209015	-0.04671	-0.12329
CGCA.GCAA	TTGC.TGCG	TTGC.TG	NAC	0.133955	0.12857	0.392345	0.056975	0.415835	0.147335	0.262255	0.009725	0.0168	0.310425	0.133245	0.20006	-0.03633	0.035995
CGCACGCA	TGCGTGCG	TGCGTG	NAC	0.29148	0.241475	0.401455	0.05894	0.42007	0.291435	0.212935	-0.063665	-0.01733	0.229115	0.212845	0.23181	-0.092595	-0.03368
CGCG.TGAC	GTCA.CGCG	.0ther_WRKY	WRKY	0.006745	-0.098185	-0.004885	-0.16448	-0.11402	-0.088895	0.04641	-0.12627	-0.13301	-0.102195	-0.13631	-0.057095	0.02043	0.43513
CGCTGAC.G	C.GTCAGCG	.0ther_WRKY	WRKY	-0.113805	-0.15482	-0.097245	-0.035635	-0.03359	-0.0904	-0.16729	-0.123845	-0.063535	-0.05351	-0.1143	-0.05746	0.040875	0.43546
CGCTGACC	GGTCAGCG	GGTCAG	WRKY	0.00274	-0.151385	-0.08236	-0.12221	-0.15862	-0.051005	-0.173485	-0.048735	0.024035	-0.09369	-0.152815	-0.03419	0.021595	0.47401
CGCTT.CGT	ACG.AAGCG	ACG.AAG	NAC	0.37207	0.32755	0.42292	0.302135	0.4305	0.262525	0.160625	-0.03799	-0.105485	0.34486	0.296035	0.318255	0.03081	-0.022105
CGG.AACGT	ACGTT.CCG	0ther_NAC	NAC	0.163525	0.278055	0.39976	0.228935	0.42304	0.258295	0.28404	0.07219	0.177295	0.367695	0.235865	0.198935	0.01002	0.019495
CGG.TGACT	AGTCA.CCG	AGTCA.C	WRKY	0.0484	-0.10556	-0.14819	-0.139295	-0.148665	-0.087425	-0.060925	-0.05143	-0.03457	-0.137685	-0.12751	-0.10667	-0.238665	0.420475
CGGAGTCA	TGACTCCG	.0ther_WRKY	WRKY	-0.00177	-0.004435	-0.04368	-0.174025	-0.165995	-0.132875	0.02697	-0.03511	-0.055955	-0.008415	-0.068005	-0.153395	-0.047585	0.404665
CGGGG.GGG	CCC.CCCCG	CCCNCC	VOZ	0.237	0.003935	0.247375	0.08729	0.22993	-0.12666	0.208825	0.276205	0.247325	0.335685	-0.118395	0.135795	0.41465	0.05206
CGGGGTCA	TGACCCCG	TGACCC	WRKY	0.00449	-0.22262	-0.078305	-0.157995	-0.059475	-0.10003	-0.01171	-0.04231	0.106705	-0.017315	-0.269	-0.18452	0.044445	0.41166
CGGGTCA.T	A.TGACCCG	GGTCA.	WRKY	-0.006675	-0.180545	-0.09129	-0.094505	-0.146435	-0.167845	-0.00637	-0.061255	-0.08826	-0.13789	-0.21083	-0.16309	-0.004055	0.41859
CGGGTCAA	TTGACCCG	TTGACC	WRKY	-0.06323	-0.08044	-0.08735	-0.04973	-0.186295	-0.1044	0.03015	-0.19233	-0.206795	-0.07328	-0.29833	-0.15401	0.08715	0.486745
CGGGTCAG	CTGACCCG	GGTCAG	WRKY	-0.134955	-0.24243	-0.07726	-0.26771	-0.239885	-0.140465	-0.14658	-0.174525	0.04023	-0.07857	-0.23487	-0.08494	-0.084565	0.40844
CGGT.AAAG	CTTT.ACCG	.0ther_WRKY	WRKY	0.01355	0.09118	0.143025	0.077525	0.070405	-0.041705	0.07355	0.03896	0.131495	0.17438	0.123225	0.0329	0.10563	0.41427
CGGT.AACG	CGTT.ACCG	.0ther_WRKY	WRKY	0.096625	-0.028925	0.09677	-0.064935	0.117585	0.143215	0.0682	-0.13664	0.10274	0.12569	-0.03101	0.01236	-0.106485	0.400965
CGGT.GACC	GGTC.ACCG	T.GACC	WRKY	0.061375	-0.075105	0.1762	-0.065625	0.071975	0.022335	-0.099695	-0.222605	0.038595	-0.05497	-0.0801	0.036935	-0.16205	0.41073
CGGT.TGAC	GTCA.ACCG	.0ther_WRKY	WRKY	-0.07646	-0.060175	-0.084745	-0.01541	-0.015575	0.04157	0.088165	-0.06483	-0.0605	-0.004155	-0.06893	-0.044035	-0.051775	0.40017
CGGTA.CGT	ACG.TACCG	0ther_NAC	NAC	0.104155	0.137595	0.43625	0.191105	0.457215	0.189375	0.286135	0.01701	0.064975	0.40732	0.212015	0.09889	0.05568	0.06626
CGGTAAC.T	A.GTTACCG	0ther_NAC	NAC	0.05649	0.099455	0.349335	0.141785	0.41138	0.114115	0.16609	0.08828	0.254215	0.2912	0.13397	0.072055	0.08115	0.048965
CGGTC.ACT	AGT.GACCG	T.GACC	WRKY	-0.061085	-0.13306	-0.02346	-0.079005	-0.07904	-0.0414	-0.06771	0.058775	-0.058745	-0.041635	-0.09597	-0.094515	0.047745	0.44171
CGGTC.ATG	CAT.GACCG	T.GACC	WRKY	-0.130225	-0.174655	-0.22451	-0.174725	-0.171765	-0.08088	-0.13913	-0.169435	-0.164845	-0.16509	-0.12996	-0.15605	-0.033665	0.427365
CGGTC.ATT	AAT.GACCG	T.GACC	WRKY	-0.03778	0.102635	0.09117	0.02667	0.04358	0.015415	0.12014	0.06619	0.099065	0.006715	0.052905	0.112525	-0.01491	0.402015
CGGTC.GCG	CGC.GACCG	.0ther_WRKY	WRKY	0.036645	-0.17956	-0.01433	-0.146875	-0.12727	-0.14625	-0.10291	-0.11235	0.004715	-0.14896	-0.21293	-0.001335	0.05594	0.40782
CGGTC.TCG	CGA.GACCG	GGTC.T	WRKY	-0.209075	-0.28028	-0.075345	-0.284815	-0.12829	-0.081685	-0.25871	-0.09704	-0.06645	-0.07755	-0.22388	-0.047525	-0.05809	0.430485
CGGTC.TTG	CAA.GACCG	GGTC.T	WRKY	-0.068935	0.039065	0.01479	-0.03757	-0.14259	-0.103745	-0.05216	-0.040385	0.00457	0.101925	-0.088005	-0.005505	-0.042205	0.40307
CGGTCA.CG	CG.TGACCG	GGTCA.	WRKY	-0.008965	-0.154085	-0.06563	-0.18382	-0.02015	-0.098935	-0.154545	-0.115555	0.0446	-0.02252	-0.127195	-0.01836	-0.01528	0.478735
CGGTCA.CT	AG.TGACCG	GGTCA.	WRKY	-0.095665	-0.135005	-0.193855	-0.2011	-0.117395	0.02576	-0.153155	-0.13769	-0.16557	-0.146835	-0.12841	-0.08185	0.006175	0.44027
CGGTCA.GG	CC.TGACCG	GGTCA.	WRKY	0.045705	-0.156345	-0.0781	-0.11701	-0.069245	-0.10244	-0.203715	-0.23068	-0.079645	-0.13941	-0.239635	-0.13706	-0.07235	0.43329
CGGTCA.GT	AC.TGACCG	GGTCA.	WRKY	0.11402	-0.109695	0.064035	-0.143905	0.176575	0.052805	0.02264	-0.060965	-0.035765	-0.08736	-0.012045	-0.094685	-0.11244	0.40965
CGGTCA.TG	CA.TGACCG	GGTCA.	WRKY	0.00897	-0.10552	-0.06113	-0.093305	-0.190355	-0.10747	-0.06013	-0.1823	-0.102105	-0.04037	-0.18878	-0.11883	0.03196	0.432615
CGGTCA.TT	AA.TGACCG	GGTCA.	WRKY	-0.0508	-0.042415	-0.12092	-0.034955	0.07983	-0.12021	-0.08295	-0.077995	-0.0672	-0.08787	-0.07864	-0.119495	0.143695	0.42344
CGGTCAA.G	C.TTGACCG	GTCAA.	WRKY	0.06508	-0.039355	0.03492	-0.14185	-0.035335	0.029025	-0.082645	-0.189865	0.03556	0.052195	-0.099575	-0.120385	-0.034465	0.492935
CGGTCAA.T	A.TTGACCG	GTCAA.	WRKY	-0.09658	-0.07866	-0.02784	-0.13207	0.01764	-0.03381	-0.001765	-0.05211	-0.037635	-0.092475	-0.073625	-0.15017	0.06402	0.48458
CGGTCAAA	TTTGACCG	GTCAAA	WRKY	-0.060385	-0.05788	0.00646	-0.082075	-0.027905	-0.02333	0.060285	-0.0801	0.05523	0.04592	-0.06863	-0.08411	0.060845	0.4901
CGGTCAAC	GTTGACCG	GTCAAC	WRKY	0.009155	-0.047545	0.009515	-0.012035	-0.02182	0.117595	-0.012105	0.00336	-0.005375	-0.055585	-0.07615	-0.06158	0.009595	0.494845
CGGTCAAG	CTTGACCG	GTCAAG	WRKY	-0.032425	-0.152345	-0.0274	-0.27639	-0.05993	-0.05833	-0.088925	-0.05132	-0.042625	-0.09249	-0.20362	-0.17131	-0.072405	0.48326
CGGTCAG.G	C.CTGACCG	GGTCAG	WRKY	0.07167	-0.196375	-0.079065	-0.11216	-0.1448	-0.07007	-0.097385	-0.13777	-0.00375	-0.10259	-0.21266	-0.079665	-0.038725	0.451125
CGGTCAG.T	A.CTGACCG	GGTCAG	WRKY	-0.09685	-0.22946	-0.167955	-0.22355	-0.145455	-0.05554	-0.12869	-0.19023	-0.091895	-0.124995	-0.031315	-0.140265	-0.059455	0.40685
CGGTCAGA	TCTGACCG	GGTCAG	WRKY	-0.072735	-0.292215	-0.15135	-0.24828	-0.271925	-0.10031	-0.20097	-0.210315	-0.075895	-0.16451	-0.16125	-0.10464	-0.108375	0.46029
CGGTCAGC	GCTGACCG	GGTCAG	WRKY	0.00652	-0.160255	-0.059095	-0.12845	-0.08957	-0.131685	-0.06347	-0.11943	-0.07106	-0.15191	-0.11942	-0.02535	-0.002445	0.457625
CGGTCATA	TATGACCG	TGACCG	WRKY	-0.2434	-0.142615	-0.295325	-0.12259	-0.05539	0.005535	-0.15461	-0.16847	-0.137305	-0.06112	-0.07737	-0.23084	-0.157515	0.41461
CGGTCCAC	GTGGACCG	.0ther_WRKY	WRKY	0.00728	-0.20669	-0.0598	-0.076535	-0.079435	-0.151515	-0.148685	-0.127715	-0.005305	-0.0731	-0.171375	-0.123405	0.076885	0.433715
CGGTCGT.G	C.ACGACCG	.0ther_WRKY	WRKY	-0.14939	-0.267395	-0.19055	-0.20859	-0.23867	-0.13333	-0.259105	-0.21832	-0.099795	-0.08476	-0.25352	-0.157505	-0.088595	0.407675
CGGTCGTC	GACGACCG	.0ther_WRKY	WRKY	-0.230895	-0.315065	-0.194345	-0.243535	-0.235285	-0.066835	-0.22716	-0.275105	-0.118725	-0.08447	-0.157865	-0.093025	-0.116185	0.41022
CGGTCT.CG	CG.AGACCG	.0ther_WRKY	WRKY	-0.030985	-0.208125	-0.014845	-0.25983	-0.093285	-0.020245	-0.19183	-0.11232	0.000575	-0.05999	-0.201415	0.01017	-0.21388	0.42124
CGGTCTT.G	C.AAGACCG	.0ther_WRKY	WRKY	-0.04221	-0.095185	0.050565	-0.188485	-0.153605	0.05366	-0.169315	-0.05857	0.03152	-0.049185	-0.06988	0.02898	-0.074435	0.418035
CGGTCTTC	GAAGACCG	.0ther_WRKY	WRKY	-0.026775	-0.205725	-0.03499	-0.274135	-0.054935	-0.10755	-0.13142	-0.071585	-0.091705	-0.19679	-0.11517	-0.01936	-0.245065	0.43799
CGGTG.CGT	ACG.CACCG	TG.CGT	NAC	0.31117	0.230075	0.425445	0.174795	0.45807	0.239165	0.23987	-0.044155	-0.118865	0.323525	0.21324	0.17596	0.13173	-0.06266
CGGTT.CGT	ACG.AACCG	ACG.AAC	NAC	0.33299	0.306595	0.42172	0.325685	0.43735	0.36452	0.250635	-0.10548	0.13334	0.332395	0.330115	0.298885	-0.049645	-0.002455
CGGTT.CTT	AAG.AACCG	AAG.AA	NTL	0.189215	0.21557	0.347455	0.141745	0.40443	0.016225	0.30422	0.37117	0.305865	0.390895	0.192245	0.1737	0.14282	-0.04631
CGGTTGAC	GTCAACCG	GTCAAC	WRKY	0.02296	-0.077255	0.035145	-0.01958	0.00302	-0.019355	-0.029395	-0.08045	-0.047555	-0.027035	-0.134865	-0.050475	-0.08222	0.47459
CGGTTGC.T	A.GCAACCG	0ther_NAC	NAC	0.188195	0.27317	0.373545	0.201235	0.432855	0.249145	0.296045	0.03918	0.13414	0.379345	0.239825	0.268185	0.185875	-0.08431
CGT.ACGTG	CACGT.ACG	T.ACGTG	NAC	0.349145	0.37752	0.406375	0.28776	0.440905	0.262815	0.18195	-0.02025	0.041415	0.292615	0.30189	0.38665	0.04045	0.0736
CGT.GACCG	CGGTC.ACG	GTC.ACG	WRKY	-0.08282	0.007345	-0.100105	-0.074735	0.07306	0.082185	-0.112615	-0.107865	0.010235	0.04363	-0.03927	-0.047935	-0.006655	0.47186
CGT.GACCT	AGGTC.ACG	GTC.ACG	WRKY	0.033225	-0.050215	-0.02326	-0.037205	0.095	-0.014355	-0.08575	-0.11636	0.00293	0.04588	0.047325	0.066915	0.02621	0.47053
CGT.GACTG	CAGTC.ACG	GTC.ACG	WRKY	0.01425	-0.05936	-0.00938	-0.027875	-0.04045	0.035585	0.026335	-0.14084	-0.043515	-0.017705	-0.086485	-0.134845	-0.042055	0.44567
CGT.GACTT	AAGTC.ACG	GTC.ACG	WRKY	-0.005625	-0.01317	-0.01773	-0.03316	0.009415	0.130975	0.005565	0.05988	-0.099065	0.01621	-0.034105	-0.016435	-0.130035	0.470465
CGT.GCGTG	CACGC.ACG	ACGC.AC	NAC	0.27759	0.15265	0.46455	0.21098	0.47536	0.18663	0.177875	-0.12732	-0.035795	0.388715	0.111505	0.252915	0.130215	-0.107965
CGT.TGACT	AGTCA.ACG	AGTCA.A	WRKY	0.094445	0.100935	0.13788	0.080395	0.10461	0.08828	0.000175	0.047175	0.0117	0.068715	0.13581	0.09133	-0.07051	0.447075
CGT.TGCGT	ACGCA.ACG	0ther_NAC	NAC	0.343355	0.184455	0.34972	0.177055	0.40533	0.26367	0.04883	-0.040105	-0.07172	0.18389	0.21444	0.21231	-0.005795	-0.147895
CGTA.CGTA	TACG.TACG	TA.CGTA	NAC	0.147885	0.209985	0.34028	0.308515	0.409215	0.26773	0.23799	0.00639	-0.08716	0.44006	0.31328	0.36059	0.19017	0.112665
CGTA.CTTA	TAAG.TACG	0ther_NAC	NAC	0.096715	0.13521	0.22622	0.261065	0.34891	0.21558	0.22113	0.32381	0.12164	0.413265	0.229675	0.20395	0.049675	-0.01921
CGTA.GCAA	TTGC.TACG	TTGC.TA	NAC	0.3301	0.330345	0.355075	0.358335	0.42383	0.301605	0.29535	0.192235	0.03251	0.39896	0.355995	0.329645	0.143645	-0.16553
CGTA.GTTA	TAAC.TACG	0ther_NAC	NAC	0.18464	0.16456	0.349435	0.32787	0.402085	0.153175	0.26704	0.139715	-0.043435	0.34724	0.262655	0.1779	0.17717	0.01552
CGTAAC.TT	AA.GTTACG	0ther_NAC	NAC	0.2917	0.260985	0.34274	0.283325	0.37565	0.34526	0.310785	0.10382	0.206555	0.40863	0.33607	0.33851	0.18982	0.035305
CGTACACG	CGTGTACG	0ther_NAC	NAC	0.221435	0.28662	0.337485	0.27801	0.403305	0.28751	0.06229	-0.034755	-0.06154	0.08373	0.316615	0.29987	-0.05194	0.04234
CGTACG.CT	AG.CGTACG	AG.CGTA	NAC	0.41164	0.35924	0.24907	0.351525	0.323115	0.377925	0.13632	-0.097335	-0.045425	0.08582	0.29659	0.2643	0.039815	0.12291
CGTACGCA	TGCGTACG	TGCGTA	NAC	0.35859	0.328465	0.392305	0.291485	0.433225	0.364855	0.239835	0.042745	0.090455	0.32006	0.377785	0.340545	0.07436	0.02127
CGTAGAC.T	A.GTCTACG	.0ther_WRKY	WRKY	-0.02938	0.04527	-0.039855	0.06818	0.05733	0.022225	-0.004925	-0.106055	-0.177935	0.1021	0.063015	0.060435	-0.110795	0.404765
CGTAGACC	GGTCTACG	.0ther_WRKY	WRKY	-0.111035	0.01098	-0.09842	-0.00481	0.000565	-0.05151	-0.05068	-0.11536	-0.145305	0.052205	0.04112	-0.127715	-0.18191	0.433515
CGTAGTCA	TGACTACG	.0ther_WRKY	WRKY	0.080475	0.000865	-0.121985	0.11657	0.005015	0.025415	-0.0564	-0.162755	-0.062375	0.16102	0.0459	-0.005835	0.06268	0.404545
CGTATACG	CGTATACG	0ther_NAC	NAC	0.354235	0.36278	0.1946	0.40693	0.282665	0.39677	0.0918	0.049725	0.043485	0.085935	0.32051	0.394985	0.06175	0.07313
CGTCAA.AT	AT.TTGACG	GTCAA.	WRKY	0.01722	0.065775	-0.08034	0.132275	0.050765	0.18652	0.09758	-0.03092	0.01565	0.111805	0.170525	-0.0583	0.15079	0.41118
CGTCAA.CT	AG.TTGACG	GTCAA.	WRKY	-0.039435	-0.04557	0.042185	0.01082	0.070695	-0.083195	-0.02081	-0.013095	-0.05322	0.204835	-0.09676	0.02225	-0.0814	0.411115
CGTCAA.GG	CC.TTGACG	GTCAA.	WRKY	0.02935	0.02674	0.10161	-0.070295	0.13379	-0.010535	-0.055745	-0.00774	0.098685	0.03345	0.0323	-0.08824	-0.030025	0.450075
CGTCAA.GT	AC.TTGACG	GTCAA.	WRKY	0.040345	-0.04957	0.04198	0.01974	0.16318	0.075275	0.037495	-0.124235	-0.156355	0.090675	0.086465	-0.030315	0.01563	0.436675
CGTCAAA.G	C.TTTGACG	GTCAAA	WRKY	0.038405	0.06927	0.112135	0.062075	0.06629	-0.065275	0.067415	-0.04725	-0.018645	0.092	0.04677	-0.00048	0.1417	0.41846
CGTCAAA.T	A.TTTGACG	GTCAAA	WRKY	0.130215	0.10838	0.03987	0.206685	0.094755	0.08519	0.159045	-0.007	-0.003705	0.18251	0.134085	0.112595	0.16811	0.42515
CGTCAAAC	GTTTGACG	GTCAAA	WRKY	0.09284	0.16304	0.10935	0.146575	0.13352	0.064695	0.15871	0.090575	-0.002445	0.197685	0.14505	0.128815	0.231125	0.440165
CGTCAAAG	CTTTGACG	GTCAAA	WRKY	0.098635	0.00317	0.084375	-0.0234	0.148515	-0.085815	0.10187	0.01848	0.049755	0.199445	-0.07241	-0.026545	0.04267	0.426895
CGTCAAC.G	C.GTTGACG	GTCAAC	WRKY	0.1493	0.10007	0.152745	0.0741	0.049025	0.01894	0.04534	-0.047615	-0.123605	-0.01808	-0.086305	-0.06403	-0.01145	0.44314
CGTCAAC.T	A.GTTGACG	GTCAAC	WRKY	-0.07138	0.002055	0.006205	0.08726	0.08551	0.021785	3.5e-05	-0.09985	-0.209875	0.188705	0.00619	-0.101925	0.086365	0.436855
CGTCAACA	TGTTGACG	GTCAAC	WRKY	0.091205	0.13501	0.14873	0.15559	0.19615	0.11551	0.1107	0.099135	-0.078315	0.18082	0.075325	0.017865	0.14488	0.43467
CGTCAACC	GGTTGACG	GTCAAC	WRKY	-0.027745	-0.11563	0.057345	-0.064375	0.057125	-0.06424	-0.008255	-0.1147	-0.1049	0.03309	-0.180335	-0.1223	0.0181	0.434545
CGTCAACG	CGTTGACG	GTCAAC	WRKY	0.108615	0.03042	0.117215	0.07461	0.159245	0.10788	-0.03603	-0.145345	-0.226735	0.0973	0.069235	0.098905	-0.0599	0.469755
CGTCTGAC	GTCAGACG	.0ther_WRKY	WRKY	0.0304	-0.062085	-0.160005	-0.06599	-0.067515	-0.01204	-0.05017	-0.183355	-0.134735	-0.032175	-0.062225	-0.02291	-0.03163	0.41822
CGTG.CGTA	TACG.CACG	TG.CGTA	NAC	0.3635	0.333485	0.41027	0.36776	0.4396	0.345245	0.25502	-0.07334	-0.10518	0.42298	0.33569	0.344495	-0.023125	-0.065055
CGTGCACG	CGTGCACG	0ther_NAC	NAC	0.464435	0.4241	0.35382	0.3039	0.41834	0.378065	0.22115	0.00273	0.086805	0.0947	0.42646	0.39114	-0.0907	0.081215
CGTGGAC.T	A.GTCCACG	.0ther_WRKY	WRKY	-0.02412	-0.09003	-0.028435	-0.007375	0.10876	-0.08264	-0.169145	-0.13074	-0.113405	0.01859	-0.065245	0.05413	-0.132045	0.419885
CGTGGACC	GGTCCACG	.0ther_WRKY	WRKY	-0.00836	-0.07761	-0.116865	-0.10054	-0.018505	-0.050395	-0.15312	-0.14089	-0.07783	-0.043675	-0.075685	-0.050965	0.015885	0.44434
CGTGGTCA	TGACCACG	TGACCA	WRKY	0.189085	0.08514	0.127875	0.053685	0.19543	-0.05712	-0.075835	-0.08862	0.005555	0.08828	0.164105	0.12807	-0.04085	0.43107
CGTGT.AGT	ACT.ACACG	0ther_NAC	NAC	0.40174	0.31251	0.36014	0.334515	0.317345	0.24147	0.074865	0.13031	0.072435	0.1458	0.306215	0.33615	0.087695	0.02005
CGTGT.CAT	ATG.ACACG	0ther_NAC	NAC	0.27085	0.2213	0.298995	0.297825	0.40113	0.302695	0.177395	-0.107755	-0.10773	0.165525	0.275775	0.267685	0.122485	-0.003145
CGTGTAC.T	A.GTACACG	0ther_NAC	NAC	0.23024	0.301405	0.349525	0.29593	0.40531	0.323335	0.25548	-0.00669	0.094095	0.235815	0.35291	0.32678	0.027515	0.00352
CGTGTT.GT	AC.AACACG	0ther_NAC	NAC	0.422215	0.38185	0.37327	0.366135	0.384495	0.31456	0.19886	0.11477	0.083015	0.11863	0.3613	0.3389	0.104585	-0.01703
CGTT.CCTC	GAGG.AACG	AGG.AAC	NTL	0.023615	0.027715	0.200695	0.12005	0.179165	0.12901	0.121315	0.001045	0.40729	0.284755	0.033645	-0.00045	0.032675	-0.07385
CGTT.CGTA	TACG.AACG	TT.CGTA	NAC	0.40239	0.366595	0.414735	0.367495	0.423775	0.399225	0.23593	0.01788	0.088305	0.44172	0.323675	0.366455	-0.008365	0.121705
CGTT.CTTA	TAAG.AACG	AAG.AA	NTL	0.159395	0.09308	0.265065	0.18232	0.33566	0.0815	0.193995	0.45784	0.23655	0.414465	0.00727	0.054765	0.005835	0.00423
CGTT.CTTC	GAAG.AACG	AAG.AA	NTL	0.131125	0.201755	0.22968	0.176145	0.286035	-0.012035	0.21388	0.35106	0.400915	0.30582	0.13546	0.19829	0.10038	-0.093865
CGTT.GACC	GGTC.AACG	GGTC.AA	WRKY	-0.0194	-0.11257	-0.063365	-0.18288	-0.19175	-0.03976	-0.11574	-0.160885	-0.09429	-0.15872	-0.169875	-0.09849	-0.197365	0.41828
CGTTA.CGT	ACG.TAACG	TTA.CGT	NAC	0.17981	0.254505	0.42258	0.23826	0.4364	0.057375	0.306575	0.09287	-0.005505	0.407895	0.260655	0.136895	0.024005	0.00731
CGTTG.CGT	ACG.CAACG	TG.CGT	NAC	0.22879	0.23474	0.39607	0.178345	0.42348	0.154605	0.11441	-0.090785	-0.10476	0.29218	0.24148	0.19483	-0.07087	0.310895
CGTTGA.CG	CG.TCAACG	.0ther_WRKY	WRKY	0.07008	0.03677	-0.04668	-0.116895	0.02586	0.09487	-0.004205	-0.0938	-0.013985	-0.011955	-0.072695	-0.02618	-0.05297	0.425755
CGTTGA.CT	AG.TCAACG	.0ther_WRKY	WRKY	-0.025405	0.002005	-0.09276	-0.045405	-0.036265	0.058975	-0.082145	-0.07526	-0.04025	-0.110545	-0.09421	0.070655	-0.043945	0.42114
CGTTGA.TT	AA.TCAACG	.0ther_WRKY	WRKY	-0.087135	0.093965	-0.03503	0.17106	0.04283	0.021905	0.04481	0.02117	-0.032135	0.0674	0.103175	-0.036505	0.147865	0.41687
CGTTGAC.G	C.GTCAACG	GTCAAC	WRKY	0.097615	0.063745	0.059085	0.078505	0.03369	0.07224	-0.045435	-0.04984	0.01463	0.032735	0.06643	-0.04217	-0.01079	0.48882
CGTTGAC.T	A.GTCAACG	GTCAAC	WRKY	0.032235	0.0484	0.140035	0.09095	0.2505	0.102205	0.105485	-0.064265	-0.02984	0.13846	0.091825	0.041585	-0.000485	0.490415
CGTTGACA	TGTCAACG	GTCAAC	WRKY	-0.060905	-0.114055	-0.056755	0.002895	-0.036715	0.016365	-0.05139	-0.033355	-0.044665	0.072695	-0.017085	-0.09315	-0.02562	0.46399
CGTTGACC	GGTCAACG	GTCAAC	WRKY	0.07974	0.028575	0.008745	-0.06667	0.04279	0.0594	-0.08101	-0.11212	0.122515	0.01052	-0.07582	0.04285	0.02772	0.496415
CGTTGC.TG	CA.GCAACG	TTGC.TG	NAC	0.151185	0.210445	0.351715	0.12581	0.402905	0.167285	0.2558	0.00051	0.05638	0.36495	0.169505	0.191105	0.11546	-0.09382
CGTTT.CGT	ACG.AAACG	ACG.AAA	NAC	0.42072	0.200765	0.37524	0.23191	0.439645	0.30363	0.146205	0.017285	0.12596	0.389135	0.32432	0.29734	0.108345	0.02748
CGTTTCCC	GGGAAACG	GGAAA	NTL	0.17619	0.17633	0.24443	0.107615	0.274065	0.27992	0.06354	0.139845	0.422035	0.26518	0.178735	0.18598	0.07415	-0.056045
CGTTTGAC	GTCAAACG	GTCAAA	WRKY	-0.002835	0.04995	0.042725	0.08582	-0.0215	0.05887	0.08606	-0.02847	0.002585	-0.01767	0.030415	-0.03437	0.014935	0.476285
CT.ACGTGT	ACACGT.AG	ACGTGT	NAC	0.269695	0.32193	0.45013	0.21568	0.452435	0.23476	0.13676	0.00241	-0.05808	0.14208	0.273165	0.270705	-0.186545	0.031755
CT.CCGTGT	ACACGG.AG	ACACGG	NAC	0.461925	0.40423	0.448385	0.331265	0.44891	0.26013	0.21639	0.098535	0.06747	0.05558	0.39519	0.426215	0.041905	0.06811
CT.GACTTT	AAAGTC.AG	T.GACT	WRKY	0.043925	0.02526	0.013055	0.01071	-0.00087	0.000835	0.053505	-0.003955	-0.05078	0.0035	0.05212	-0.020365	-0.047735	0.42667
CT.GCGTAT	ATACGC.AG	ACGC.AG	NAC	0.155875	0.199505	0.438555	0.104725	0.448335	0.214595	0.232975	0.07625	-0.08369	0.38676	0.154965	0.222395	0.082075	-0.03432
CT.GCGTGT	ACACGC.AG	ACGC.AG	NAC	0.321765	0.29215	0.481895	0.22129	0.48643	0.265455	0.344035	0.160115	0.038435	0.37836	0.235965	0.316225	-0.013345	-0.046825
CT.GGTCGT	ACGACC.AG	.0ther_WRKY	WRKY	-0.012805	-0.116095	-0.100655	-0.1745	-0.1069	0.09955	-0.130765	-0.02562	-0.05084	-0.089835	-0.145755	0.06268	-0.020275	0.40852
CT.GGTCTT	AAGACC.AG	.0ther_WRKY	WRKY	-0.040605	0.037725	0.107535	-0.03808	-0.047805	-0.16169	0.041355	-0.007315	0.031145	-0.027995	-0.002625	0.002785	-0.12518	0.400955
CT.GTCAAT	ATTGAC.AG	GTCAAT	WRKY	-0.015825	0.15085	0.060745	0.16234	0.161875	0.123745	0.0033	0.031475	0.10814	0.05385	0.088815	0.162565	0.11073	0.456225
CT.TGACCG	CGGTCA.AG	GGTCA.	WRKY	-0.104505	-0.184335	-0.140425	-0.155305	-0.1003	-0.01967	-0.16304	-0.151805	-0.018555	-0.043755	-0.063375	-0.04744	-0.10425	0.46262
CT.TGACCT	AGGTCA.AG	GGTCA.	WRKY	-0.01219	-0.10412	-0.015065	-0.09128	-0.152295	-0.128815	-0.0483	0.068455	0.1207	-0.065	-0.17609	-0.023145	-0.09518	0.45915
CT.TGACTG	CAGTCA.AG	AGTCA.A	WRKY	-0.03719	-0.15872	-0.070145	-0.15972	0.00956	0.00409	-0.19151	-0.042665	-0.02246	-0.09506	-0.07874	-0.02135	-0.018095	0.427305
CT.TGACTT	AAGTCA.AG	AGTCA.A	WRKY	0.073945	0.002575	-0.04945	-0.015135	0.04953	-0.019505	0.09224	0.137955	-0.00806	0.03559	0.049245	-0.081355	0.06349	0.457975
CT.TTACGT	ACGTAA.AG	TTACGT	NAC	0.24777	0.362795	0.422205	0.26767	0.418985	0.306495	0.28857	0.14839	0.143975	0.39309	0.35237	0.352255	0.028795	0.118205
CT.TTGACT	AGTCAA.AG	GTCAA.	WRKY	0.05089	0.007195	0.01294	0.086905	0.00476	-0.22485	-0.056315	-0.012985	0.036525	0.01309	0.08399	0.0912	0.096135	0.480165
CT.TTGCGT	ACGCAA.AG	TTGCGT	NAC	0.20231	0.241625	0.457945	0.171295	0.45375	0.267585	0.333495	-0.03681	0.133675	0.42487	0.23612	0.18689	0.094945	-0.02985
CTA.CGTGT	ACACG.TAG	ACACG.T	NAC	0.195225	0.145675	0.447305	0.204615	0.450575	0.11662	0.26379	0.00913	0.02218	0.25	0.20132	0.14964	-0.0405	-0.0708
CTA.GCAAT	ATTGC.TAG	TTGC.TA	NAC	0.00368	0.10008	0.30728	0.174195	0.33846	0.06825	0.2324	0.15987	0.075415	0.43629	0.251055	0.256525	-0.040795	-0.08441
CTAACGT.T	A.ACGTTAG	ACGT.T	NAC	0.10159	0.13105	0.334195	0.176385	0.405155	0.05115	0.17468	-0.03832	0.08122	0.255415	0.223605	0.133345	-0.04266	0.032865
CTAACGTA	TACGTTAG	TACGTT	NAC	0.06681	0.21597	0.322955	0.29038	0.390955	0.173185	0.27719	0.002925	-0.00357	0.42613	0.249785	0.16485	0.01483	-0.01226
CTAAG.AAT	ATT.CTTAG	AAG.AA	NTL	-0.001505	0.072565	0.149475	0.08813	0.25145	-0.080285	0.250865	0.473455	0.229095	0.3963	0.120295	0.061955	0.050055	-0.117685
CTAAGCAA	TTGCTTAG	TTGCTT	NAC	0.062765	-0.02303	0.201495	-0.02088	0.31395	-0.050965	0.27199	0.46054	0.25383	0.472785	0.13433	0.18447	0.037135	-0.02238
CTAAGG.AT	AT.CCTTAG	0ther_NTL	NTL	-0.009755	0.08884	0.125585	0.11042	0.17283	-0.04703	0.26686	0.42906	0.13076	0.284785	0.106445	0.088815	-0.02338	-0.104175
CTAAGGAA	TTCCTTAG	AAGGAA	NTL	-0.005505	-0.023585	0.125075	0.023025	0.12812	-0.17205	0.143525	0.4697	0.246495	0.305905	0.03013	-0.022585	-0.06123	-0.13468
CTAAGTAA	TTACTTAG	AAGTAA	NTL	0.052925	0.09449	0.20024	0.10706	0.30004	0.18817	0.225095	0.48987	0.216335	0.394455	0.237635	0.20867	0.037595	0.038195
CTAAGTCA	TGACTTAG	AAGTCA	WRKY	-0.098625	-0.155805	-0.19407	-0.164925	-0.10241	-0.135005	-0.00947	0.1462	-0.16084	0.034555	-0.031805	-0.159035	-0.11024	0.41266
CTAAGTTA	TAACTTAG	0ther_NAC	NAC	0.034645	0.12954	0.29351	0.173155	0.279215	-0.06354	0.282065	0.392875	-0.005785	0.413125	0.209695	0.08031	0.033375	-0.122345
CTAC.CAAC	GTTG.GTAG	TTG.GTA	NAC	0.25281	0.187205	0.253785	0.280585	0.2744	0.049265	0.31251	0.09399	0.08413	0.44074	0.217595	0.262865	0.166515	-0.068545
CTAC.CTAC	GTAG.GTAG	0ther_NAC	NAC	0.053405	0.02033	0.191885	0.14778	0.26158	-0.00619	0.227225	0.05741	0.031275	0.402845	0.09905	0.082665	0.105515	0.065675
CTACACGC	GCGTGTAG	ACACGC	NAC	0.11016	0.094685	0.361385	0.18584	0.424525	0.192485	0.234915	-0.07776	0.00388	0.306595	0.14708	0.08122	0.078155	-0.113765
CTACG.AAT	ATT.CGTAG	TT.CGTA	NAC	0.33446	0.205655	0.367725	0.234865	0.392645	0.265005	0.154845	-0.03111	0.0515	0.441975	0.36763	0.326895	-0.052965	-0.101815
CTACG.TAT	ATA.CGTAG	TA.CGTA	NAC	-0.110975	0.040805	0.06747	0.03498	0.248675	-0.030465	0.18454	-0.016065	-0.153595	0.414205	0.081785	-0.014875	0.012885	0.039865
CTACGC.AG	CT.GCGTAG	ACGC.AG	NAC	0.019285	-0.12563	0.138175	-0.112895	0.20681	0.009045	0.08146	-0.16013	-0.018555	0.427775	0.056485	0.018805	-0.12191	-0.04573
CTACGC.AT	AT.GCGTAG	ACGC.AT	NAC	0.023525	-0.003385	0.31485	0.04719	0.398355	0.010515	0.241255	-0.092255	-0.02467	0.474195	0.09464	0.197035	0.005765	-0.049855
CTACGCA.T	A.TGCGTAG	TGCGTA	NAC	0.04451	0.13794	0.313215	0.15678	0.36874	0.11375	0.190185	-0.064395	0.0872	0.41174	0.23694	0.22374	0.057805	0.066075
CTACGCAA	TTGCGTAG	TTGCGT	NAC	0.31555	0.206775	0.42683	0.267405	0.446745	0.19642	0.36383	-0.056925	0.12551	0.487525	0.365405	0.349215	0.145885	0.01179
CTACGCCA	TGGCGTAG	TGGCGT	NAC	0.00227	-0.07638	0.282615	0.057015	0.34007	-0.169855	0.14732	-0.083285	-0.041315	0.454145	-0.04559	-0.06596	-0.040675	-0.167245
CTACGCGA	TCGCGTAG	0ther_NAC	NAC	-0.02619	-0.11664	0.019505	-0.00467	0.17661	-0.015735	0.053885	-0.051825	0.013175	0.416705	-0.09033	0.044145	0.03255	0.0113
CTACGT.AT	AT.ACGTAG	TACGT.A	NAC	0.28215	0.18674	0.26451	0.215305	0.34916	0.249315	0.12143	0.072275	0.00897	0.432185	0.30917	0.269875	0.01776	0.12326
CTACGTAA	TTACGTAG	TACGTA	NAC	0.35209	0.294555	0.32913	0.31628	0.37816	0.31238	0.05817	0.08356	0.10469	0.402035	0.37766	0.34525	-0.034775	-0.03011
CTACGTCA	TGACGTAG	TACGTC	NAC	0.1325	0.129205	0.098585	0.16558	0.318235	0.147935	0.309545	-0.040635	-0.23752	0.4515	0.144225	0.17567	-0.08387	0.137085
CTACGTTA	TAACGTAG	TACGTT	NAC	0.152325	0.143775	0.32344	0.228275	0.382165	0.135325	0.33454	0.06913	-0.05202	0.47772	0.2397	0.16426	0.0548	0.083525
CTAGCGT.T	A.ACGCTAG	ACGCTA	NAC	-0.01849	0.00339	0.36602	0.028945	0.41037	0.00031	0.16507	0.013685	-0.205035	0.184085	-0.088265	0.092985	0.00249	-0.04982
CTAGCGTA	TACGCTAG	ACGCTA	NAC	0.032125	0.06736	0.26194	0.04374	0.398105	0.072225	0.167885	-0.109735	-0.039585	0.44998	0.03845	0.118355	0.059255	-0.09423
CTAGGAAA	TTTCCTAG	AGGAAA	NTL	0.180455	0.21416	0.146415	0.166915	0.09318	0.014655	0.18682	0.18829	0.424955	0.144635	0.219395	0.13024	0.091195	0.02886
CTAGGTCA	TGACCTAG	TGACCT	WRKY	-0.07076	0.02729	-0.074185	-0.074585	-0.049225	-0.044595	-0.112075	-0.0197	0.00183	-0.11013	-0.0329	-0.062165	-0.093655	0.427905
CTAGTCAA	TTGACTAG	TTGACT	WRKY	0.06989	0.171155	0.012855	0.1477	0.08831	-0.046215	0.02598	-0.09407	0.082165	-0.007045	0.165645	0.080005	-0.05798	0.473935
CTATGACC	GGTCATAG	.0ther_WRKY	WRKY	-0.14676	-0.17668	-0.170615	-0.142805	-0.142165	-0.06357	-0.12847	-0.040205	-0.005955	-0.119375	-0.080155	-0.13765	-0.080575	0.412345
CTATT.CGT	ACG.AATAG	ACG.AAT	NAC	0.16353	0.255125	0.40587	0.2038	0.401535	0.25418	0.168615	0.06961	0.00905	0.33565	0.31891	0.228115	0.057845	0.02724
CTATTGAC	GTCAATAG	GTCAAT	WRKY	-0.05847	0.08169	-0.096715	0.072075	0.04557	0.065805	0.00979	0.074975	-0.059055	0.02537	0.059965	0.040175	0.009685	0.45134
CTCACGCA	TGCGTGAG	TGCGTG	NAC	0.358875	0.211405	0.415895	0.096155	0.410075	0.170715	0.21998	0.038075	0.06985	0.286175	0.19393	0.193395	0.056345	-0.05791
CTCG.TGAC	GTCA.CGAG	.0ther_WRKY	WRKY	0.036265	0.064855	-0.00816	0.02744	0.03637	0.089405	-0.080455	0.00272	0.02221	0.035145	0.047145	0.09414	0.033275	0.41665
CTCGGTCA	TGACCGAG	TGACCG	WRKY	0.012395	-0.027525	-0.021025	-0.13342	-0.02981	-0.029065	-0.068285	-0.109095	0.06491	-0.072285	-0.007705	-0.07116	-0.00058	0.451285
CTCGTCAA	TTGACGAG	TTGACG	WRKY	0.02252	0.060205	-0.008335	0.051515	-0.019135	0.055255	0.01922	-0.032275	-0.05355	0.040795	0.02462	0.04808	0.01177	0.42396
CTCTGAC.G	C.GTCAGAG	.0ther_WRKY	WRKY	0.043435	-0.20154	-0.03652	-0.12229	-0.085065	0.039725	-0.098475	-0.01615	0.070545	-0.054245	-0.118155	-0.06906	-0.110555	0.406625
CTCTGACC	GGTCAGAG	GGTCAG	WRKY	-0.072885	-0.15339	-0.11185	-0.193425	-0.19655	-0.088035	-0.06468	-0.04946	0.00462	-0.061505	-0.14785	-0.060935	-0.07803	0.45774
CTCTTGAC	GTCAAGAG	GTCAAG	WRKY	0.083255	0.002345	0.05899	0.07832	-0.00598	0.097805	0.03356	-0.00404	-0.01171	0.046645	0.01279	0.015135	-0.090625	0.44866
CTG.CGTGT	ACACG.CAG	TG.CGTG	NAC	0.41236	0.360935	0.454275	0.21513	0.463795	0.279985	0.123055	0.03964	0.003895	0.132585	0.353565	0.40504	-0.06243	0.101975
CTG.TGACT	AGTCA.CAG	AGTCA.C	WRKY	-0.133545	-0.089305	-0.10623	-0.127315	-0.088455	-0.16207	-0.120685	-0.05616	-0.1403	-0.19119	-0.12723	-0.046135	-0.125755	0.43636
CTGA.TCAA	TTGA.TCAG	.0ther_WRKY	WRKY	-0.08587	-0.13335	-0.003825	0.002845	-0.07322	-0.17779	0.00594	-0.117495	-0.042995	0.042245	-0.069915	-0.09234	-0.0583	0.408595
CTGAC.TTT	AAA.GTCAG	.0ther_WRKY	WRKY	0.145595	0.079925	0.106555	0.099055	0.02533	-0.05388	0.091	0.01745	0.16407	0.087615	0.08952	-0.000975	0.05381	0.408045
CTGACC.AG	CT.GGTCAG	GGTCAG	WRKY	-0.01421	-0.14132	-0.07999	-0.09191	-0.098135	-0.140735	-0.09054	-0.14505	-0.006085	-0.140695	-0.03868	7.5e-05	-0.034075	0.420895
CTGACC.AT	AT.GGTCAG	GGTCAG	WRKY	-0.141265	-0.086455	-0.204765	-0.07314	-0.07015	-0.131085	0.00835	-0.079735	-0.16398	-0.1605	-0.02961	-0.13054	-0.08082	0.42739
CTGACC.CG	CG.GGTCAG	GGTCAG	WRKY	0.076495	-0.02429	0.077985	-0.16467	0.06614	-0.066545	-0.07448	0.01265	0.06589	0.05997	-0.03791	0.00101	-0.06574	0.40792
CTGACC.CT	AG.GGTCAG	GGTCAG	WRKY	-0.011155	0.03936	-0.09627	-0.03757	-0.141785	-0.046775	0.062975	0.0126	-0.020095	-0.052515	-0.08361	-0.13873	0.058445	0.422695
CTGACC.GG	CC.GGTCAG	GGTCAG	WRKY	-0.11121	-0.336845	-0.048965	-0.21847	-0.203095	-0.13444	-0.18474	-0.231265	0.03955	-0.105895	-0.21161	-0.034815	-0.17791	0.42098
CTGACC.GT	AC.GGTCAG	GGTCAG	WRKY	-0.096495	-0.172975	-0.14733	-0.219385	-0.302665	-0.103415	-0.194585	-0.14245	-0.102595	-0.19026	-0.09407	-0.159575	-0.08685	0.43731
CTGACC.TT	AA.GGTCAG	GGTCAG	WRKY	-0.014165	-0.041705	-0.01998	-0.040305	-0.043995	-0.05046	-0.001825	-0.03617	0.05604	0.073045	-0.11633	-0.056315	0.002825	0.425205
CTGACCA.T	A.TGGTCAG	GGTCAG	WRKY	-0.0225	-0.000155	-0.09645	-0.01374	-0.129695	-0.12482	-0.004975	-0.058135	-0.11399	-0.069045	0.01927	-0.14971	0.06651	0.43297
CTGACCAA	TTGGTCAG	GGTCAG	WRKY	0.00376	-0.02818	-0.08021	0.019205	-0.085105	-0.1515	-0.04642	-0.04815	-0.078185	-0.11755	-0.01243	-0.07736	0.016255	0.427295
CTGACCAC	GTGGTCAG	GGTCAG	WRKY	0.057395	0.007305	-0.113725	-0.06749	-0.00836	-0.123345	-0.013305	-0.03723	-0.120715	0.01075	0.016725	-0.075265	-0.00118	0.41029
CTGACCAG	CTGGTCAG	GGTCAG	WRKY	-0.002125	-0.19717	-0.077495	-0.138005	-0.092015	-0.082085	-0.175995	-0.131515	-0.02473	-0.041715	-0.129975	-0.065045	-0.0939	0.44437
CTGACCC.T	A.GGGTCAG	GGTCAG	WRKY	-0.07902	-0.120645	-0.196165	-0.21203	-0.24429	-0.0566	-0.037775	0.032995	0.00408	-0.039275	-0.20881	-0.15356	0.00611	0.41175
CTGACCCA	TGGGTCAG	GGTCAG	WRKY	-0.1312	-0.05592	-0.08676	-0.06661	-0.17406	-0.194625	0.048355	-0.02808	0.005135	-0.117725	-0.070655	-0.13881	0.075065	0.40119
CTGACCG.G	C.CGGTCAG	GGTCAG	WRKY	0.019825	-0.131525	0.032525	-0.16327	-0.16766	-0.02285	-0.12944	-0.046465	-0.007625	-0.06805	-0.14429	0.044145	0.00096	0.423125
CTGACCG.T	A.CGGTCAG	GGTCAG	WRKY	-0.164005	-0.07209	-0.13784	-0.12756	-0.17184	-0.04999	-0.055295	-0.152035	-0.081455	-0.123845	-0.144365	-0.134595	-0.12859	0.441745
CTGACCGA	TCGGTCAG	GGTCAG	WRKY	-0.0026	-0.221635	-0.19841	-0.231715	-0.152315	-0.185545	-0.195995	-0.22374	-0.144315	-0.189775	-0.12146	-0.10941	-0.177645	0.43874
CTGACCGC	GCGGTCAG	GGTCAG	WRKY	-0.015625	-0.105	0.0725	-0.132295	-0.158815	-0.03508	-0.001845	-0.01053	0.02117	-0.062475	-0.099785	-0.022345	0.119975	0.42526
CTGACCT.G	C.AGGTCAG	GGTCAG	WRKY	-0.039025	-0.178285	-0.06969	-0.19437	-0.0699	-0.086275	-0.15788	-0.101	0.03737	-0.148285	-0.065915	-0.085625	-0.081965	0.41039
CTGACCT.T	A.AGGTCAG	GGTCAG	WRKY	0.0046	-0.011025	-0.02332	-0.027935	-0.030005	-0.11857	0.01734	-0.050335	0.00727	-0.080045	0.008995	-0.04123	-0.053245	0.424685
CTGACCTA	TAGGTCAG	GGTCAG	WRKY	-0.011795	-0.13949	-0.071985	-0.02048	-0.0857	-0.05115	-0.084625	-0.030725	0.029755	-0.12548	-0.0943	-0.068545	-0.05083	0.4134
CTGACT.AT	AT.AGTCAG	AGTCAG	WRKY	-0.122695	-0.063185	-0.08384	-0.063995	-0.085055	-0.152005	-0.073415	-0.03595	-0.181105	-0.12664	-0.106955	-0.14768	-0.096785	0.40383
CTGACT.TT	AA.AGTCAG	AGTCAG	WRKY	0.062925	0.0401	0.122185	0.108215	0.025725	-0.05064	0.153745	0.055055	0.067825	0.065075	0.135005	0.033815	-0.024755	0.43286
CTGACTA.T	A.TAGTCAG	AGTCAG	WRKY	0.009155	0.17936	0.074585	0.131385	0.049845	0.085965	-0.020205	0.039535	-0.042515	-0.05308	0.14593	0.06761	-0.005945	0.413335
CTGACTT.G	C.AAGTCAG	AGTCAG	WRKY	-0.02789	-0.08071	-0.0592	-0.16063	-0.051185	-0.03807	-0.01513	0.003095	-0.04836	-0.034655	-0.13439	-0.092125	-0.04932	0.429925
CTGACTT.T	A.AAGTCAG	AGTCAG	WRKY	-0.052895	-0.078625	0.06866	-0.02862	-0.000285	-0.099945	0.063805	0.037955	0.025055	0.009465	0.031635	-0.015545	-0.042855	0.43347
CTGACTTA	TAAGTCAG	AGTCAG	WRKY	-0.087935	-0.048685	-0.086325	-0.16267	-0.02352	-0.05536	0.0499	0.19493	-0.12118	-0.013765	-0.011455	-0.09701	-0.119815	0.41955
CTGACTTC	GAAGTCAG	AGTCAG	WRKY	0.05459	-0.16287	-0.031655	-0.073685	-0.200325	-0.017495	-0.01515	0.0065	0.113055	0.058925	-0.1242	0.008655	0.024145	0.41245
CTGGCGTA	TACGCCAG	TGGCGT	NAC	0.105925	0.06347	0.3713	0.00081	0.39602	-0.058395	0.20348	-0.024065	-0.047745	0.408545	-0.02314	0.03064	0.0789	-0.177295
CTGGGTCA	TGACCCAG	TGACCC	WRKY	0.004575	-0.15729	-0.015595	-0.091995	0.07482	-0.142205	-0.078335	-0.15021	0.00064	-0.111375	0.02305	0.008835	-0.08948	0.438905
CTGGTC.AG	CT.GACCAG	T.GACC	WRKY	-0.112985	-0.088945	-0.02733	-0.053185	-0.12788	-0.083075	-0.025725	-0.082785	-0.068115	-0.05278	-0.067505	-0.11458	-0.059295	0.418325
CTGGTCA.G	C.TGACCAG	GGTCA.	WRKY	-0.006435	-0.153795	-0.08369	-0.151805	-0.15946	-0.158025	-0.084005	-0.15117	-0.06182	-0.09401	-0.11908	-0.11193	-0.047545	0.443295
CTGGTCA.T	A.TGACCAG	GGTCA.	WRKY	-0.009835	0.029075	0.070755	0.01722	0.063615	-0.100465	-0.079365	-0.12216	0.058665	0.050705	-0.049345	0.00877	-0.108235	0.42808
CTGGTCAA	TTGACCAG	TTGACC	WRKY	-0.05954	-0.068135	0.06757	-0.02427	-0.10103	-0.043915	-0.064115	-0.09362	0.03468	-0.03419	-0.02875	-0.04306	0.069525	0.4883
CTGT.GACC	GGTC.ACAG	T.GACC	WRKY	-0.112265	-0.23044	-0.195005	-0.23005	-0.13545	-0.05884	-0.14697	-0.13532	-0.19382	-0.1524	-0.14792	-0.26175	-0.073315	0.41052
CTGTT.CGT	ACG.AACAG	ACG.AAC	NAC	0.322365	0.34961	0.41091	0.23512	0.42589	0.311525	0.27242	0.08364	0.109465	0.37912	0.281215	0.320995	0.111385	0.07293
CTGTTGAC	GTCAACAG	GTCAAC	WRKY	0.106815	-0.049085	0.104855	-0.04079	0.064405	0.010395	0.01847	0.040175	-0.09695	0.06688	0.01523	-0.050985	0.05979	0.48042
CTT.CCCTT	AAGGG.AAG	0ther_NTL	NTL	0.0344	-0.0853	0.12464	-0.09124	0.037475	-0.071855	0.021085	0.190285	0.41868	0.20292	-0.008805	0.03291	0.04907	0.00828
CTT.CCTCT	AGAGG.AAG	AGG.AAG	NTL	0.04125	-0.085885	-0.020825	-0.068695	-0.14227	-0.18052	-0.15881	0.11289	0.40951	0.002755	-0.112335	-0.06393	-0.016115	-0.066105
CTT.CGTAT	ATACG.AAG	TT.CGTA	NAC	0.417095	0.3739	0.432575	0.278085	0.440555	0.33395	0.264155	0.16575	0.04675	0.35618	0.42603	0.36085	-0.0519	0.079835
CTT.CGTGT	ACACG.AAG	TT.CGTG	NAC	0.46713	0.46793	0.48329	0.38098	0.48222	0.407435	0.34719	0.195085	0.121915	0.24085	0.46072	0.44561	0.020645	0.130455
CTT.CTTAG	CTAAG.AAG	AAG.AA	NTL	0.060945	-0.01853	0.134885	-0.03102	0.13517	0.02881	0.18777	0.42922	0.173055	0.369435	0.09824	0.05898	-0.00748	0.106945
CTT.CTTCG	CGAAG.AAG	AAG.AA	NTL	0.11851	0.048485	0.221085	0.101865	0.269995	0.0466	0.150275	0.42271	0.43004	0.35933	-0.010165	0.078045	0.121445	0.09717
CTT.CTTGT	ACAAG.AAG	AAG.AA	NTL	0.09621	0.145845	0.33592	0.194585	0.41385	0.079565	0.174685	0.11789	0.02367	0.21148	0.198115	0.142555	0.039845	0.07251
CTT.GACCG	CGGTC.AAG	GGTC.AA	WRKY	0.03761	-0.122995	-0.06918	-0.133945	-0.042555	-0.064605	-0.091305	-0.06321	0.00946	0.020955	-0.014585	-0.01584	-0.07565	0.42007
CTT.GACCT	AGGTC.AAG	GGTC.AA	WRKY	0.046695	-0.078785	0.018565	-0.19775	-0.16842	-0.127175	-0.054995	0.026535	-0.089775	-0.010745	-0.194595	-0.113475	-0.07086	0.401055
CTT.GACTT	AAGTC.AAG	T.GACT	WRKY	0.066225	0.06139	0.09156	0.05785	-0.027875	0.03678	-0.000425	0.049445	-0.033415	0.01941	0.025255	0.05718	-0.026445	0.417195
CTT.GCGTG	CACGC.AAG	ACGC.AA	NAC	0.19375	0.11485	0.445985	0.09872	0.46185	0.05576	0.297445	0.15837	0.03263	0.375245	0.113545	0.16246	-0.013465	-0.071195
CTT.TGACT	AGTCA.AAG	AGTCA.A	WRKY	0.03179	0.027455	0.01208	0.11349	0.053215	-0.08398	0.0819	0.052095	-0.01595	0.08681	-0.11522	-0.036925	0.00802	0.414205
CTTA.CGTA	TACG.TAAG	TA.CGTA	NAC	-0.005015	0.127065	0.37397	0.17978	0.381595	0.16561	0.29865	0.218595	0.009675	0.43756	0.136205	0.14194	0.049805	-0.06404
CTTA.GCAA	TTGC.TAAG	TTGC.TA	NAC	0.158195	0.200895	0.35045	0.21931	0.38167	0.161675	0.317385	0.34406	0.18376	0.437515	0.2071	0.26502	0.11042	-0.01805
CTTA.GTTA	TAAC.TAAG	0ther_NAC	NAC	0.090155	0.160325	0.298765	0.187335	0.345355	0.1091	0.263975	0.26764	0.169895	0.414075	0.22263	0.128175	0.009945	-0.1872
CTTAAGGA	TCCTTAAG	0ther_NTL	NTL	-0.07256	-0.03637	0.045485	-0.04551	-0.004745	-0.2058	0.08725	0.401275	0.17921	0.265015	0.03733	-0.0527	0.008205	0.06996
CTTAAGTA	TACTTAAG	TAAGTA	NTL	0.09066	0.177615	0.15449	0.206935	0.19832	0.05672	0.206775	0.41648	0.26428	0.26713	0.21773	0.18196	0.112135	-0.017745
CTTACCCC	GGGGTAAG	GGGTAA	NTL	0.131755	0.190995	0.192355	0.085465	0.17885	0.095995	0.175	0.32201	0.40549	0.198155	0.101015	0.14862	0.198315	0.052435
CTTACGCA	TGCGTAAG	TTACGC	NAC	0.26492	0.19865	0.35913	0.187395	0.38912	0.242905	0.277655	0.08714	0.11051	0.42889	0.254665	0.294885	0.13844	-0.012235
CTTACGT.T	A.ACGTAAG	TACGT.T	NAC	0.443665	0.42712	0.440615	0.36536	0.437385	0.394625	0.26893	0.240155	0.22187	0.35453	0.437455	0.422505	0.031255	0.10006
CTTACGTA	TACGTAAG	TTACGT	NAC	0.456695	0.421205	0.423485	0.40713	0.435225	0.362955	0.31258	0.160875	0.218775	0.405385	0.43039	0.432795	0.04565	0.049935
CTTACTTA	TAAGTAAG	AAGTAA	NTL	0.16441	0.13724	0.204975	0.15378	0.276295	0.111295	0.220535	0.454255	0.20811	0.31695	0.20942	0.105565	0.16185	0.234505
CTTACTTC	GAAGTAAG	AAGTAA	NTL	0.22703	0.191275	0.27238	0.209025	0.325185	-0.030505	0.267255	0.412745	0.400255	0.38735	0.209445	0.23039	0.116295	0.0256
CTTAGTCA	TGACTAAG	.0ther_WRKY	WRKY	0.04355	-0.033105	0.027935	0.1011	-0.017505	0.03602	-0.034895	0.24295	0.090995	0.11811	-0.01062	0.044805	0.025405	0.42368
CTTC.TTAC	GTAA.GAAG	0ther_NTL	NTL	0.13323	0.278935	0.2605	0.19004	0.267125	0.10066	0.310685	0.404705	0.28055	0.25351	0.199555	0.20256	0.063375	-0.00565
CTTCCGT.T	A.ACGGAAG	TTCCGT	NAC	0.447545	0.37436	0.35236	0.32614	0.400275	0.293625	0.14846	0.054655	0.054165	0.169735	0.357185	0.31035	-0.06779	0.02227
CTTCCTTA	TAAGGAAG	AAGGAA	NTL	0.072125	0.02518	0.157645	0.043485	0.10431	-0.04683	0.151195	0.447075	0.22304	0.21026	0.07853	-0.06411	-0.07638	0.084495
CTTG.GTAA	TTAC.CAAG	TTG.GTA	NAC	0.160425	0.17735	0.36921	0.131245	0.39038	0.17899	0.2454	0.1628	0.11298	0.42069	0.25346	0.184105	0.018835	0.02734
CTTG.GTGC	GCAC.CAAG	TTG.GTG	NAC	0.08238	0.006345	0.352465	0.036475	0.4333	0.19451	0.146785	-0.06913	0.055055	0.22626	0.12199	0.10632	-0.041965	-0.18672
CTTGAC.AG	CT.GTCAAG	GTCAAG	WRKY	0.08868	-0.00107	0.044505	0.03753	0.106155	-0.04469	-0.019015	-0.10549	0.068315	0.0141	0.149855	0.01874	-0.026655	0.44891
CTTGAC.AT	AT.GTCAAG	GTCAAG	WRKY	-0.03614	0.049795	-0.08163	0.112005	0.019485	0.01175	0.113765	0.002065	-0.102355	0.01914	0.099035	-0.04502	0.06032	0.447325
CTTGAC.CG	CG.GTCAAG	GTCAAG	WRKY	0.18425	0.052345	0.119465	0.164415	0.1599	-0.01587	0.10219	-0.098175	-0.040175	0.112075	0.06795	0.164195	0.04931	0.448285
CTTGAC.CT	AG.GTCAAG	GTCAAG	WRKY	0.007605	0.01506	-0.014615	0.03836	0.05512	0.09066	0.04591	-0.082625	0.083285	0.09858	0.00872	0.059505	-0.060785	0.44874
CTTGAC.GG	CC.GTCAAG	GTCAAG	WRKY	0.041545	-0.11879	0.022415	-0.11439	-0.06819	-0.07348	-0.08655	-0.06798	-0.02772	-0.06152	-0.24657	-0.170915	-0.10649	0.44847
CTTGAC.GT	AC.GTCAAG	GTCAAG	WRKY	0.080775	-0.1645	-0.045045	-0.19146	0.048495	0.014395	-0.111485	-0.146175	0.011745	0.015745	-0.03996	-0.08296	-0.075335	0.43662
CTTGAC.TG	CA.GTCAAG	GTCAAG	WRKY	0.068775	-0.003995	0.095525	-0.027705	0.247795	0.14374	-0.058865	-0.069145	-0.02698	0.04711	0.132745	0.04976	-0.133615	0.46261
CTTGAC.TT	AA.GTCAAG	GTCAAG	WRKY	-0.118065	0.01498	-0.013995	0.12982	0.053205	0.03396	0.036325	0.012025	0.05539	0.092245	0.063285	0.050225	-0.036495	0.467565
CTTGACC.G	C.GGTCAAG	GTCAAG	WRKY	0.044775	-0.14951	-0.058105	-0.12696	-0.203505	-0.12976	-0.104575	-0.132285	-0.12777	-0.102805	-0.139125	-0.187425	-0.02212	0.482545
CTTGACC.T	A.GGTCAAG	GTCAAG	WRKY	-0.06558	-0.108615	-0.045095	-0.045415	-0.005375	0.00014	0.021035	-0.036645	-0.099445	-0.006755	-0.116335	-0.09895	-0.08112	0.479045
CTTGACCA	TGGTCAAG	GTCAAG	WRKY	0.07339	0.104265	0.081845	0.144995	0.009125	-0.06586	0.10027	-0.00901	-0.021005	0.003845	0.1189	-0.097525	0.061095	0.484475
CTTGACCC	GGGTCAAG	GTCAAG	WRKY	0.00348	-0.245285	-0.042465	-0.175735	-0.01001	-0.052975	-0.042605	-0.13728	0.09082	0.088685	-0.14483	-0.01169	-0.023195	0.47709
CTTGACT.G	C.AGTCAAG	GTCAAG	WRKY	0.08155	0.011885	0.02296	0.088195	0.120765	-0.15699	-0.0028	-0.130595	0.02302	-0.008515	0.0466	0.01142	-0.059545	0.46488
CTTGACT.T	A.AGTCAAG	GTCAAG	WRKY	-0.045595	-0.0372	-0.075425	0.00344	-0.03091	0.008435	0.013305	-0.05337	-0.0137	-0.003615	-0.02805	-0.01507	-0.023805	0.47036
CTTGACTA	TAGTCAAG	GTCAAG	WRKY	0.09247	0.07812	-0.03023	0.14236	0.01621	-0.09269	0.088775	-0.021075	0.09486	0.06437	0.15857	0.02724	0.01343	0.46152
CTTGACTC	GAGTCAAG	GTCAAG	WRKY	0.042305	-0.00513	0.0601	0.07544	0.011415	-0.09212	-0.00185	-0.09867	0.012245	-0.016625	0.067705	0.005365	-0.107515	0.46632
CTTGC.TAG	CTA.GCAAG	TTGC.TA	NAC	0.14334	-0.01785	0.1923	0.01995	0.222255	0.132355	0.15527	0.107945	0.05461	0.4131	0.070035	0.10065	-0.031085	0.031135
CTTGC.TGT	ACA.GCAAG	TTGC.TG	NAC	0.216345	0.25041	0.3796	0.215395	0.441575	0.155455	0.30375	0.095065	0.10468	0.24349	0.13796	0.17011	-0.023935	0.01312
CTTGCG.GT	AC.CGCAAG	C.CGCAA	NAC	0.26703	0.205455	0.395845	0.25912	0.40811	0.227415	0.245705	0.151895	0.08637	0.2933	0.265885	0.276295	0.124365	0.08829
CTTGCGT.G	C.ACGCAAG	TTGCGT	NAC	0.251205	0.14644	0.391035	0.14623	0.414915	0.18184	0.26145	0.072935	0.134105	0.40343	0.19271	0.201365	0.09655	0.158435
CTTGCGT.T	A.ACGCAAG	TTGCGT	NAC	0.33356	0.314325	0.472235	0.271975	0.477275	0.37401	0.27737	0.13218	0.05327	0.350475	0.39251	0.354465	-0.02112	0.11728
CTTGCGTA	TACGCAAG	TTGCGT	NAC	0.38233	0.305585	0.470875	0.31703	0.473645	0.38607	0.33219	0.0265	0.06179	0.478655	0.416155	0.393825	0.047225	0.068625
CTTGCGTC	GACGCAAG	TTGCGT	NAC	0.071495	0.0764	0.336825	0.050695	0.401755	0.210365	0.10629	-0.048595	0.02176	0.16202	0.074835	0.057955	0.03818	0.099855
CTTGCTT.G	C.AAGCAAG	TTGCTT	NAC	0.169195	0.025335	0.25047	0.03576	0.33684	-0.02731	0.22201	0.369455	0.232555	0.429845	0.042815	0.10872	0.00331	-0.06511
CTTGCTTA	TAAGCAAG	TTGCTT	NAC	0.07189	0.00374	0.25107	0.136345	0.34714	-0.1249	0.16959	0.416035	0.193785	0.43714	0.123865	0.05008	-0.057735	-0.1501
CTTGCTTC	GAAGCAAG	TTGCTT	NAC	0.050725	-0.04206	0.287775	-0.021945	0.367735	-0.06906	0.20371	0.29506	0.302545	0.40342	-0.09221	0.08286	0.014475	-0.07435
CTTGGTCA	TGACCAAG	TGACCA	WRKY	-0.02524	-0.11934	-0.084025	-0.18166	-0.04879	-0.12675	-0.12154	-0.02254	-0.035435	-0.11282	0.003235	0.03755	-0.144545	0.428645
CTTT.CCTC	GAGG.AAAG	AGG.AAA	NTL	0.02808	-0.136295	0.06773	-0.03879	-0.0065	0.01173	-0.13429	-0.083575	0.440905	0.04111	0.00587	0.000815	-0.072495	-0.084245
CTTT.CGTA	TACG.AAAG	TT.CGTA	NAC	0.392825	0.32144	0.439485	0.27558	0.441755	0.330975	0.2898	0.076385	0.221975	0.411235	0.392735	0.337815	0.06433	0.076425
CTTT.CTTA	TAAG.AAAG	AAG.AA	NTL	0.19622	0.176485	0.28822	0.154675	0.34182	0.154095	0.28578	0.475215	0.35251	0.4076	0.222	0.213485	0.087545	0.05717
CTTT.CTTC	GAAG.AAAG	AAG.AA	NTL	0.025395	0.18298	0.226585	0.161685	0.242135	0.00313	0.273065	0.42088	0.38399	0.31191	0.12053	0.12881	-0.01385	-0.05473
CTTTACGC	GCGTAAAG	TTACGC	NAC	0.090505	0.020845	0.29391	0.044475	0.30237	0.081005	0.1932	0.007685	0.044915	0.407975	0.0839	0.13695	0.09599	-0.006555
CTTTCCC.T	A.GGGAAAG	GGAAA	NTL	0.133785	0.066565	0.14377	0.051055	0.04898	0.02997	-0.034735	0.166295	0.4293	0.18642	0.004225	0.07565	0.15201	0.112615
CTTTCCT.G	C.AGGAAAG	AGGAAA	NTL	0.096225	0.162995	0.16328	0.0352	0.05801	-0.069805	0.15141	0.21048	0.406775	0.177795	0.04182	0.089775	-0.03284	0.11324
CTTTCCT.T	A.AGGAAAG	AGGAAA	NTL	0.103275	-0.050445	0.10015	-0.002115	0.047355	0.130255	0.03444	0.12583	0.43063	0.162805	-0.00177	0.00921	0.0576	0.006235
CTTTCCTC	GAGGAAAG	AGGAAA	NTL	0.05986	0.07484	0.09321	0.015495	-0.037405	-0.066395	0.02603	0.103865	0.452785	0.146855	0.04652	0.072785	0.082275	0.036005
CTTTCTTC	GAAGAAAG	0ther_NTL	NTL	-0.028715	-0.02025	0.136625	0.116515	0.210245	0.08387	0.063575	0.294545	0.409675	0.1807	0.074045	0.0647	-0.150065	0.15643
CTTTGAC.G	C.GTCAAAG	GTCAAA	WRKY	0.06148	-0.009695	0.002045	-0.07646	0.001435	-0.085645	-0.031705	-0.092725	0.131155	0.082775	-0.0246	0.051015	-0.0052	0.471425
CTTTGAC.T	A.GTCAAAG	GTCAAA	WRKY	0.11539	0.052135	0.034705	0.0184	0.04278	0.09035	-0.00575	0.020205	-0.01691	0.169925	0.0517	0.11348	0.064675	0.47635
CTTTGACC	GGTCAAAG	GTCAAA	WRKY	-0.032945	-0.03453	0.05104	-0.05928	-0.098085	-0.03052	0.003295	-0.070725	0.02611	0.052615	0.03904	-0.12934	-0.01252	0.487895
CTTTTGAC	GTCAAAAG	GTCAAA	WRKY	0.014015	0.11429	0.15755	0.168245	0.09026	0.048335	0.00386	0.099725	-0.07271	0.04605	0.12043	0.10099	0.10944	0.447895
G.AAACGTG	CACGTTT.C	ACGTTT	NAC	0.32922	0.352775	0.44257	0.32752	0.435155	0.300075	0.29011	0.08558	0.281295	0.35032	0.35328	0.34065	0.03034	0.096095
G.AACGTAG	CTACGTT.C	TACGTT	NAC	0.099445	0.094365	0.211375	0.16603	0.27069	0.10493	0.20937	-0.07347	-0.103275	0.43663	0.16	0.07266	-0.0156	0.02565
G.AACGTGT	ACACGTT.C	ACGTGT	NAC	0.222055	0.302815	0.44067	0.33955	0.45157	0.2464	0.246715	0.05198	-0.02421	0.290915	0.28331	0.2642	0.039715	-0.04854
G.AAGCGTG	CACGCTT.C	CACGCT	NAC	0.118065	0.062095	0.386885	0.207915	0.428795	0.028515	0.13914	-0.072525	0.03425	0.19691	0.07278	0.14383	-0.002705	-0.231235
G.AAGGAAG	CTTCCTT.C	AAGGAA	NTL	0.14642	0.167015	0.25057	0.101905	0.215115	0.154775	0.190595	0.400855	0.331705	0.21778	0.096	0.12663	0.04376	0.038215
G.AAGGAAT	ATTCCTT.C	AAGGAA	NTL	0.219355	0.273005	0.284945	0.179875	0.30021	0.13193	0.30012	0.444335	0.415915	0.24093	0.144345	0.22884	0.125405	0.074915
G.AAGTAAT	ATTACTT.C	AAGTAA	NTL	0.07491	0.13524	0.324935	0.18042	0.353365	0.094225	0.22976	0.441545	0.253935	0.30224	0.20503	0.222085	0.09628	0.081055
G.AAGTCAG	CTGACTT.C	AGTCAG	WRKY	-0.014785	-0.001415	0.01639	-0.009975	0.06803	0.04502	-0.01815	0.051455	0.06628	0.04001	0.07949	0.11819	0.027115	0.448555
G.AAGTCGT	ACGACTT.C	.0ther_WRKY	WRKY	0.174105	0.082925	-0.04965	0.11861	-0.00769	0.038695	-0.117265	0.02873	0.049315	-0.000425	0.076105	0.042285	-0.076895	0.403805
G.ACACGTT	AACGTGT.C	ACGTGT	NAC	0.16704	0.13339	0.32174	0.19181	0.405135	0.13779	0.093895	-0.12555	0.010665	0.11092	0.06183	0.123965	0.006655	-0.14914
G.ACGCAAG	CTTGCGT.C	TTGCGT	NAC	0.311425	0.25731	0.456315	0.17945	0.47038	0.31163	0.27797	-0.079235	0.03013	0.380925	0.332925	0.27877	0.003895	-0.06227
G.ACGCAAT	ATTGCGT.C	TTGCGT	NAC	0.34857	0.27207	0.446315	0.27294	0.46413	0.382865	0.291915	-0.02526	0.05148	0.40613	0.312195	0.33923	0.00511	-0.18629
G.ACGCCAT	ATGGCGT.C	TGGCGT	NAC	-0.01991	0.030385	0.37313	0.018845	0.42298	0.103895	0.153305	-0.094045	-0.04487	0.20555	0.037705	0.12105	-0.01331	-0.100065
G.ACGCTAT	ATAGCGT.C	ACGCTA	NAC	0.08031	0.137015	0.333635	0.06262	0.410775	0.14496	0.195485	-0.05515	-0.04222	0.28681	0.114295	0.11018	-0.03569	-0.12348
G.ACGGAAT	ATTCCGT.C	TTCCGT	NAC	0.42481	0.41849	0.271995	0.236975	0.325655	0.283365	0.167225	0.153145	-0.03151	0.06395	0.38087	0.36764	-0.067415	-0.025935
G.ACGTAAT	ATTACGT.C	TTACGT	NAC	0.389025	0.358025	0.403845	0.31192	0.428115	0.35934	0.221995	0.11394	0.15139	0.24454	0.38243	0.36084	0.074725	0.02143
G.ACGTTAT	ATAACGT.C	0ther_NAC	NAC	-0.14553	0.149355	0.30553	0.111495	0.40995	-0.018535	0.24498	0.03093	-0.169015	0.31838	0.20832	-0.0248	0.039115	-0.083185
G.AGACCAG	CTGGTCT.C	.0ther_WRKY	WRKY	-0.064905	-0.11607	-0.004085	-0.051005	-0.07262	-0.06657	0.029885	-0.04403	-0.063075	-0.006595	-0.050405	-0.115005	-0.02786	0.40711
G.AGCGTGT	ACACGCT.C	ACACGC	NAC	0.17044	0.203105	0.448235	0.170655	0.463045	0.246835	0.234605	0.016955	0.023895	0.30359	0.166635	0.202335	-0.037745	0.05746
G.AGGAAAG	CTTTCCT.C	AGGAAA	NTL	0.132205	0.06352	0.218365	0.05345	0.01377	-0.001275	0.161065	0.281225	0.4435	0.166295	-0.057375	0.158055	0.05285	-0.001415
G.AGGAAAT	ATTTCCT.C	AGGAAA	NTL	0.10728	0.01527	0.115685	0.07566	0.07328	0.020715	0.163705	0.22547	0.441825	0.165085	0.044165	-0.005805	0.08041	-0.03302
G.AGGTAAG	CTTACCT.C	AGGTAA	NTL	0.0975	0.07784	0.0622	0.11631	0.101175	-0.07942	0.11211	0.22066	0.416705	0.1635	0.172015	0.03109	0.07194	-0.106525
G.AGGTAAT	ATTACCT.C	AGGTAA	NTL	0.151445	0.154515	0.167255	0.200035	0.191195	0.18721	0.12522	0.22201	0.432355	0.158715	0.220205	0.207255	0.16276	-0.13613
G.AGGTCAG	CTGACCT.C	GGTCAG	WRKY	-0.000845	-0.166485	-0.034615	-0.055695	-0.2615	-0.06283	-0.032735	-0.00264	0.094055	-0.147675	-0.191215	-0.105045	-0.00014	0.4087
G.AGTCAAG	CTTGACT.C	GTCAAG	WRKY	0.00921	0.0318	0.07737	0.08912	0.07774	0.057965	0.03007	0.040075	0.110065	0.045585	-0.006605	-0.01296	-0.170775	0.46012
G.AGTCAAT	ATTGACT.C	GTCAAT	WRKY	-0.00918	-0.00968	-0.04928	0.03624	-0.004805	-0.028095	0.03646	0.11977	-0.09846	-0.080505	0.02664	-0.108305	-0.05596	0.47081
G.ATAGCGT	ACGCTAT.C	ACGCTA	NAC	0.094055	0.087745	0.358285	0.03491	0.403305	0.15387	0.187905	-0.001455	-0.07356	0.276705	0.05846	0.126185	0.03394	0.082375
G.ATGCGTG	CACGCAT.C	TGCGTG	NAC	0.3512	0.324885	0.43809	0.2021	0.459995	0.31174	0.266135	0.09791	-0.059505	0.32893	0.277385	0.25612	0.06155	0.034095
G.ATTACGT	ACGTAAT.C	TTACGT	NAC	0.3865	0.404705	0.398785	0.32926	0.4162	0.400735	0.27591	0.12807	-0.063355	0.384705	0.39717	0.347485	-0.043245	0.059065
G.ATTGACT	AGTCAAT.C	GTCAAT	WRKY	0.08306	0.10965	0.12397	0.137455	0.147595	0.005705	0.147405	0.01702	0.033145	0.035125	0.08604	0.00428	0.092345	0.477955
G.ATTGCGT	ACGCAAT.C	TTGCGT	NAC	0.23642	0.181715	0.43421	0.099585	0.44912	0.279425	0.26892	-0.049765	-0.043245	0.407535	0.2704	0.30053	-0.052315	-0.09082
G.CAACACG	CGTGTTG.C	0ther_NAC	NAC	0.382725	0.26933	0.3797	0.21437	0.40074	0.31734	0.15078	-0.062285	0.07233	0.12642	0.286225	0.35656	-0.018625	0.29103
G.CACGTCT	AGACGTG.C	ACGTCT	NAC	0.402355	0.369225	0.240145	0.327505	0.31517	0.134695	0.11425	-0.187225	0.037275	0.04518	0.330015	0.337285	-0.12821	0.048585
G.CGGTCAG	CTGACCG.C	GGTCAG	WRKY	0.009765	-0.32295	-0.084065	-0.2159	-0.251735	-0.099885	-0.171185	-0.15171	0.05937	-0.120945	-0.157005	-0.10113	-0.0849	0.449845
G.CGGTCAT	ATGACCG.C	TGACCG	WRKY	-0.08032	-0.20393	-0.2698	-0.19129	-0.17564	-0.03839	-0.224405	-0.07006	-0.2127	-0.19278	-0.272415	-0.184685	-0.01094	0.40144
G.CGTGTCG	CGACACG.C	ACACG.C	NAC	0.412855	0.3198	0.311345	0.30009	0.366035	0.16076	0.112835	0.030535	0.08436	0.182065	0.330085	0.268335	0.08805	0.18845
G.CGTGTGG	CCACACG.C	ACACG.C	NAC	0.35692	0.264555	0.3698	0.27947	0.42377	0.220065	0.123445	-0.14193	-0.00039	0.184925	0.219145	0.232685	0.104835	0.024975
G.CTGACCG	CGGTCAG.C	GGTCAG	WRKY	-0.0566	-0.180325	-0.09124	-0.208165	-0.161975	-0.10361	-0.13059	-0.186835	-0.001175	-0.070035	-0.21502	-0.01355	-0.02085	0.436635
G.CTGACCT	AGGTCAG.C	GGTCAG	WRKY	0.057785	-0.046975	-0.038315	-0.085035	-0.1246	-0.09063	-0.10217	0.02259	0.01474	-0.125105	-0.08381	-0.15264	-0.083575	0.427045
G.CTGACTT	AAGTCAG.C	AGTCAG	WRKY	-0.011565	-0.015235	-0.047835	-0.06593	-0.07104	-0.06949	-0.090975	0.055355	-0.068425	-0.010945	0.10497	0.00759	-0.064535	0.441605
G.CTTGACT	AGTCAAG.C	GTCAAG	WRKY	-0.0486	0.012065	-0.04978	0.037825	0.01224	-0.069475	-0.0618	-0.049695	-0.06468	-0.15617	-0.011555	-0.09187	-0.09388	0.475165
G.CTTGCGT	ACGCAAG.C	TTGCGT	NAC	0.16194	0.204265	0.405805	0.10156	0.44142	0.23253	0.205055	-0.125455	-0.05122	0.3423	0.233465	0.2212	-0.06259	0.1912
G.GACGTGT	ACACGTC.C	ACGTGT	NAC	0.437435	0.3949	0.438245	0.38159	0.442895	0.372455	0.15056	-0.079965	-0.0831	0.11837	0.375785	0.433175	-0.147205	-0.082575
G.GCCGTGT	ACACGGC.C	ACACGG	NAC	0.47201	0.43785	0.331875	0.37749	0.42037	0.42673	0.01002	-0.19512	0.03694	-0.012005	0.423745	0.46158	-0.187365	-0.038515
G.GCTGACT	AGTCAGC.C	AGTCAG	WRKY	-0.107225	-0.119455	-0.07724	-0.10645	-0.101495	-0.18217	-0.0936	-0.17507	-0.00763	-0.079465	-0.15115	-0.0427	-0.203495	0.425305
G.GGAAACG	CGTTTCC.C	G.GGAAA	NTL	0.17783	0.14253	0.19481	0.039515	0.19966	0.20559	0.168485	0.09471	0.423075	0.2806	0.03773	0.123705	0.050715	-0.055155
G.GGCGTGT	ACACGCC.C	ACACGC	NAC	0.29838	0.196805	0.435445	0.24347	0.45566	0.229245	0.17638	-0.00258	-0.038145	0.228255	0.096085	0.162595	0.05398	-0.105505
G.GGGAAAG	CTTTCCC.C	G.GGGAA	NTL	-0.0067	-0.15723	-0.003615	-0.17588	-0.02746	-0.097815	-0.193845	-0.00039	0.440535	0.04088	-0.029105	-0.13374	-0.03073	-0.10931
G.GGGGAAT	ATTCCCC.C	GGGGAA	NTL	0.05334	-0.057565	-0.07895	0.058105	-0.023635	0.069075	-0.105935	0.16723	0.40013	-0.022055	0.058845	0.10497	0.140355	-0.16377
G.GGGTAAG	CTTACCC.C	GGGTAA	NTL	0.06746	0.00912	0.12107	0.106945	0.14488	-0.03563	0.13858	0.25802	0.438245	0.103385	-0.11241	0.03377	0.090975	-0.078815
G.GGTCAAG	CTTGACC.C	GTCAAG	WRKY	-0.03192	-0.030045	0.09509	-0.03297	0.08779	-0.024665	-0.005545	0.13188	0.216035	0.136375	-0.03864	-0.00797	0.025495	0.47405
G.GGTCAAT	ATTGACC.C	GTCAAT	WRKY	0.011565	-0.016435	-0.043765	0.035435	-0.04325	-0.126345	-0.056575	-0.09699	-0.12405	-0.170665	-0.018825	-0.004195	0.063945	0.479335
G.GTAACGT	ACGTTAC.C	0ther_NAC	NAC	0.17741	0.106555	0.425705	0.16166	0.451125	0.23374	0.23065	-0.031085	0.194115	0.44967	0.2344	0.32557	0.1584	-0.10189
G.GTAGCGT	ACGCTAC.C	ACGCTA	NAC	-0.069735	-0.07484	0.323335	0.11048	0.40114	0.06812	0.19771	-0.09415	-0.11677	0.39908	0.00026	-0.09019	0.138705	-0.12408
G.GTCAAAG	CTTTGAC.C	GTCAAA	WRKY	-0.0504	0.035135	0.10033	0.01721	0.08189	-0.19558	0.05671	0.02496	0.036485	0.16	-0.02943	-0.01509	0.0041	0.46827
G.GTCAAAT	ATTTGAC.C	GTCAAA	WRKY	-0.114625	-0.01084	-0.081295	0.10885	0.00202	-0.07272	-0.011835	-0.210365	-0.157685	-0.05032	-0.0485	-0.02449	0.102445	0.457695
G.GTCAACG	CGTTGAC.C	GTCAAC	WRKY	0.0495	-0.06798	0.00587	-0.112565	-0.042285	-0.01624	-0.10348	-0.10197	-0.16793	0.02231	-0.10436	0.006305	-0.083405	0.48729
G.GTCAACT	AGTTGAC.C	GTCAAC	WRKY	0.13735	-0.017935	0.035965	-0.06648	-0.03265	0.02762	-0.02919	-0.00269	-0.06097	-0.039565	-0.107965	-0.048815	-0.03258	0.47184
G.GTCAAGG	CCTTGAC.C	GTCAAG	WRKY	0.06724	0.00755	0.099085	-0.00328	0.04977	-0.019695	0.002845	-0.01658	0.079355	-0.009715	0.090215	0.08038	-0.022495	0.46884
G.GTCAAGT	ACTTGAC.C	GTCAAG	WRKY	0.122155	0.10382	0.071105	0.147935	0.139375	0.02302	0.08436	0.011705	0.078745	0.230665	0.097895	0.04695	0.051355	0.42241
G.GTCAATT	AATTGAC.C	GTCAAT	WRKY	0.01943	0.062065	0.05915	0.04318	0.01715	0.0126	0.174705	0.03214	0.043205	0.06881	0.0163	-0.009155	0.121905	0.431675
G.GTCAGCG	CGCTGAC.C	.0ther_WRKY	WRKY	-0.145525	-0.20016	-0.099575	-0.222765	-0.124455	-0.08044	-0.13285	-0.095795	-0.009425	-0.00448	-0.217275	-0.14411	-0.04922	0.428895
G.GTCGTGT	ACACGAC.C	ACACGA	NAC	0.42335	0.35674	0.290945	0.327505	0.283085	0.36874	0.168445	0.009855	0.066745	0.07403	0.363245	0.36303	-0.08533	0.229225
G.GTGACGT	ACGTCAC.C	TGACGT	NAC	0.312395	0.350195	0.37734	0.333925	0.427435	0.26772	0.23588	-0.071225	-0.094855	0.30498	0.261615	0.326545	-0.04286	-0.08319
G.GTGCCGT	ACGGCAC.C	TGCCGT	NAC	0.388825	0.3664	0.36826	0.360095	0.412745	0.35068	0.096325	-0.124835	0.061455	0.20897	0.350465	0.330855	0.010075	-0.16071
G.GTGGCGT	ACGCCAC.C	TGGCGT	NAC	0.15462	-0.021265	0.388655	0.135025	0.44872	0.153845	0.16724	-0.077535	-0.03822	0.26777	0.089215	0.124025	0.11229	-0.20394
G.GTTACGT	ACGTAAC.C	TTACGT	NAC	0.329325	0.378125	0.33942	0.28786	0.401155	0.353685	0.17076	0.03931	0.092825	0.345465	0.36575	0.341155	0.03404	-0.03691
G.GTTCCGT	ACGGAAC.C	TTCCGT	NAC	0.45937	0.417815	0.31523	0.301745	0.360875	0.41851	0.1333	-0.069725	0.015985	0.09005	0.399955	0.424455	-0.014095	-0.009465
G.GTTGACG	CGTCAAC.C	GTCAAC	WRKY	0.090155	0.037115	0.133795	0.054945	0.132385	0.04973	0.04043	-0.00891	-0.12321	0.15827	0.041235	0.014335	0.05245	0.455235
G.GTTGACT	AGTCAAC.C	GTCAAC	WRKY	0.074845	-0.082745	0.086655	-0.10556	-0.01765	-0.0309	0.133085	-0.06399	-0.0253	0.00686	-0.031555	0.046195	-0.15161	0.49072
G.GTTGCGT	ACGCAAC.C	TTGCGT	NAC	0.419385	0.41629	0.45941	0.36641	0.47424	0.4232	0.3881	0.120635	0.05207	0.451605	0.405005	0.40769	0.24547	0.009895
G.GTTGCTT	AAGCAAC.C	TTGCTT	NAC	-0.1344	-0.02541	0.333825	0.037355	0.38661	-0.018825	0.27422	0.239175	0.09826	0.42866	0.01394	0.11867	-0.105105	-0.02341
G.GTTTCCT	AGGAAAC.C	AGGAAA	NTL	-0.13578	-0.047095	0.04265	-0.057205	-0.043555	-0.12708	0.008365	0.06993	0.439905	-0.047755	-0.03982	-0.046295	-0.10966	-0.06901
G.TAACGTG	CACGTTA.C	CACGTT	NAC	0.196715	0.243055	0.46633	0.23477	0.47586	0.203375	0.283575	-0.000675	0.20588	0.426955	0.25529	0.24444	-0.03752	0.02921
G.TAACTTG	CAAGTTA.C	0ther_NAC	NAC	0.11033	0.04687	0.33876	-0.01769	0.41538	0.06141	0.21884	0.19844	0.20652	0.306305	0.010255	0.02179	0.087015	-0.103175
G.TAAGCAT	ATGCTTA.C	0ther_NTL	NTL	-0.020805	0.06806	-0.05247	-0.012875	0.028265	-0.021035	0.035185	0.413	-0.06656	0.146805	0.11255	0.05131	0.07349	-0.325075
G.TAAGGAT	ATCCTTA.C	0ther_NTL	NTL	-0.01665	0.08765	-0.075855	0.126675	0.104965	0.052885	0.16465	0.40754	0.081655	0.154985	0.118155	0.16018	0.142575	-0.073895
G.TAAGTAT	ATACTTA.C	TAAGTA	NTL	-0.065885	0.011405	-0.127915	0.16629	0.01831	0.07288	0.11397	0.424355	0.10993	0.04235	0.17507	-0.03786	-0.062235	-0.11367
G.TACCGTG	CACGGTA.C	CACGGT	NAC	0.247055	0.153795	0.37346	0.086585	0.425215	0.11373	0.126375	-0.073175	-0.01692	0.039135	0.218015	0.09308	-0.14184	-0.072895
G.TACGTAT	ATACGTA.C	TACGTA	NAC	0.413055	0.41352	0.34776	0.38894	0.404965	0.450395	0.27429	0.219925	0.144945	0.321935	0.4181	0.41424	0.049735	0.0131
G.TACGTCT	AGACGTA.C	ACGTCT	NAC	0.410655	0.3325	0.27863	0.362175	0.343685	0.35932	0.197215	0.089645	0.009425	0.20584	0.36284	0.34527	-0.08605	-0.08959
G.TACGTGT	ACACGTA.C	TACGTG	NAC	0.361575	0.415355	0.359325	0.33579	0.417765	0.403945	0.19327	-0.00583	-0.01397	0.109895	0.383055	0.402955	-0.048155	-0.01951
G.TAGCGTG	CACGCTA.C	ACGCTA	NAC	0.24551	0.03425	0.478095	0.08108	0.48804	0.06025	0.31652	-0.131835	-0.05045	0.4615	0.06882	0.111625	0.106725	-0.02164
G.TCAAAGT	ACTTTGA.C	.0ther_WRKY	WRKY	-0.14407	-0.06452	-0.031485	-0.088975	-0.09285	-0.02702	0.09129	-0.03418	-0.021885	-0.017355	-0.124745	-0.115565	0.028505	0.428775
G.TCAACGT	ACGTTGA.C	.0ther_WRKY	WRKY	-0.199145	-0.06029	-0.15664	-0.14475	-0.077645	0.14953	-0.156615	-0.133135	-0.02917	-0.074915	-0.04207	0.04071	-0.083425	0.4186
G.TCGCGTG	CACGCGA.C	0ther_NAC	NAC	0.137355	0.02163	0.428735	-0.05128	0.46992	0.156175	0.225085	0.022965	-0.028055	0.361585	0.030395	0.083145	0.016125	0.073005
G.TCTGACT	AGTCAGA.C	AGTCAG	WRKY	-0.01304	-0.08056	-0.06147	-0.091515	-0.101715	-0.05624	-0.071915	-0.0785	-0.14413	-0.0383	-0.13557	-0.08197	-0.121845	0.42088
G.TGACCAG	CTGGTCA.C	GGTCA.	WRKY	0.01303	-0.18924	-0.1138	-0.139515	-0.148925	-0.02178	-0.10729	-0.090535	0.030975	-0.046235	-0.02507	-0.08338	-0.092315	0.46623
G.TGACCAT	ATGGTCA.C	GGTCA.	WRKY	-0.008155	0.07035	-0.09318	-0.07992	-0.036115	0.04332	-0.00402	0.025625	0.06008	-0.044155	0.134795	-0.045955	-0.05101	0.458915
G.TGACCCG	CGGGTCA.C	GGTCA.	WRKY	-0.1058	-0.14728	-0.075295	-0.148355	-0.19137	-0.09762	-0.105525	-0.2328	-0.047885	-0.153045	-0.21774	-0.07206	0.00378	0.45672
G.TGACCCT	AGGGTCA.C	GGTCA.	WRKY	-0.167495	-0.157795	-0.084255	-0.17162	-0.04417	-0.150775	-0.211765	-0.09409	-0.040865	-0.17459	-0.251375	-0.1429	-0.11356	0.447275
G.TGACCGG	CCGGTCA.C	GGTCA.	WRKY	0.00047	-0.300505	-0.1511	-0.154405	-0.1283	-0.138015	-0.142285	-0.212285	-0.086165	-0.15363	-0.252275	-0.20917	-0.006605	0.461275
G.TGACCGT	ACGGTCA.C	GGTCA.	WRKY	0.007735	-0.01604	-0.04963	-0.070535	0.022185	0.0587	-0.074845	-0.116655	-0.021035	-0.006885	0.031645	-0.00695	-0.14048	0.470245
G.TGACCTG	CAGGTCA.C	GGTCA.	WRKY	-0.051595	-0.18551	-0.06931	-0.13221	-0.125315	-0.063205	-0.076535	-0.068035	0.034905	-0.076475	-0.210195	-0.0207	-0.04298	0.451655
G.TGACCTT	AAGGTCA.C	GGTCA.	WRKY	-0.019745	-0.021185	-0.03992	-0.087455	0.026375	-0.106	-0.071535	0.087195	0.09504	-0.038595	-0.04469	-0.04559	-0.01501	0.44823
G.TGACGTG	CACGTCA.C	CACGTC	NAC	0.37982	0.34705	0.459975	0.31262	0.47251	0.30031	0.22145	-0.1665	-0.027975	0.352015	0.27485	0.307245	0.030665	0.265315
G.TGACTAG	CTAGTCA.C	AGTCA.C	WRKY	0.01203	-0.158865	-0.053155	-0.069365	-0.062485	-0.05154	-0.144505	-0.12956	0.020745	-0.070595	-0.03197	0.00662	-0.17041	0.424475
G.TGACTAT	ATAGTCA.C	AGTCA.C	WRKY	-0.09571	-0.130925	-0.19646	-0.06293	0.05739	-0.01122	-0.076265	0.013945	-0.023425	-0.00927	0.04642	0.000655	-0.10772	0.43175
G.TGACTGG	CCAGTCA.C	AGTCA.C	WRKY	-0.01213	-0.162185	-0.026085	-0.122025	-0.16216	-0.162905	-0.085185	-0.09867	-0.05161	-0.01816	-0.176305	-0.088995	0.07211	0.42918
G.TGACTGT	ACAGTCA.C	AGTCA.C	WRKY	-0.06813	0.051335	-0.08066	0.095555	-0.03205	0.051095	0.008165	0.019855	-0.05125	0.00701	0.067555	0.002355	-0.072075	0.434475
G.TGACTTG	CAAGTCA.C	AGTCA.C	WRKY	-0.11218	-0.071885	0.01356	-0.032065	0.23804	-0.00283	-0.03388	0.038225	0.01256	0.08206	-0.0634	-0.05663	-0.01911	0.450105
G.TGCCGTG	CACGGCA.C	CACGGC	NAC	0.455575	0.45137	0.4524	0.354075	0.469665	0.419385	0.10502	-0.113405	0.017035	0.208285	0.401265	0.443615	-0.051985	-0.05954
G.TGCGTAG	CTACGCA.C	TGCGTA	NAC	0.256065	0.11664	0.290115	0.211205	0.360075	0.08719	0.222555	-0.04333	0.025205	0.45297	0.096135	0.164025	0.16083	-0.07231
G.TGCGTAT	ATACGCA.C	TGCGTA	NAC	0.220795	0.33654	0.359275	0.24303	0.414345	0.273345	0.14508	-0.03896	0.00757	0.30249	0.319435	0.109965	0.11673	-0.05573
G.TGCGTGT	ACACGCA.C	ACACGC	NAC	0.45251	0.361235	0.463705	0.387	0.481235	0.418755	0.215735	0.020705	0.10189	0.401085	0.404875	0.41256	0.192025	-0.072565
G.TGGAGTG	CACTCCA.C	0ther_NAC	NAC	0.193375	0.09843	0.39232	0.112005	0.404525	-0.04535	0.22405	0.13186	0.169295	0.33913	0.02518	0.09967	0.178555	-0.05707
G.TGGCGTG	CACGCCA.C	CACGCC	NAC	0.236425	0.22925	0.48233	0.188575	0.484775	0.186225	0.325175	-0.12411	-0.043575	0.43006	0.196	0.212825	0.129145	-0.088645
G.TGGTCAG	CTGACCA.C	GGTCAG	WRKY	0.058305	-0.01757	-0.112375	-0.042165	-0.057335	-0.11034	-0.045865	-0.14723	-0.07627	-0.125795	-0.09236	0.02883	0.01995	0.423145
G.TGTCGTG	CACGACA.C	CACGAC	NAC	0.400945	0.39829	0.33833	0.288735	0.37934	0.288805	0.17573	0.014535	-0.016745	0.10941	0.374805	0.34662	-0.032495	-0.028505
G.TTACCCT	AGGGTAA.C	GGGTAA	NTL	0.136075	0.024305	0.029715	-0.046995	0.05281	0.127935	0.04508	0.10377	0.467565	-0.03683	-0.086345	0.016305	-0.02374	0.000345
G.TTACCTT	AAGGTAA.C	AGGTAA	NTL	0.144725	0.07563	0.024015	0.06397	0.14121	0.03788	0.014305	0.21712	0.414975	0.04088	0.17373	0.030735	-0.143015	-0.03282
G.TTACGTG	CACGTAA.C	TTACGT	NAC	0.48088	0.45982	0.480475	0.39857	0.479965	0.46806	0.34987	0.0038	0.18315	0.32413	0.46837	0.47001	0.036615	-0.112455
G.TTACGTT	AACGTAA.C	TTACGT	NAC	0.138115	0.185165	0.31753	0.215995	0.38919	0.22823	0.28369	0.172635	0.09151	0.41883	0.2459	0.168265	0.02744	-0.075355
G.TTACTTG	CAAGTAA.C	AAGTAA	NTL	0.253725	0.24649	0.411965	0.25787	0.43796	0.085825	0.31715	0.337435	0.217505	0.34113	0.273375	0.24281	-0.030705	0.003505
G.TTCCGTG	CACGGAA.C	TTCCGT	NAC	0.47975	0.469415	0.4377	0.37817	0.435025	0.42739	0.269315	0.023745	0.17257	0.1337	0.453455	0.469525	-0.041005	-0.059055
G.TTCCTTT	AAAGGAA.C	AAGGAA	NTL	0.02565	0.170665	0.25557	0.06281	0.166225	-0.07255	0.164915	0.29898	0.41093	0.29434	0.080605	0.100495	-0.033975	-0.104625
G.TTGACCG	CGGTCAA.C	GTCAA.	WRKY	-0.031605	-0.104315	0.00073	-0.045605	-0.05432	-0.02831	-0.049915	-0.0269	0.005815	-0.08506	-0.136595	-0.08492	0.04156	0.490345
G.TTGACCT	AGGTCAA.C	GTCAA.	WRKY	0.053235	0.161625	0.089075	0.066595	0.08142	-0.13452	0.0578	0.12832	-0.00177	-0.02885	0.0626	0.043625	-0.01277	0.48527
G.TTGACGG	CCGTCAA.C	GTCAA.	WRKY	0.135185	-0.0876	0.015845	-0.08048	-0.050085	-0.03469	-0.039985	-0.08538	-0.081745	0.052495	-0.10216	-0.018195	0.089825	0.404945
G.TTGACTG	CAGTCAA.C	GTCAA.	WRKY	-0.00013	0.03668	0.14894	0.071985	0.05487	-0.01444	-0.00175	0.031495	0.14635	0.15609	0.01155	-0.022985	0.029455	0.47628
G.TTGACTT	AAGTCAA.C	GTCAA.	WRKY	0.099185	0.08278	0.063365	0.129525	0.22168	-0.012205	0.059865	0.157665	0.11082	0.06089	0.084925	0.071705	0.00492	0.48861
G.TTGAGTG	CACTCAA.C	0ther_NAC	NAC	0.158025	0.045935	0.408365	0.13579	0.432005	0.02167	0.18065	-0.02535	0.065725	0.298295	0.00257	0.04597	0.08792	-0.03189
G.TTGCCGT	ACGGCAA.C	TGCCGT	NAC	0.353175	0.278	0.331305	0.21451	0.41896	0.229965	0.162765	-0.03006	0.03468	0.16861	0.297005	0.24814	-0.0005	-0.007835
G.TTGCGTG	CACGCAA.C	TTGCGT	NAC	0.4702	0.4654	0.494465	0.378585	0.496845	0.475625	0.459375	0.09508	0.17455	0.47967	0.44887	0.46581	0.16521	0.052705
G.TTGCTTG	CAAGCAA.C	TTGCTT	NAC	0.20226	0.22153	0.445	0.06068	0.46658	0.00475	0.341825	0.27803	0.09798	0.45738	0.21916	0.20327	-0.02455	-0.11541
G.TTGCTTT	AAAGCAA.C	TTGCTT	NAC	0.007445	-0.017605	0.323435	0.053755	0.378375	0.00623	0.310525	0.099265	0.243015	0.43148	0.06605	0.20217	-0.034055	-0.211465
G.TTTCCCT	AGGGAAA.C	AGGGAA	NTL	0.14592	0.014535	0.137015	0.091975	0.06876	-0.07059	-0.09165	0.039985	0.47561	-0.040985	-0.033545	-0.146585	0.018255	-0.17971
G.TTTCCTT	AAGGAAA.C	AAGGAA	NTL	0.08406	0.02366	0.163205	-0.001125	0.08751	0.045855	0.091475	0.412775	0.48153	0.21507	0.063205	0.1105	0.041955	-0.081055
G.TTTGACG	CGTCAAA.C	GTCAAA	WRKY	0.06491	0.067005	0.02073	0.087755	0.075215	0.070175	0.07692	0.014725	0.03103	0.16899	0.01293	-0.053885	0.156765	0.40041
G.TTTGACT	AGTCAAA.C	GTCAAA	WRKY	0.01688	0.015395	-0.1377	0.19233	-0.16031	-0.06834	0.010165	-0.070705	-0.075355	-0.11954	-0.051255	-0.04526	-0.029125	0.48567
G.TTTGCGT	ACGCAAA.C	TTGCGT	NAC	0.277865	0.15569	0.43744	0.16536	0.445845	0.295495	0.25825	0.01054	0.035345	0.337655	0.285015	0.20883	0.166465	-0.061465
GA.ACGTAT	ATACGT.TC	TACGT.T	NAC	0.424735	0.37171	0.319155	0.344275	0.39849	0.443495	0.21261	0.114	0.085925	0.26425	0.40316	0.405115	-0.016175	0.046715
GA.AGCGTG	CACGCT.TC	CACGCT	NAC	0.226895	0.076795	0.373735	0.165955	0.42967	0.10338	0.18507	-0.043745	-0.1111	0.21639	0.065025	0.054185	0.07605	-0.05821
GA.AGTCAG	CTGACT.TC	AGTCAG	WRKY	-0.04288	-0.057785	-0.02603	0.0006	-0.03527	-0.09102	0.020155	-0.068225	-0.016145	0.01756	0.03494	-0.04105	-0.01158	0.40979
GA.GAAAGG	CCTTTC.TC	0ther_NTL	NTL	0.06863	-0.12166	0.10792	-0.112005	0.07469	0.003805	0.08081	0.13583	0.402155	0.232825	0.005805	0.114795	-0.058825	-0.04727
GA.GACCAG	CTGGTC.TC	GGTC.T	WRKY	-0.03374	-0.114075	-0.05141	-0.269255	-0.11011	-0.090745	-0.018805	-0.07021	-0.0608	-0.1042	-0.017755	-0.16527	-0.161985	0.4174
GA.GACCAT	ATGGTC.TC	GGTC.T	WRKY	-0.0334	0.0442	-0.18769	-0.06776	-0.23623	-0.052685	-0.1139	-0.02833	-0.05291	-0.13776	-0.00011	-0.10308	-0.154795	0.42213
GA.GACCGG	CCGGTC.TC	GGTC.T	WRKY	-0.11837	-0.267405	-0.132445	-0.320435	-0.2635	-0.038425	-0.139395	-0.098895	-0.18139	-0.207755	-0.18523	-0.25465	-0.16352	0.42301
GA.GACTTT	AAAGTC.TC	AGTC.T	WRKY	-0.03432	0.09976	-0.03982	0.034795	0.003155	-0.070015	0.05043	-0.016885	-0.10822	-0.030685	-0.04785	-0.02593	-0.078835	0.442065
GA.GCGTGT	ACACGC.TC	ACACGC	NAC	0.33725	0.262525	0.42412	0.2488	0.45927	0.270235	0.12645	0.0153	-0.067405	0.1422	0.299605	0.22813	-0.04051	-0.15536
GA.GGAAAG	CTTTCC.TC	GGAAA	NTL	0.106195	0.126765	0.12671	0.19083	0.11765	-0.03991	0.14108	0.276955	0.4644	0.171035	0.09118	0.129855	-0.021475	0.00133
GA.GGTAAG	CTTACC.TC	0ther_NTL	NTL	0.027425	-0.045435	0.06234	0.08227	0.118085	-0.23015	0.11515	0.145	0.429195	0.149035	-0.027755	-0.045675	0.15005	0.015205
GA.GTCAAG	CTTGAC.TC	GTCAAG	WRKY	-0.066735	-0.012565	-0.028235	-0.015355	0.048425	-0.050705	0.053355	-0.01847	-0.029325	0.056375	-0.129765	-0.116595	-0.123695	0.450415
GA.GTCAAT	ATTGAC.TC	GTCAAT	WRKY	-0.0212	0.03067	-0.0927	0.04803	-0.07937	0.028335	0.04052	0.068265	-0.10872	-0.15341	0.1143	-0.00893	-0.07633	0.455795
GA.TAACGT	ACGTTA.TC	0ther_NAC	NAC	0.14756	0.18273	0.34332	0.255815	0.405925	0.20134	0.272805	0.04145	0.01165	0.35332	0.261625	0.22232	0.107975	0.03877
GA.TCAACG	CGTTGA.TC	.0ther_WRKY	WRKY	-0.03085	0.060065	0.015725	0.020545	-0.05425	0.03934	0.120595	0.02448	-0.06338	0.0651	0.002415	-0.041195	-0.0201	0.427515
GA.TGACCG	CGGTCA.TC	GGTCA.	WRKY	-0.17053	-0.08949	-0.081845	-0.127485	-0.13271	-0.07489	-0.129775	-0.086465	-0.06549	-0.086565	-0.13574	-0.10745	-0.089775	0.431265
GA.TGACCT	AGGTCA.TC	GGTCA.	WRKY	0.01576	0.07321	0.0333	-0.051025	-0.0436	-0.15536	0.084105	0.12442	0.08972	-0.013525	-0.01992	0.032155	-0.033535	0.430465
GA.TGACTT	AAGTCA.TC	AGTCA.T	WRKY	0.0457	0.032005	0.085495	0.08074	0.09809	-0.113625	0.07695	0.082265	0.02692	0.117965	0.05498	-0.01519	0.003045	0.41209
GA.TGCCGT	ACGGCA.TC	TGCCGT	NAC	0.411135	0.336075	0.28377	0.300295	0.33362	0.238035	0.081925	-0.11974	-0.05854	0.06487	0.36164	0.237235	-0.01974	-0.06261
GA.TGCGTG	CACGCA.TC	TGCGTG	NAC	0.380365	0.318525	0.43672	0.21162	0.461285	0.35756	0.33802	-0.01181	-0.020535	0.392895	0.25312	0.303585	-0.004495	0.06769
GA.TTCCGT	ACGGAA.TC	TTCCGT	NAC	0.446535	0.392895	0.26066	0.355685	0.26065	0.362315	0.111325	0.061595	0.050885	0.034715	0.3636	0.380555	0.064235	0.01357
GA.TTGACG	CGTCAA.TC	GTCAA.	WRKY	-0.040825	0.03127	-0.022875	0.119475	-0.01593	0.10464	0.05229	0.01752	0.004745	0.13001	0.102	0.077915	0.014305	0.414615
GA.TTGACT	AGTCAA.TC	GTCAA.	WRKY	-0.035755	-0.0013	-0.108665	0.09722	-0.07679	-0.1484	0.056085	-0.069275	-0.159265	-0.1575	-0.02619	0.01312	-0.03503	0.47801
GA.TTGCGT	ACGCAA.TC	TTGCGT	NAC	0.373265	0.324765	0.430965	0.329565	0.436665	0.35808	0.30722	0.01076	0.05184	0.387405	0.394975	0.3843	0.17593	-0.020085
GAA.CGTGT	ACACG.TTC	ACACG.T	NAC	0.366835	0.371085	0.428535	0.283725	0.443255	0.282495	0.19101	-0.02282	-0.04151	0.10384	0.334425	0.33131	-0.01903	0.00857
GAA.GCGTG	CACGC.TTC	CACGC.	NAC	0.19889	0.165315	0.3592	0.116775	0.404735	0.12134	0.19777	0.016665	-0.01154	0.18762	0.1115	0.091445	0.04442	-0.016785
GAAAAGTC	GACTTTTC	.0ther_WRKY	WRKY	0.13887	0.03138	0.003905	0.136815	-0.049995	0.145015	0.09714	-0.009675	0.190235	0.011035	-0.01112	-0.0441	-0.0164	0.41256
GAAACGT.T	A.ACGTTTC	ACGT.T	NAC	0.35203	0.379185	0.421625	0.342935	0.417775	0.363135	0.26289	0.22094	0.197655	0.25458	0.377895	0.340335	0.024385	0.084995
GAAACGTA	TACGTTTC	ACGTTT	NAC	0.240665	0.219455	0.35485	0.223585	0.411235	0.223175	0.212335	0.073375	0.288165	0.434545	0.33186	0.26785	0.010855	-0.01245
GAAAGGAA	TTCCTTTC	AAGGAA	NTL	0.134115	0.16775	0.209745	0.187585	0.19997	-0.020025	0.227775	0.31975	0.42203	0.23401	0.20881	0.230905	0.09518	0.096845
GAAAGTC.T	A.GACTTTC	AGTC.T	WRKY	0.114635	0.09482	-0.01146	0.10569	0.07851	0.10988	-0.059485	-0.06883	0.08135	-0.09239	0.076455	0.09665	-0.207065	0.412525
GAAAGTCA	TGACTTTC	AAGTCA	WRKY	0.04203	0.03372	-0.02999	0.057435	0.07812	-0.117305	-0.027245	0.017155	0.047135	-0.11026	0.02371	0.03127	-0.107095	0.46092
GAACACGC	GCGTGTTC	ACACGC	NAC	0.289075	0.23738	0.381965	0.1897	0.42668	0.24813	0.204795	0.05658	-0.077855	0.158205	0.13821	0.174405	-0.04911	-0.14491
GAAG.AACA	TGTT.CTTC	AAG.AA	NTL	0.08287	0.2004	0.280315	0.142685	0.317505	0.144955	0.346095	0.40321	0.41951	0.387565	0.137715	0.17352	0.17697	-0.04984
GAAG.AACC	GGTT.CTTC	AAG.AA	NTL	0.00469	0.030735	0.26999	0.09484	0.30216	-0.057245	0.31009	0.396025	0.47393	0.41616	-0.058245	0.045445	0.112425	-0.120855
GAAG.AAGC	GCTT.CTTC	AAG.AA	NTL	0.071655	0.03817	0.25944	0.08021	0.353275	0.07953	0.196185	0.363685	0.406125	0.351475	0.04796	0.11918	-0.12071	-0.15277
GAAG.AATC	GATT.CTTC	AAG.AA	NTL	0.034005	0.01303	0.260945	0.07561	0.308175	-0.171805	0.189855	0.32459	0.430145	0.343975	0.057125	0.115045	-0.07805	-0.02184
GAAGAAA.C	G.TTTCTTC	0ther_NTL	NTL	0.094895	0.147015	0.2136	0.229605	0.189725	0.095765	0.19207	0.29735	0.451355	0.136815	0.109795	0.23323	0.05752	0.041885
GAAGAAA.G	C.TTTCTTC	0ther_NTL	NTL	0.117285	0.152115	0.239885	0.17533	0.20967	0.123555	0.17606	0.32951	0.42538	0.27937	0.14382	0.11747	0.02758	-0.05815
GAAGAAAC	GTTTCTTC	0ther_NTL	NTL	0.122795	0.167995	0.2033	0.19358	0.09106	0.00068	0.197095	0.294515	0.42256	0.12575	0.00159	0.086755	0.094465	-0.0533
GAAGACC.C	G.GGTCTTC	.0ther_WRKY	WRKY	-0.02006	-0.093245	-0.05829	-0.15535	-0.11418	-0.077185	-0.008805	-0.042925	0.007325	-0.05046	-0.077375	0.005605	-0.126135	0.40236
GAAGACC.G	C.GGTCTTC	.0ther_WRKY	WRKY	-0.043605	-0.24299	-0.189955	-0.19719	-0.29649	-0.09473	-0.18514	-0.15857	-0.11629	-0.25635	-0.17028	-0.119805	-0.14135	0.426945
GAAGACC.T	A.GGTCTTC	.0ther_WRKY	WRKY	0.074275	-0.073715	0.034455	-0.137	-0.107805	-0.123855	-0.09426	-0.04963	0.04689	-0.08044	-0.032565	0.00645	-0.11782	0.423195
GAAGACCA	TGGTCTTC	.0ther_WRKY	WRKY	0.055805	0.016905	-0.00746	-0.031995	-0.08075	-0.08025	0.02682	0.03584	-0.05396	-0.075915	-0.03502	0.00769	-0.094185	0.441545
GAAGACT.T	A.AGTCTTC	.0ther_WRKY	WRKY	-0.01472	0.011425	-0.08773	0.05379	-0.11004	-0.11221	-0.02936	-0.070925	-0.0703	-0.11055	0.019125	-0.046215	-0.21629	0.410205
GAAGCAA.C	G.TTGCTTC	TTGCTT	NAC	0.088915	-0.015955	0.37744	-0.004585	0.42379	-0.104075	0.300735	0.32389	0.421355	0.459885	0.080735	0.11803	0.00402	-0.12771
GAAGCAAC	GTTGCTTC	TTGCTT	NAC	0.01958	0.14201	0.37177	0.10348	0.417145	0.00616	0.282265	0.399125	0.41609	0.44261	0.07883	0.22801	0.13444	-0.009365
GAAGG.AAG	CTT.CCTTC	AGG.AAG	NTL	0.047305	0.041325	0.16371	0.068305	0.08179	-0.200375	0.219515	0.300945	0.438805	0.18905	-0.034085	0.10398	-0.046775	-0.078535
GAAGG.AAT	ATT.CCTTC	AGG.AAT	NTL	0.196965	0.04278	0.179235	0.12675	0.16845	0.082515	0.166365	0.33627	0.45588	0.195785	0.03063	0.130355	0.15274	-0.095075
GAAGGAA.C	G.TTCCTTC	AAGGAA	NTL	0.02322	0.100145	0.135805	0.050215	0.10157	-0.033165	0.193605	0.44879	0.461985	0.25079	0.01881	-0.01054	-0.12399	-0.210035
GAAGGAA.G	C.TTCCTTC	AAGGAA	NTL	0.064515	0.05499	0.195405	0.142075	0.085695	-0.02944	0.122305	0.419915	0.44095	0.21021	-0.071665	0.103575	0.026165	-0.030205
GAAGGAA.T	A.TTCCTTC	AAGGAA	NTL	0.1158	0.137355	0.16729	0.04334	0.13376	0.07597	0.1899	0.434125	0.46166	0.20301	-0.074835	0.075815	-0.003265	-0.073415
GAAGGAAA	TTTCCTTC	AAGGAA	NTL	0.11778	0.184095	0.24274	0.096035	0.131275	0	0.21449	0.45452	0.484665	0.23401	-0.080275	0.107835	-0.00646	-0.13656
GAAGGAAC	GTTCCTTC	AAGGAA	NTL	0.17227	0.1716	0.18943	0.05569	0.204205	0.14774	0.248795	0.445415	0.4501	0.337035	0.114055	0.18116	0.00274	-0.045775
GAAGGGAA	TTCCCTTC	AGGGAA	NTL	0.101115	-0.03813	0.09097	0.01691	0.016455	0.006445	0.095375	0.227	0.439895	0.112145	0.030675	0.0803	0.09224	-0.24225
GAAGGTAA	TTACCTTC	AGGTAA	NTL	0.15824	0.110625	0.174145	0.22002	0.249595	0.014265	0.255175	0.32937	0.46282	0.227145	0.14768	0.141295	0.09284	-0.0327
GAAGGTCA	TGACCTTC	TGACCT	WRKY	-0.039665	0.007065	-0.025155	0.028515	-0.059225	-0.122625	-0.012085	0.116025	0.087765	-0.08005	0.0489	-0.143315	-0.083375	0.426055
GAAGTAA.C	G.TTACTTC	AAGTAA	NTL	0.08242	0.123085	0.32244	0.15078	0.382255	-0.0367	0.32119	0.40134	0.43938	0.378725	0.05311	0.039555	0.029955	-0.037735
GAAGTAA.G	C.TTACTTC	AAGTAA	NTL	0.12438	0.140925	0.218565	0.092715	0.29553	-0.054765	0.19225	0.41502	0.368765	0.31608	0.088185	0.19526	0.0236	-0.01486
GAAGTAA.T	A.TTACTTC	AAGTAA	NTL	0.15508	0.17626	0.27347	0.22935	0.3184	0.022195	0.243395	0.404405	0.336305	0.30576	0.249555	0.10286	0.068305	-0.042035
GAAGTAAA	TTTACTTC	AAGTAA	NTL	0.050145	0.10729	0.214225	0.211255	0.30469	0.01022	0.22443	0.4086	0.22198	0.32919	0.179355	0.179975	0.08369	-0.06728
GAAGTAAC	GTTACTTC	AAGTAA	NTL	0.035605	0.10553	0.2495	0.09208	0.324675	-0.02756	0.300575	0.38132	0.41343	0.3332	-0.02522	0.021695	0.01232	-0.18625
GAAGTCA.C	G.TGACTTC	AGTCA.C	WRKY	0.049705	-0.037905	-0.04381	-0.1153	0.1325	-0.12707	-0.0061	0.097295	0.09094	-0.042035	-0.047435	0.01734	-0.126005	0.449195
GAAGTCA.T	A.TGACTTC	AGTCA.T	WRKY	0.12478	-0.01384	0.04045	0.12776	0.02713	0.056835	0.00859	0.129305	0.09896	0.075975	0.090145	0.115915	-0.056455	0.41852
GAAGTCAA	TTGACTTC	TTGACT	WRKY	0.067465	-0.021325	-0.00489	0.096745	-0.01601	-0.072355	-0.00448	0.1045	0.0673	-0.01116	0.005785	0.07068	-0.126765	0.48193
GAATTGAC	GTCAATTC	GTCAAT	WRKY	-0.00835	0.09932	-0.01963	0.09197	0.067455	-0.06763	0.071385	0.031315	0.051	0.047025	0.044415	0.019935	0.029615	0.438785
GAC.TGACT	AGTCA.GTC	AGTCA.G	WRKY	0.03593	0.023435	-0.083205	-0.008215	0.07701	0.15481	-0.03618	-0.05138	-0.067325	-0.068805	0.005455	-0.0154	-0.141375	0.40828
GACA.GTAA	TTAC.TGTC	0ther_NAC	NAC	0.315855	0.32039	0.38774	0.274945	0.421975	0.28286	0.230555	0.141225	0.1435	0.0797	0.201585	0.258425	0.078515	0.027485
GACACGCA	TGCGTGTC	ACACGC	NAC	0.35798	0.27531	0.42997	0.30361	0.454805	0.283475	0.09486	-0.103065	0.0711	0.242175	0.207775	0.3184	0.07984	0.043075
GACACGGC	GCCGTGTC	ACACGG	NAC	0.420355	0.350535	0.23516	0.278495	0.387415	0.237415	-0.03067	-0.153955	0.05816	0.116015	0.32792	0.347825	-0.0746	-0.03037
GACC.AGAC	GTCT.GGTC	.0ther_WRKY	WRKY	0.040525	0.02348	-0.014555	-0.15523	-0.162895	-0.04237	-0.149995	-0.025055	0.01971	-0.169665	-0.032285	-0.014125	-0.132785	0.401875
GACC.GGTC	GACC.GGTC	.0ther_WRKY	WRKY	-0.135865	-0.34821	-0.020295	-0.325805	-0.27787	-0.215865	-0.3136	-0.221995	0.012945	-0.193975	-0.239035	-0.061385	-0.41146	0.436575
GACC.GTCA	TGAC.GGTC	.0ther_WRKY	WRKY	-0.06754	-0.14448	-0.14776	-0.062555	-0.18183	-0.00164	-0.1956	-0.11086	-0.080915	-0.040215	-0.139815	-0.044395	0.001545	0.42673
GACC.TGAC	GTCA.GGTC	.0ther_WRKY	WRKY	0.04144	-0.186185	-0.16915	-0.26166	-0.089165	-0.038925	-0.15916	-0.070025	-0.06887	0.00834	-0.14206	-0.225665	-0.09543	0.44153
GACC.TTGA	TCAA.GGTC	.0ther_WRKY	WRKY	-0.026795	-0.07668	-0.019885	-0.075555	0.03053	-0.00922	0.016115	-0.02372	0.094605	0.031705	-0.14019	0.077675	-0.06745	0.4195
GACCAAG.C	G.CTTGGTC	.0ther_WRKY	WRKY	0.109345	-0.025295	0.077415	-0.11338	-0.02536	-0.06608	-0.030385	-0.182675	0.01307	-0.06215	-0.005985	0.068645	-0.226655	0.416755
GACCAAGA	TCTTGGTC	.0ther_WRKY	WRKY	0.056675	-0.039735	-0.05194	-0.109525	-0.15358	-0.01986	0.020245	0.03827	-0.042395	-0.04815	-0.13294	-0.02428	-0.0623	0.402845
GACCAG.TC	GA.CTGGTC	.0ther_WRKY	WRKY	-0.117995	-0.19823	-0.007385	-0.119685	-0.113505	-0.066665	-0.223545	-0.036505	0.01942	-0.034725	-0.09996	0.033365	-0.122895	0.400365
GACCAGC.T	A.GCTGGTC	.0ther_WRKY	WRKY	-0.039445	0.031595	-0.121105	-0.06648	-0.08279	0.022145	-0.021405	-0.134	0.039915	-0.03761	-0.133715	-0.017995	-0.18795	0.402835
GACCAGTC	GACTGGTC	.0ther_WRKY	WRKY	-0.044965	-0.153195	-0.05841	-0.089375	-0.21319	-0.140265	-0.109375	-0.172785	-0.0917	-0.19427	-0.110215	-0.14591	-0.023005	0.40593
GACCGA.TC	GA.TCGGTC	.0ther_WRKY	WRKY	-0.068705	-0.112435	-0.08364	-0.06084	-0.071025	-0.134205	-0.1688	-0.071255	-0.030795	0.042805	-0.004955	-0.020855	0.004465	0.402525
GACCGAA.T	A.TTCGGTC	.0ther_WRKY	WRKY	-0.02487	-0.03835	-0.05077	-0.11462	-0.14173	-0.292205	0.085035	-0.04276	-0.056075	-0.018005	-0.1061	-0.04426	-0.0128	0.41055
GACCGGAA	TTCCGGTC	.0ther_WRKY	WRKY	0.21254	0.07446	0.05383	0.014765	-0.028415	0.04374	-0.05962	-0.08771	0.084685	-0.049535	0.017405	0.056795	0.005455	0.40443
GACCGGTC	GACCGGTC	.0ther_WRKY	WRKY	-0.116655	-0.236625	-0.22846	-0.28185	-0.31283	-0.057445	-0.282365	-0.132665	-0.11542	-0.150285	-0.207945	-0.087075	-0.100145	0.445465
GACCGTCA	TGACGGTC	.0ther_WRKY	WRKY	0.004405	-0.11459	-0.02072	-0.161435	-0.134675	0.050305	-0.090565	-0.09528	-0.02777	-0.102885	-0.05672	0.02065	-0.05047	0.40676
GACG.AACA	TGTT.CGTC	TT.CGCTC	NAC	0.151565	0.25704	0.339785	0.15438	0.400495	0.289705	0.208495	0.040645	-0.04557	0.264975	0.296995	0.23448	0.098015	0.03463
GACG.AATC	GATT.CGTC	TT.CGCTC	NAC	0.1808	0.125025	0.37369	0.190675	0.40236	0.277155	0.238485	-0.136995	-0.083855	0.339595	0.16171	0.17533	0.02413	-0.054515
GACG.CACC	GGTG.CGTC	TG.CGT	NAC	0.208645	0.17034	0.32923	0.1767	0.400015	0.25507	0.08183	-0.028055	-0.186295	0.02674	-0.019395	-0.0035	0.083055	-0.106815
GACG.TGAC	GTCA.CGTC	.0ther_WRKY	WRKY	-0.1448	-0.09102	-0.07691	-0.21044	0.05287	0.062585	-0.042165	-0.125765	-0.1974	0.009235	-0.11114	-0.121275	-0.079795	0.436985
GACGACC.T	A.GGTCGTC	.0ther_WRKY	WRKY	-0.043345	-0.20198	-0.18982	-0.245795	-0.16921	-0.014315	-0.141765	-0.118025	-0.07572	-0.05079	-0.0693	-0.173185	-0.05741	0.411985
GACGACCA	TGGTCGTC	.0ther_WRKY	WRKY	-0.073445	-0.066305	-0.06747	-0.207925	-0.16284	0.008825	-0.12546	-0.066745	-0.153635	-0.122745	-0.201485	-0.167025	-0.127025	0.4299
GACGCAA.C	G.TTGCGTC	TTGCGT	NAC	0.26332	0.200125	0.433895	0.202595	0.45883	0.336305	0.218075	-0.051255	-0.039745	0.318575	0.17218	0.204605	0.03352	-0.093915
GACGCAA.G	C.TTGCGTC	TTGCGT	NAC	0.15196	0.047945	0.400195	0.09444	0.41386	0.23046	0.14847	-0.016605	0.11125	0.309725	0.138655	0.13596	0.058025	0.21762
GACGCAAA	TTTGCGTC	TTGCGT	NAC	0.055495	0.020675	0.381745	0.07405	0.411265	0.23296	0.12349	-0.024925	0.04805	0.2886	0.134875	0.099005	0.137115	0.11746
GACGCAAC	GTTGCGTC	TTGCGT	NAC	0.293585	0.29281	0.43772	0.282395	0.456665	0.370135	0.29469	0.00137	0.012335	0.324965	0.295455	0.259375	0.160385	0.060845
GACGGTCA	TGACCGTC	TGACCG	WRKY	-0.05275	-0.15532	-0.12635	-0.15018	-0.03809	-0.043325	-0.13474	-0.10563	-0.048495	-0.115285	-0.14384	-0.078665	-0.15287	0.46189
GACGTAA.C	G.TTACGTC	TTACGT	NAC	0.29292	0.29727	0.399795	0.337565	0.41841	0.38527	0.3022	-0.03971	0.06885	0.374195	0.31355	0.315155	0.08784	0.11958
GACGTAA.T	A.TTACGTC	TTACGT	NAC	0.37664	0.359915	0.238465	0.36126	0.362365	0.40885	0.242165	0.1506	0.124285	0.388785	0.40728	0.34705	0.073185	0.090615
GACGTAAA	TTTACGTC	TTACGT	NAC	0.29805	0.255735	0.35476	0.36466	0.398705	0.31106	0.332945	0.04986	-0.073955	0.431465	0.32856	0.204095	0.13821	0.07848
GACGTAAC	GTTACGTC	TTACGT	NAC	0.35512	0.36938	0.35412	0.267605	0.399865	0.409	0.240365	0.087965	0.204475	0.39182	0.3672	0.295645	-0.00929	0.15168
GACGTCAA	TTGACGTC	TGACGT	WRKY	-0.06227	0.07593	0.160275	0.072765	0.189935	0.12235	0.09877	0.00893	-0.059355	0.13908	0.125965	0.05261	0.01833	0.436195
GACGTGT.C	G.ACACGTC	ACGTGT	NAC	0.417755	0.338005	0.40275	0.25931	0.45204	0.33231	0.089705	-0.18509	0.070805	0.22878	0.32183	0.373965	-0.1377	-0.00147
GACGTGT.G	C.ACACGTC	ACGTGT	NAC	0.33031	0.26702	0.399105	0.273495	0.427185	0.19012	0.14136	-0.013175	-0.04304	0.140525	0.272	0.2166	0.051045	0.10407
GACGTGTA	TACACGTC	ACGTGT	NAC	0.35426	0.340665	0.409495	0.290725	0.437075	0.327465	0.193305	-0.07847	-0.150715	0.2286	0.35433	0.338405	0.096275	-0.011455
GACT.GACC	GGTC.AGTC	T.GACC	WRKY	-0.045915	0.014415	0.007565	-0.025725	-0.168935	-0.09645	0.037565	-0.14748	0.08416	-0.142285	-0.1732	-0.118415	-0.13648	0.411255
GACT.GTCA	TGAC.AGTC	.0ther_WRKY	WRKY	-0.037855	-0.211195	-0.07664	-0.15421	-0.168025	-0.06236	-0.10924	-0.162995	-0.030605	-0.21142	-0.125955	-0.024765	-0.22915	0.42796
GACTGACC	GGTCAGTC	GGTCAG	WRKY	-0.122725	-0.248505	-0.111485	-0.19585	-0.042885	-0.142705	-0.105075	-0.110165	-0.000955	-0.04527	-0.25642	-0.177015	-0.16679	0.420065
GACTTGA.C	G.TCAAGTC	.0ther_WRKY	WRKY	0.064605	0.08434	0.091665	0.02675	-0.060695	0.010355	0.02067	0.038965	0.071885	-0.080125	-0.08378	0.00378	-0.00723	0.40805
GACTTGA.T	A.TCAAGTC	.0ther_WRKY	WRKY	-0.094335	0.087145	-0.124325	0.081635	0.02503	-0.113095	0.08205	-0.03487	-0.074195	0.07705	0.144005	0.08055	0.074875	0.431545
GACTTGAC	GTCAAGTC	GTCAAG	WRKY	-0.037865	0.10968	-0.05599	0.198795	0.06137	-0.015025	0.01626	0.033065	0.070695	0.016075	0.03955	0.00069	0.08016	0.45839
GACTTT.CT	AG.AAAGTC	.0ther_WRKY	WRKY	0.0192	0.051795	-0.002235	0.084645	0.08335	-0.0356	0.11589	0.129785	0.116535	0.12515	-0.036735	-0.054645	-0.097135	0.404185
GACTTT.TT	AA.AAAGTC	.0ther_WRKY	WRKY	0.115705	0.1631	-0.084305	0.053585	-0.06725	0.01985	0.123675	0.058125	-0.103535	0.032255	0.063935	-0.08406	-0.076215	0.43407
GACTTTG.C	G.CAAAGTC	.0ther_WRKY	WRKY	0.043955	0.06978	0.07148	-0.0192	-0.081605	-0.026215	0.04478	-0.017615	-0.10984	-0.148025	-0.10416	-0.011945	-0.04905	0.41886
GACTTTG.T	A.CAAAGTC	.0ther_WRKY	WRKY	-0.1867	0.080635	-0.10826	-0.097005	-0.121425	-0.03574	0.11779	0.06416	-0.14486	-0.0421	-0.136675	-0.03663	0.030825	0.402025
GACTTTGA	TCAAAGTC	.0ther_WRKY	WRKY	-0.04784	0.02853	-0.151235	0.01171	-0.04693	-0.132005	-0.007585	-0.04035	-0.096765	-0.04424	-0.02576	-0.02409	0.114435	0.432345
GACTTTT.G	C.AAAAGTC	.0ther_WRKY	WRKY	0.184075	0.13196	0.10409	0.19186	0.17564	0.11374	0.153215	-0.00826	0.029745	0.112265	0.07895	0.154835	0.05908	0.414275
GACTTTT.T	A.AAAAGTC	.0ther_WRKY	WRKY	0.066715	0.138905	-0.120415	0.18874	-0.031495	-0.003725	0.11985	-0.05773	-0.1592	-0.06894	0.10717	-0.071215	0.00171	0.430875
GACTTTTA	TAAAAGTC	.0ther_WRKY	WRKY	0.097135	0.05095	0.048665	0.16983	0.14072	0.00584	0.02852	-0.07908	-0.06939	0.08411	0.098545	0.149365	0.033055	0.41353
GAG.CGTGT	ACACG.CTC	ACACG.C	NAC	0.477415	0.45258	0.39776	0.4289	0.421715	0.40934	0.19631	-0.04005	0.02715	0.10476	0.452335	0.46379	-0.07948	0.082215
GAGACGT.T	A.ACGTCTC	ACGT.T	NAC	0.429125	0.39196	0.280745	0.42875	0.363545	0.375935	0.168795	0.01468	-0.01866	0.07728	0.40614	0.411175	-0.19367	-0.080615
GAGACGTA	TACGTCTC	ACGTCT	NAC	0.432135	0.395245	0.193955	0.4115	0.330615	0.395585	0.236445	0.03397	-0.049655	0.32168	0.418045	0.41306	-0.118815	0.073405
GAGG.AAAC	GTTT.CCTC	AGG.AAA	NTL	0.04283	0.038435	0.058355	0.083555	0.08885	-0.0229	-0.0304	0.05318	0.41673	0.055575	0.04053	-0.03104	-0.046415	-0.1115
GAGG.AACC	GGTT.CCTC	AGG.AAC	NTL	-0.046815	-0.010195	-0.003255	0.02697	0.110495	-0.118295	-0.041955	0.08761	0.453125	-0.01842	-0.08132	-0.110995	0.04383	-0.30972
GAGG.AAGA	TCTT.CCTC	AGG.AAG	NTL	0.09606	0.092315	0.08098	0.072835	-0.04455	0.12299	0.10871	0.22824	0.40642	0.100435	0.125595	0.009275	-0.102385	0.107395
GAGG.AATC	GATT.CCTC	AGG.AAT	NTL	0.07106	-0.081325	0.047665	0.005005	-0.1024	-0.081425	-0.00687	0.08	0.427145	-0.043325	-0.08706	-0.010845	0.095805	-0.193355
GAGGAAA.C	G.TTTCCTC	AGGAAA	NTL	0.096395	0.04509	0.133495	0.160915	0.11423	-0.015765	0.003475	0.042045	0.454775	0.147255	0.078585	-0.00716	-0.0211	-0.15563
GAGGAAA.G	C.TTTCCTC	AGGAAA	NTL	-0.085175	-0.02324	0.129145	0.04196	0.03367	0.058595	0.078705	0.09089	0.46205	0.193395	0.029	0.00375	0.065505	-0.070635
GAGGAAA.T	A.TTTCCTC	AGGAAA	NTL	-0.00148	0.00945	-0.023895	-0.052065	0.02939	-0.097065	-0.07021	0.14182	0.427755	-0.032605	-0.07088	0.04188	0.07202	-0.03445
GAGGAAAA	TTTTCCTC	AGGAAA	NTL	0.03296	0.011925	0.151805	0.100155	0.152205	0.033345	-0.00498	0.188395	0.40191	0.14175	0.1201	0.11449	0.09359	-0.08487
GAGGAAAC	GTTTCCTC	AGGAAA	NTL	0.014225	0.00211	0.097365	0.06269	0.077225	0.057125	0.01704	0.001665	0.46542	0.09896	0.021605	-0.01893	-0.136785	-0.130305
GAGGG.AAG	CTT.CCCTC	T.CCCTC	NTL	-0.001335	-0.135065	0.11575	-0.03747	-0.03079	-0.078785	-0.06659	0.10063	0.46716	0.005675	-0.17769	-0.04824	-0.023555	-0.02069
GAGGG.AAT	ATT.CCCTC	T.CCCTC	NTL	-0.031705	0.002005	0.02744	-0.022985	0.037415	0.068225	-0.06122	0.14642	0.42255	-0.059575	0.007645	0.03992	0.09295	-0.230215
GAGGGAA.C	G.TTCCCTC	AGGGAA	NTL	0.03374	-0.09461	0.0334	-0.10389	-0.195155	0.005535	-0.063	0.127335	0.422495	-0.0711	-0.11231	-0.01304	0.046175	-0.116665
GAGGGAA.G	C.TTCCCTC	AGGGAA	NTL	0.085775	-0.07271	0.00974	0.04454	-0.025075	0.08118	-0.08197	0.040345	0.439565	0.07178	0.01639	0.025305	0.033125	-0.066675
GAGGGAAA	TTTCCCTC	AGGGAA	NTL	0.1536	-0.07343	0.10966	0.03273	-0.065815	0.07665	-0.036745	0.1095	0.47215	0.04842	0.001985	0.021215	-0.04772	-0.109875
GAGGGTAA	TTACCCTC	GGGTAA	NTL	0.01573	0.066945	0.07572	0.122935	0.108855	0.0116	0.172965	0.1697	0.47387	0.107655	-0.02151	0.079015	0.22071	-0.11111
GAGGTAA.C	G.TTACCTC	AGGTAA	NTL	-0.013445	0.01529	-0.01102	0.07012	0.040165	-0.09212	-0.09663	0.120375	0.42591	-0.035755	0.019595	-0.015645	0.04188	-0.21306
GAGGTAA.G	C.TTACCTC	AGGTAA	NTL	-0.003175	0.039365	0.09747	0.08602	0.06971	0.09576	0.09731	0.10296	0.42254	0.22891	0.01566	0.017775	-0.04114	0.027615
GAGGTAAC	GTTACCTC	AGGTAA	NTL	0.078025	0.02672	0.191235	0.07787	0.200395	0.005825	0.07797	0.155395	0.43731	0.23615	0.06588	0.086435	0.011475	-0.155315
GAGGTCA.C	G.TGACCTC	GGTCA.	WRKY	-0.066285	-0.13092	-0.03435	-0.123945	-0.014605	-0.207815	-0.210055	-0.081075	0.03556	-0.081895	-0.10181	-0.10828	-0.032155	0.45574
GAGGTCAA	TTGACCTC	TTGACC	WRKY	-0.083895	0.023485	-0.036395	-0.004495	0.00153	-0.091845	-0.04374	-7e-05	0.04386	-0.017155	-0.06059	0.02847	-0.04466	0.48461
GAGT.GACC	GGTC.ACTC	T.GACC	WRKY	0.046215	0.01884	0.01262	-0.01334	-0.036115	-0.07336	-0.031705	-0.054095	-0.07165	-0.03602	-0.021405	0.03312	-0.09206	0.423275
GAGTC.AAG	CTT.GACTC	T.GACT	WRKY	0.021905	0.0104	0.025725	-0.00719	-0.074535	-0.197755	0.027205	-0.00052	-0.02694	0.05359	0.011095	0.02004	-0.048365	0.404505
GAGTC.ACG	CGT.GACTC	GTC.ACG	WRKY	0.030105	-0.19017	-0.069845	-0.12498	-0.029605	-0.13842	-0.139615	-0.17765	-0.10862	-0.11572	-0.04066	-0.078535	-0.148255	0.446655
GAGTCA.AG	CT.TGACTC	AGTCA.A	WRKY	-0.07537	-0.153905	-0.131005	-0.177535	-0.11989	-0.0594	-0.1752	-0.086885	-0.093745	-0.01387	-0.155225	-0.084415	-0.14335	0.42705
GAGTCA.CG	CG.TGACTC	AGTCA.C	WRKY	-0.13372	-0.18337	-0.070815	-0.19323	-0.147515	-0.15899	-0.11273	-0.089395	0.003965	-0.028845	-0.068235	0.003265	-0.0711	0.45397
GAGTCA.GG	CC.TGACTC	AGTCA.G	WRKY	-0.024495	0.016145	-0.03707	-0.031645	-0.08208	-0.031215	-0.0375	-0.003835	-0.07809	-0.06941	-0.075705	-0.09624	0.00802	0.405485
GAGTCA.TG	CA.TGACTC	AGTCA.T	WRKY	-0.04205	0.021805	0.02365	-0.09438	-0.128715	-0.07907	0.021275	-0.07333	-0.039365	-0.09152	-0.06586	-0.05867	-0.013705	0.423925
GAGTCAA.C	G.TTGACTC	GTCAA.	WRKY	0.03246	-0.074865	-0.160215	-0.105515	-0.14728	-0.07318	-0.0295	-0.026665	-0.043095	-0.115565	-0.027175	-0.052835	-0.18982	0.480025
GAGTCAA.G	C.TTGACTC	GTCAA.	WRKY	-0.028935	0.024535	0.043535	-0.05767	-0.070775	-0.13426	-0.030695	-0.034435	-0.07185	-0.01501	0.003575	-0.01559	-0.038035	0.485215
GAGTCAA.T	A.TTGACTC	GTCAA.	WRKY	0.042355	-0.11312	-0.088295	0.01213	-0.09025	-0.011365	0.004695	-0.054365	-0.11117	0.004995	-0.05319	-0.07596	-0.00554	0.47424
GAGTCAAC	GTTGACTC	GTCAAC	WRKY	0.13952	-0.134875	-0.02777	-0.06766	-0.17432	-0.0642	-0.078075	0.017235	-0.061695	-0.04587	-0.05498	-0.03367	-0.12214	0.486625
GAGTCAG.C	G.CTGACTC	AGTCAG	WRKY	-0.01755	-0.160815	0.028715	-0.06896	-0.028885	-0.311865	-0.116355	-0.13843	-0.000865	-0.087505	-0.14766	-0.108225	0.013145	0.40824
GAGTCAG.G	C.CTGACTC	AGTCAG	WRKY	-0.08034	-0.13528	-0.117865	-0.12513	-0.195535	-0.10753	-0.085915	-0.1106	0.00475	-0.030495	-0.216075	-0.05863	-0.046865	0.423605
GAGTCAGA	TCTGACTC	AGTCAG	WRKY	-0.09671	-0.092305	-0.18571	-0.012075	-0.11549	-0.13423	-0.1214	-0.12361	-0.162045	-0.064055	-0.18315	-0.17291	-0.053195	0.419145
GAGTCAGC	GCTGACTC	AGTCAG	WRKY	-0.156015	-0.059585	-0.090775	-0.0815	-0.0741	-0.05725	-0.051605	-0.03613	0.00799	-0.03068	-0.06673	-0.031675	-0.101415	0.41769
GAGTG.CGT	ACG.CACTC	TG.CGT	NAC	0.36704	0.299145	0.32767	0.35405	0.40584	0.27595	0.143805	-0.05534	-0.042065	0.25718	0.298905	0.23659	0.04841	-0.11148
GAGTT.CGT	ACG.AACTC	ACG.AAC	NAC	0.445395	0.40195	0.360085	0.386875	0.38871	0.393915	0.167845	-0.0313	0.14108	0.211875	0.415685	0.414565	0.116	-0.14798
GAGTTGAC	GTCAACTC	GTCAAC	WRKY	0.081075	0.0004	-0.01459	0.045685	-0.015435	-0.031475	0.10224	0.024285	-0.15882	0.062095	0.047655	4e-05	-0.073185	0.47636
GAT.ACGTG	CACGT.ATC	T.ACGTG	NAC	0.362375	0.370345	0.45676	0.328785	0.46894	0.336005	0.265225	-0.00712	-0.17784	0.32841	0.327495	0.331355	-0.05843	-0.056715
GAT.CCGTG	CACGG.ATC	T.CCGT	NAC	0.406815	0.3887	0.418755	0.28809	0.437265	0.35596	0.15542	-5e-05	-0.010515	0.15219	0.332275	0.322945	0.054675	-0.089675
GAT.CGTGT	ACACG.ATC	TT.CGTG	NAC	0.319055	0.280245	0.355305	0.26068	0.404995	0.28456	0.131495	-0.012755	-0.114495	0.18451	0.311335	0.31095	-0.071405	-0.18489
GAT.GCGTG	CACGC.ATC	ACGC.AT	NAC	0.310945	0.24978	0.48781	0.215085	0.49243	0.362895	0.407765	-0.128715	-0.00849	0.463495	0.23492	0.30074	0.01431	0.02461
GATA.CGTA	TACG.TATC	TA.CGTA	NAC	0.089825	0.18302	0.4469	0.16617	0.447315	0.13625	0.36425	0.070145	-0.020435	0.46959	0.29513	0.1837	0.04961	0.031045
GATACGT.T	A.ACGTATC	TACGT.T	NAC	0.37818	0.37798	0.30766	0.348085	0.36988	0.441145	0.150915	0.19833	-0.04744	0.148925	0.39712	0.367955	0.01596	0.043525
GATACGTA	TACGTATC	TACGTA	NAC	0.42785	0.415365	0.38111	0.34108	0.385165	0.45758	0.25269	0.0687	-0.02181	0.25664	0.40537	0.424485	-0.058795	0.06628
GATAG.GTG	CAC.CTATC	0ther_NAC	NAC	0.008135	-0.0472	0.37183	0.000545	0.40438	0.062745	0.28522	-0.0204	-0.125415	0.219395	-0.033785	-0.029485	0.06875	-0.13953
GATG.CGTA	TACG.CATC	TG.CGTA	NAC	0.26793	0.25336	0.438035	0.31935	0.455105	0.39124	0.25658	-0.040345	-0.01743	0.45298	0.403965	0.364395	-0.03935	0.005185
GATGCGTA	TACGCATC	TGCGTA	NAC	0.21571	0.226785	0.36783	0.23875	0.416335	0.181935	0.185435	-0.016965	-0.09794	0.4154	0.266615	0.185915	0.119185	-0.069345
GATT.CGTA	TACG.AATC	TT.CGTA	NAC	0.46228	0.38033	0.473295	0.360125	0.474035	0.447155	0.36599	0.101005	0.082545	0.465035	0.44744	0.45779	-0.027625	-0.130995
GATT.CTTA	TAAG.AATC	AAG.AA	NTL	0.124395	-0.027495	0.21569	0.117355	0.337305	-0.13916	0.212975	0.476855	0.24152	0.417315	0.09098	0.124495	0.10778	-0.13575
GATTACC.T	A.GGTAATC	0ther_NTL	NTL	0.146365	0.18315	0.06344	0.136735	0.233145	0.099325	0.127685	0.1139	0.406105	0.08253	0.198605	0.11388	0.02977	0.04837
GATTACG.C	G.CGTAATC	G.CGT	NAC	0.247925	0.17653	0.26793	0.22372	0.31266	0.24344	0.215595	-0.028215	-0.064035	0.400615	0.20822	0.181395	0.00109	-0.044525
GATTG.GTG	CAC.CAATC	TTG.GTG	NAC	0.29775	0.24056	0.449015	0.26877	0.46705	0.191475	0.29988	-0.01415	0.053105	0.39468	0.08337	0.252215	0.114775	-0.03128
GATTGAC.C	G.GTCAATC	GTCAAT	WRKY	0.04292	-0.00833	0.068335	-0.00761	0.11831	0.04212	0.11414	-0.00233	-0.02582	0.0961	0.02453	0.021565	-0.00103	0.44372
GATTGAC.G	C.GTCAATC	GTCAAT	WRKY	-0.04553	0.01227	-0.02233	-0.04214	0.025575	-0.05669	-0.09351	-0.043995	-0.06627	-0.022475	-0.079095	-0.035295	0.03344	0.44575
GATTGAC.T	A.GTCAATC	GTCAAT	WRKY	0.03427	0.13667	0.112185	0.12974	0.15394	-0.119925	0.1636	0.071075	-0.050185	0.099545	0.14141	0.07288	0.10844	0.45705
GATTGACC	GGTCAATC	GTCAAT	WRKY	-0.093285	0.0576	0.14081	-0.027375	0.13986	-0.185645	0.032205	0.027505	0.017015	0.070545	0.13822	0.059045	0.0949	0.47937
GATTGC.TG	CA.GCAATC	TTGC.TG	NAC	0.24949	0.224385	0.41353	0.1956	0.4399	0.184965	0.303285	0.16381	0.131695	0.421	0.22692	0.27139	-0.063925	-0.11961
GATTTGAC	GTCAAATC	GTCAAA	WRKY	-0.05683	0.003275	-0.159215	0.121515	-0.152235	0.045735	-0.12246	-0.068045	-0.095185	-0.127275	-0.01602	0.020465	-0.00725	0.463685
GC.CTGACT	AGTCAG.GC	AGTCAG	WRKY	-0.158075	-0.161145	-0.041165	-0.15157	-0.02353	-0.130355	-0.12119	-0.144855	-0.026005	-0.01231	-0.19337	-0.08367	-0.0891	0.42862
GC.GACTTT	AAAGTC.GC	.0ther_WRKY	WRKY	-0.102825	-0.0623	0.018425	-0.051785	-0.138425	-0.151375	0.040455	-0.09017	-0.020285	-0.08497	-0.23033	-0.089815	-0.144235	0.414895
GC.GGTCAG	CTGACC.GC	GGTCAG	WRKY	0.069525	-0.169265	-0.041165	-0.169905	-0.17225	-0.106965	-0.063785	-0.086755	0.01082	-0.100395	-0.200325	-0.05076	0.027425	0.43421
GC.GTCAAG	CTTGAC.GC	GTCAAG	WRKY	-0.125225	-0.20531	0.001775	-0.104165	-0.02612	0.0408	-0.13082	-0.032195	0.047525	-0.088625	-0.131195	-0.11906	-0.10658	0.42863
GC.GTCAAT	ATTGAC.GC	GTCAAT	WRKY	0.116495	-0.05687	-0.110035	-0.076885	-0.0285	-0.010245	-0.086515	-0.08113	-0.10335	-0.083435	-0.107105	-0.1038	0.03309	0.461045
GC.TGACCG	CGGTCA.GC	GGTCA.	WRKY	-0.085505	-0.144675	-0.132905	-0.18639	-0.03473	-0.017615	-0.11184	-0.137505	-0.093995	-0.105165	-0.220855	-0.0963	-0.070975	0.41853
GC.TGACTT	AAGTCA.GC	AGTCA.G	WRKY	0.06778	-0.026925	0.07155	0.07609	0.224665	0.02512	-0.019685	0.04485	0.006945	0.113025	0.06302	0.108245	-0.00834	0.417005
GC.TGCGTG	CACGCA.GC	TGCGTG	NAC	0.35965	0.28882	0.430315	0.134115	0.446575	0.248615	0.253285	0.024355	0.01378	0.255745	0.263425	0.22555	0.004425	-0.06219
GC.TTCCTT	AAGGAA.GC	AAGGAA	NTL	0.02823	0.121905	0.188245	0.05077	0.102985	0.047165	0.146835	0.358215	0.405345	0.262165	0.068565	0.174585	-0.09759	0.00598
GC.TTGACG	CGTCAA.GC	GTCAA.	WRKY	-0.00375	-0.132985	-0.0462	-0.078505	-0.029825	-0.130775	-0.069495	-0.098345	-0.16421	-0.01382	-0.10478	-0.24599	-0.03715	0.41674
GC.TTGACT	AGTCAA.GC	GTCAA.	WRKY	0.069535	-0.00703	0.09321	0.0126	0.03492	-0.062235	0.08815	-0.130225	-0.019315	-0.022515	0.032235	0.05724	-0.108085	0.48738
GC.TTGCGT	ACGCAA.GC	TTGCGT	NAC	0.17531	0.092165	0.374565	0.05956	0.406885	0.20377	0.17144	-0.0488	0.016335	0.36035	0.10818	0.143185	-0.068985	0.036125
GCA.GCAAG	CTTGC.TGC	TTGC.TG	NAC	0.177245	0.172325	0.35933	0.025125	0.429305	0.17936	0.25699	0.170185	0.092635	0.31323	0.14926	0.131265	-0.13997	0.019225
GCA.TGACT	AGTCA.TGC	AGTCA.T	WRKY	0.04592	0.068845	0.11514	0.00454	0.086895	-0.004305	0.12058	0.050515	0.084285	0.067505	0.103255	0.030255	-0.07698	0.40203
GCAAG.AAT	ATT.CTTGC	AAG.AA	NTL	0.18726	0.142125	0.360955	0.10453	0.41879	0.102305	0.261835	0.40289	0.284265	0.31054	0.106265	0.1935	0.007075	-0.048955
GCAAGAAA	TTTCTTGC	0ther_NAC	NAC	-0.065875	0.08364	0.29505	0.188995	0.401185	-0.01248	0.200555	0.30603	0.22934	0.307215	0.120455	0.082715	0.029825	0.043575
GCAAGCAA	TTGCTTGC	TTGCTT	NAC	0.167385	0.0669	0.366965	-0.06447	0.419755	-0.028	0.28002	0.259885	0.09155	0.39999	0.09057	0.21578	-0.043295	-0.202135
GCAAGGAA	TTCCTTGC	AAGGAA	NTL	0.18455	0.211285	0.344905	0.18003	0.370745	0.13299	0.17451	0.41835	0.431045	0.27578	0.18685	0.229415	0.065215	-0.03129
GCAAGTAA	TTACTTGC	AAGTAA	NTL	0.210715	0.198375	0.338795	0.15126	0.415155	0.055995	0.223315	0.409195	0.26366	0.35176	0.231275	0.231925	-0.035685	-0.054865
GCAAGTCA	TGACTTGC	AAGTCA	WRKY	-0.037725	0.01786	0.18681	0.077075	0.30117	0.033865	0.08036	0.07383	0.044515	0.17508	0.11543	0.120065	0.00891	0.42264
GCAC.CAAC	GTTG.GTGC	TTG.GTG	NAC	0.28505	0.263835	0.415525	0.135265	0.446575	0.174275	0.298595	-0.023445	-0.035815	0.32631	0.09209	0.139445	0.08954	-0.20343
GCAC.CTAC	GTAG.GTGC	0ther_NAC	NAC	0.07602	-0.064975	0.3317	-0.04673	0.413745	-0.009355	0.12244	-0.076225	-0.0507	0.269565	-0.0776	0.014535	-0.01417	0.00663
GCACG.AAG	CTT.CGTGC	TT.CGTG	NAC	0.43474	0.313105	0.443545	0.241015	0.45839	0.353985	0.1554	-0.053515	0.154585	0.26161	0.40192	0.30721	-0.171655	-0.05293
GCACG.AAT	ATT.CGTGC	TT.CGTG	NAC	0.467575	0.439985	0.47218	0.33919	0.477665	0.4324	0.324015	0.07198	0.13564	0.34993	0.418935	0.445435	0.05104	-0.027055
GCACG.CAT	ATG.CGTGC	TG.CGTG	NAC	0.401405	0.37789	0.43048	0.290505	0.45587	0.292575	0.19978	-0.191045	-0.070895	0.211725	0.38381	0.392325	-0.098515	-0.048925
GCACG.CTC	GAG.CGTGC	AG.CGTG	NAC	0.451225	0.385035	0.12779	0.392895	0.25322	0.194675	-0.04251	-0.054155	-0.05604	-0.01629	0.3549	0.38535	-0.161335	0.003285
GCACG.TAG	CTA.CGTGC	TA.CGTG	NAC	0.136055	0.120705	0.38009	0.16933	0.40707	0.049935	0.13698	-0.02954	-0.066295	0.210635	0.15609	0.14065	-0.07539	-0.06638
GCACG.TAT	ATA.CGTGC	TA.CGTG	NAC	0.093545	0.155155	0.40098	0.030065	0.434505	0.030385	0.13527	-0.05253	-0.23667	0.273235	0.15542	0.04033	-0.14598	-0.20637
GCACG.TTC	GAA.CGTGC	0ther_NAC	NAC	0.33375	0.22868	0.281275	0.227575	0.410205	0.08018	0.17598	-0.15911	0.03286	0.13256	0.112555	0.06004	0.084065	-0.10187
GCACGAAA	TTTCGTGC	TTCGTG	NAC	0.25317	0.19718	0.40141	0.164665	0.441155	0.245355	0.086405	0.06151	0.05762	0.21094	0.17324	0.14469	0.09122	-0.134935
GCACGC.AG	CT.GCGTGC	ACGC.AG	NAC	0.19987	0.11808	0.39454	0.05637	0.43799	0.09447	0.17197	-0.128215	0.03491	0.251755	0.15804	0.149195	-0.05881	-0.06273
GCACGC.AT	AT.GCGTGC	ACGC.AT	NAC	0.278835	0.2198	0.467635	0.08495	0.481195	0.268265	0.306985	-0.12411	-0.027275	0.411855	0.234625	0.225525	-0.080645	-0.0908
GCACGC.TC	GA.GCGTGC	CACGC.	NAC	0.30372	0.18943	0.291485	0.30552	0.421705	0.20354	0.05581	-0.125355	0.004625	0.20387	0.18982	0.27863	-0.10242	-0.038165
GCACGCA.C	G.TGCGTGC	TGCGTG	NAC	0.410555	0.368095	0.445955	0.30665	0.45476	0.309515	0.229155	-0.091665	0.04558	0.350995	0.31797	0.343165	0.04196	-0.115265
GCACGCA.G	C.TGCGTGC	TGCGTG	NAC	0.275305	0.222625	0.40641	0.16774	0.440255	0.247835	0.247675	-0.075195	0.11535	0.27821	0.274565	0.25019	0.01365	-0.112675
GCACGCA.T	A.TGCGTGC	TGCGTG	NAC	0.35854	0.252555	0.403445	0.10166	0.45141	0.30673	0.245505	-0.067795	-0.00999	0.29359	0.303645	0.25077	-0.07558	-0.063185
GCACGCAA	TTGCGTGC	TTGCGT	NAC	0.458285	0.3962	0.491545	0.276575	0.49274	0.42253	0.405025	-0.13267	0.03195	0.45595	0.437625	0.43121	-0.05834	-0.151625
GCACGCGA	TCGCGTGC	0ther_NAC	NAC	-0.075305	-0.067445	0.28703	-0.14319	0.429075	-0.02338	0.19061	-0.06665	-0.124955	0.286025	-0.191535	-0.00898	-0.04083	-0.039135
GCACGCT.C	G.AGCGTGC	CACGCT	NAC	0.170165	0.0484	0.33636	0.084555	0.443005	-0.114875	0.066315	-0.09648	-0.042465	0.21641	3.5e-05	0.069355	-0.114925	-0.180785
GCACGCTA	TAGCGTGC	ACGCTA	NAC	0.20676	0.1174	0.44503	0.03287	0.473705	0.04335	0.17318	-0.09845	-0.054755	0.408505	0.111365	0.084505	-0.075125	-0.100825
GCACGG.AT	AT.CCGTGC	T.CCGT	NAC	0.447965	0.40918	0.42732	0.2171	0.441005	0.37325	0.085285	-0.030015	0.007135	0.16072	0.33937	0.391565	-0.176745	-0.039195
GCACGGAA	TTCCGTGC	TTCCGT	NAC	0.472225	0.457055	0.388395	0.35742	0.41285	0.43669	0.199925	0.03316	0.193225	0.155615	0.401725	0.45281	-0.04466	0.00131
GCACGGC.C	G.GCCGTGC	CACGGC	NAC	0.422555	0.33429	0.210635	0.23582	0.28315	0.24629	-0.058435	-0.165755	-0.06524	-0.06896	0.25288	0.32609	-0.13832	-0.063585
GCACGGCA	TGCCGTGC	CACGGC	NAC	0.47196	0.44806	0.44898	0.360925	0.461295	0.40969	0.163815	-0.15139	-0.05361	0.106525	0.408465	0.46143	-0.112665	-0.075075
GCACGGTA	TACCGTGC	CACGGT	NAC	0.199645	0.18889	0.374835	0.13361	0.408305	0.10187	-0.02009	-0.037545	-0.04425	0.01026	0.12396	0.12211	-0.05374	-0.048035
GCACGT.AG	CT.ACGTGC	T.ACGTG	NAC	0.284985	0.21316	0.3662	0.24337	0.414395	0.190465	0.016845	0.009225	0.01329	0.11956	0.295855	0.241155	-0.11176	-0.013345
GCACGT.AT	AT.ACGTGC	T.ACGTG	NAC	0.187695	0.29216	0.415675	0.28412	0.44825	0.224675	0.15927	-0.008865	-0.138615	0.26082	0.33061	0.235075	-0.00526	-0.08147
GCACGT.TC	GA.ACGTGC	ACGT.T	NAC	0.42612	0.340705	0.23788	0.2472	0.35001	0.238405	0.120915	-0.14232	-0.00435	-0.008215	0.26038	0.24249	-0.048115	-0.185785
GCACGTA.C	G.TACGTGC	TACGTG	NAC	0.416765	0.312575	0.26606	0.282685	0.331685	0.263525	0.06339	-0.09456	0.081125	0.03647	0.31137	0.2987	0.04386	-0.21194
GCACGTAA	TTACGTGC	TTACGT	NAC	0.478355	0.43345	0.461495	0.380955	0.466845	0.42719	0.21774	0.041325	0.188835	0.225215	0.453525	0.45378	0.01072	-0.03624
GCACGTC.C	G.GACGTGC	CACGTC	NAC	0.35193	0.33961	0.291475	0.301975	0.401095	0.21515	0.109955	0.00225	-0.042405	0.173045	0.232965	0.27777	-0.011005	-0.138435
GCACGTCA	TGACGTGC	CACGTC	NAC	0.421095	0.340725	0.448795	0.316665	0.465355	0.341325	0.22861	-0.04232	-0.074595	0.29026	0.368005	0.379875	-0.018045	0.19453
GCACGTT.C	G.AACGTGC	CACGTT	NAC	0.26168	0.257925	0.335905	0.22276	0.436925	0.241465	0.167775	-0.01021	0.11035	0.27729	0.102015	0.219105	0.07078	-0.16113
GCACGTTA	TAACGTGC	CACGTT	NAC	0.153245	0.20508	0.43269	0.225915	0.463505	0.222195	0.2336	-0.005715	-0.121165	0.368645	0.217215	0.24596	-0.111095	-0.17305
GCACTCAA	TTGAGTGC	0ther_NAC	NAC	0.04523	-0.032435	0.39089	0.080705	0.4257	-0.064805	0.195595	-0.10629	0.064345	0.26347	0.00687	-0.016075	-0.011265	-0.203145
GCAGTCA.C	G.TGACTGC	AGTCA.C	WRKY	0.04867	0.009035	0.09159	-0.007335	-0.039025	0.01702	-0.08942	-0.108005	0.035315	-0.05469	-0.05923	-0.098325	-0.136425	0.413985
GCAGTCAA	TTGACTGC	TTGACT	WRKY	-0.002725	-0.006325	0.04826	0.066595	0.02997	0.081515	-0.07806	0.033975	0.055645	-0.0791	-0.15467	0.04017	0.0022	0.478225
GCAT.GACC	GGTC.ATGC	T.GACC	WRKY	-0.153135	-0.039355	-0.140515	-0.120635	-0.1052	-0.076275	-0.097105	-0.17294	-0.19831	-0.111215	-0.21645	-0.225025	0.00671	0.416465
GCATTGAC	GTCAATGC	GTCAAT	WRKY	0.025575	0.048615	0.07966	0.08486	0.00675	-0.00861	0.056095	-0.05934	-0.09124	-0.083895	0.010705	-0.06901	0.125375	0.470255
GCCG.TGAC	GTCA.CGGC	.0ther_WRKY	WRKY	0.13635	-0.137055	0.06099	-0.14069	-0.03618	-0.02156	-0.06522	-0.249395	0.01058	-0.079175	-0.17163	-0.112685	-0.11145	0.42406
GCCGGTCA	TGACCGGC	TGACCG	WRKY	-0.066575	-0.245325	-0.157885	-0.1563	-0.16335	-0.165605	-0.15397	-0.07671	-0.14273	-0.085905	-0.23509	-0.181105	-0.04579	0.459335
GCCGTCAA	TTGACGGC	TTGACG	WRKY	0.049365	0.01591	0.02455	0.00399	-0.10997	0.04266	-0.065665	-0.01701	-0.069395	0.04419	-0.04273	-0.091315	0.035435	0.401925
GCCGTGT.C	G.ACACGGC	ACACGG	NAC	0.439705	0.33737	0.32104	0.32649	0.397995	0.31868	0.063685	-0.155845	0.109045	0.116715	0.37898	0.425245	-0.130215	-0.03685
GCCGTGT.G	C.ACACGGC	ACACGG	NAC	0.43449	0.379355	0.35568	0.344425	0.4006	0.309025	0.052365	-0.12282	0.04198	0.080165	0.34011	0.39876	-0.00803	-0.02393
GCCGTGTA	TACACGGC	ACACGG	NAC	0.439585	0.34462	0.34075	0.31449	0.402075	0.2353	0.05145	-0.10974	-0.12797	0.09128	0.347445	0.35052	-0.169535	-0.119675
GCCTTGAC	GTCAAGGC	GTCAAG	WRKY	0.0054	-0.1028	-0.01111	-0.120935	-0.042945	-0.16255	-0.094795	-0.137615	-0.04692	-0.06495	-0.116585	-0.10224	-0.105625	0.45738
GCG.TGACT	AGTCA.CGC	AGTCA.C	WRKY	0.01077	-0.17239	0.02105	-0.083755	0.027815	-0.105795	0.03304	-0.04735	-0.036025	0.038095	-0.09094	-0.06716	-0.0186	0.461475
GCGA.GACC	GGTC.TCGC	GGTC.T	WRKY	-0.0919	-0.163225	-0.09963	-0.247545	-0.14275	-0.176625	-0.149305	-0.097195	-0.147825	-0.14539	-0.29573	-0.17917	-0.08763	0.43678
GCGAAGAC	GTCTTCGC	.0ther_WRKY	WRKY	0.068865	0.05063	0.025735	-0.019135	-0.00826	0.05478	-0.10309	0.11996	0.109425	-0.02561	-0.00336	0.038405	-0.065225	0.404355
GCGAGTCA	TGACTCGC	.0ther_WRKY	WRKY	0.034495	-0.034265	-0.013305	0.041145	-0.085045	-0.093005	-0.04677	-0.049645	0.03403	-0.0337	-0.02781	-0.026045	-0.10315	0.414425
GCGC.GACC	GGTC.GCGC	.0ther_WRKY	WRKY	0.069785	-0.169555	-0.0791	-0.229555	-0.233245	-0.13092	-0.02401	-0.03621	0.005445	-0.054775	-0.209425	-0.06653	0.179285	0.410145
GCGGGTCA	TGACCCGC	TGACCC	WRKY	-0.009545	-0.17665	-0.0558	-0.18076	-0.05485	-0.17636	-0.09223	-0.16019	-0.107145	0.02046	-0.178905	-0.09603	0.102045	0.420735
GCGGTC.AT	AT.GACCGC	T.GACC	WRKY	-0.00848	-0.129905	-0.107735	-0.17819	-0.150915	-0.263775	-0.009475	-0.20311	-0.1276	-0.099115	-0.041525	-0.12428	-0.04306	0.40772
GCGGTCA.C	G.TGACCGC	GGTCA.	WRKY	-0.052775	-0.169245	0.000835	-0.19854	-0.20902	-0.07121	-0.065005	-0.031815	-0.036665	-0.1625	-0.189905	-0.21615	0.00606	0.45919
GCGGTCA.T	A.TGACCGC	GGTCA.	WRKY	-0.065685	-0.154865	-0.14248	-0.13998	-0.17686	-0.05899	-0.175095	-0.126005	-0.063045	-0.15429	-0.13159	-0.05018	0.018845	0.41809
GCGGTCAA	TTGACCGC	TTGACC	WRKY	-0.10064	-0.178985	-0.140625	-0.17616	-0.08983	-0.080775	-0.08105	-0.12451	-0.059575	-0.116445	-0.15964	-0.19133	0.029255	0.48665
GCGT.GACC	GGTC.ACGC	GTC.ACG	WRKY	0.095915	-0.13711	-0.01848	-0.125315	0.1544	0.02861	-0.062395	-0.11253	-0.00017	0.116605	-0.028035	0.071365	-0.036955	0.473225
GCGTA.AAT	ATT.TACGC	0ther_NAC	NAC	-0.044605	0.132295	0.24326	0.16827	0.30626	0.061995	0.26862	0.017955	-0.074575	0.4026	0.03955	0.109595	0.15858	-0.05518
GCGTAA.TT	AA.TTACGC	TTACGC	NAC	0.095595	0.1013	0.21877	0.129575	0.350695	0.195715	0.308895	0.149455	-0.0424	0.44015	0.17801	0.145845	0.32466	0.03564
GCGTAAA.T	A.TTTACGC	TTACGC	NAC	0.08963	0.106725	0.28244	0.22061	0.34818	0.168995	0.29069	0.11448	0.067565	0.424925	0.14662	0.271645	0.22019	0.043275
GCGTAAAA	TTTTACGC	TTACGC	NAC	0.15048	0.087	0.26143	0.18534	0.246655	0.095215	0.238725	0.05619	0.10745	0.407065	0.197075	0.17357	0.25498	0.03219
GCGTAAC.T	A.GTTACGC	TTACGC	NAC	0.10573	0.096395	0.29823	0.12318	0.370765	0.23175	0.263465	0.088825	0.075265	0.426455	0.219815	0.28807	0.20062	-0.03164
GCGTAAT.G	C.ATTACGC	TTACGC	NAC	0.01474	0.21359	0.2094	0.061225	0.21691	0.16161	0.23637	-0.002275	-0.080525	0.418335	0.062775	0.05133	0.10284	-0.025675
GCGTAATA	TATTACGC	TTACGC	NAC	0.05649	0.189385	0.31805	0.05187	0.324	0.10858	0.30553	0.058185	-0.01717	0.42195	0.202705	0.246275	0.156555	-0.086835
GCGTACG.C	G.CGTACGC	G.CGT	NAC	0.350335	0.320195	0.3795	0.305285	0.42809	0.250985	0.21394	-0.00061	0.066175	0.26009	0.20765	0.28586	0.057455	0.129265
GCGTACG.T	A.CGTACGC	0ther_NAC	NAC	0.15142	0.14545	0.36614	0.157355	0.421615	0.205215	0.23815	-0.002485	0.07949	0.328795	0.14032	0.13622	0.1274	0.091125
GCGTACGC	GCGTACGC	0ther_NAC	NAC	0.2875	0.265435	0.40239	0.160485	0.417815	0.22572	0.251355	-0.05631	-0.013755	0.28779	0.086115	0.34576	0.133755	-0.155745
GCGTATAA	TTATACGC	0ther_NAC	NAC	0.091505	0.230455	0.375235	0.229275	0.40897	0.18095	0.284665	0.069925	0.11013	0.39935	0.212925	0.16069	0.15458	-0.105195
GCGTCAA.C	G.TTGACGC	GTCAA.	WRKY	-0.000625	-0.11462	0.02712	-0.06761	0.133385	-0.015045	0.083655	-0.06298	0.014305	0.175315	-0.10205	-0.003535	0.08346	0.409225
GCGTCAA.G	C.TTGACGC	GTCAA.	WRKY	-0.05702	-0.07858	0.080705	-0.09263	0.141045	-0.083745	-0.0428	-0.024725	-0.049325	0.07179	0.0384	-0.00278	0.012125	0.43811
GCGTCAAA	TTTGACGC	GTCAAA	WRKY	-0.078485	-0.05672	0.01968	-0.005735	0.081935	-0.128775	0.05196	-0.022735	0.077475	0.09237	-0.030885	0.079895	0.10734	0.40899
GCGTCAAC	GTTGACGC	GTCAAC	WRKY	0.07782	0.030765	0.118895	0.001325	0.10851	0.02799	0.073425	0.00591	-0.0485	0.19185	-0.040705	0.01591	0.08256	0.442835
GCGTG.AGG	CCT.CACGC	0ther_NAC	NAC	0.294435	0.11828	0.33337	0.16655	0.41228	0.14945	0.2051	0.107095	0.150535	0.30482	0.089095	0.147765	0.21613	0.000835
GCGTG.CGT	ACG.CACGC	TG.CGT	NAC	0.280305	0.272155	0.382665	0.27474	0.423515	0.263185	0.108775	-0.126955	-0.102055	0.16113	0.230225	0.259125	-0.00897	-0.13765
GCGTGCA.G	C.TGCACGC	0ther_NAC	NAC	0.133465	0.13919	0.322725	0.075835	0.415625	0.133985	0.11204	-0.03158	-0.04502	0.234245	0.13309	0.20711	0.0162	-0.05335
GCGTGCAC	GTGCACGC	0ther_NAC	NAC	0.25511	0.158305	0.37205	0.15383	0.41511	0.14516	0.16906	-0.0254	-0.100065	0.1984	0.15953	0.21619	0.04952	0.05547
GCGTGGAC	GTCCACGC	.0ther_WRKY	WRKY	0.089245	-0.17581	0.09157	-0.018785	0.190035	-0.00034	-0.051085	-0.09221	-0.029245	0.00453	-0.087035	0.021125	0.02974	0.4037
GCGTGT.AG	CT.ACACGC	ACACGC	NAC	0.30385	0.20206	0.42603	0.12715	0.434245	0.09998	0.14737	0.031365	-0.04	0.10444	0.144375	0.108065	0.012075	-0.14332
GCGTGT.AT	AT.ACACGC	ACACGC	NAC	0.13348	0.177555	0.41171	0.23661	0.44219	0.19391	0.215375	-0.03287	-0.072375	0.247235	0.15485	0.165215	0.222575	-0.053705
GCGTGT.CG	CG.ACACGC	ACACGC	NAC	0.22754	0.12516	0.385735	0.04565	0.42762	0.216465	0.024955	-0.065545	-0.012225	0.027555	0.057335	0.129845	-0.07584	-0.20299
GCGTGT.GC	GC.ACACGC	ACACGC	NAC	0.075725	-0.043745	0.35132	0.022285	0.402895	0.06442	0.109205	-0.09384	-0.027205	0.20397	0.01071	0.05472	-0.144875	-0.246705
GCGTGT.GG	CC.ACACGC	ACACGC	NAC	0.28332	0.19723	0.384075	0.23368	0.431355	0.19839	0.166025	0.04109	0.11269	0.203695	0.155245	0.253015	0.05412	0.07331
GCGTGT.GT	AC.ACACGC	ACACGC	NAC	0.32829	0.264885	0.42441	0.275495	0.43914	0.295045	0.127885	-0.059125	0.055965	0.256305	0.259555	0.251525	0.03493	-0.048145
GCGTGT.TC	GA.ACACGC	ACACGC	NAC	0.20582	0.20829	0.39907	0.183095	0.43233	0.111895	0.156615	-0.0852	0.017455	0.23812	0.240825	0.1725	0.069575	-0.184115
GCGTGT.TG	CA.ACACGC	ACACGC	NAC	0.12194	0.125745	0.38836	0.215275	0.418345	0.19939	0.11822	0.00594	-0.02014	0.154635	0.05144	0.2318	0.11266	0.01036
GCGTGTA.C	G.TACACGC	ACACGC	NAC	0.145155	0.116215	0.417915	0.168965	0.442985	0.179805	0.187505	-0.14307	-0.11822	0.219995	0.008055	-0.00018	-0.005285	-0.173235
GCGTGTA.G	C.TACACGC	ACACGC	NAC	0.296955	0.239165	0.427585	0.29864	0.436185	0.15837	0.236095	0.068915	0.01279	0.19035	0.27811	0.25833	0.169695	0.02997
GCGTGTA.T	A.TACACGC	ACACGC	NAC	0.032665	0.11254	0.36835	0.105925	0.41711	0.18209	0.206815	-0.150905	0.023275	0.27387	0.124265	0.055285	0.082565	-0.03625
GCGTGTAA	TTACACGC	ACACGC	NAC	0.29712	0.2223	0.444	0.20121	0.4383	0.15491	0.275205	0.065505	0.025015	0.34665	0.24595	0.19968	0.18744	-0.049305
GCGTGTAC	GTACACGC	ACACGC	NAC	0.18957	0.19575	0.403145	0.189685	0.434115	0.260825	0.19524	-0.10129	-0.08911	0.191235	0.19665	0.19253	0.054695	-0.065945
GCGTGTC.G	C.GACACGC	ACACGC	NAC	0.09078	0.005725	0.35949	0.05049	0.410075	0.2104	-0.029885	-0.122895	-0.02613	0.097425	-0.09746	0.13488	-0.012235	-0.062255
GCGTGTCA	TGACACGC	ACACGC	NAC	0.231325	0.19522	0.33144	0.19264	0.408315	0.186105	0.0663	-0.09223	-0.12035	0.08674	0.05833	0.18909	0.06404	0.08649
GCGTGTG.G	C.CACACGC	ACACGC	NAC	0.248125	0.12053	0.394125	0.10793	0.41859	0.046105	0.100425	0.01428	0.016365	0.096405	0.0247	0.12262	-0.060185	-0.14304
GCGTGTG.T	A.CACACGC	ACACGC	NAC	0.180425	0.18548	0.410075	0.07928	0.437295	0.168845	0.216775	0.04717	0.005865	0.194785	0.14191	0.13952	0.045535	-0.087705
GCGTGTGA	TCACACGC	ACACGC	NAC	0.190865	0.229555	0.37392	0.22567	0.419215	0.1452	0.188755	-0.01867	-0.07622	0.16951	0.13955	0.081885	0.05881	-0.00742
GCGTGTT.C	G.AACACGC	ACACGC	NAC	0.238	0.149805	0.40797	0.10725	0.442725	0.174785	0.197525	-0.08511	-0.01735	0.25022	0.13444	0.106595	-0.045575	-0.197725
GCGTGTT.G	C.AACACGC	ACACGC	NAC	0.28473	0.27327	0.4142	0.177065	0.447535	0.28534	0.146075	0.036615	0.054865	0.13476	0.14488	0.229505	0.00646	-0.065645
GCGTGTT.T	A.AACACGC	ACACGC	NAC	0.25809	0.19356	0.388285	0.209165	0.41764	0.29185	0.18099	0.070045	0.036875	0.26403	0.229275	0.23037	0.16559	-0.04401
GCGTGTTA	TAACACGC	ACACGC	NAC	0.213875	0.174495	0.41509	0.14079	0.432225	0.226885	0.17781	0.011505	0.041525	0.19879	0.211945	0.11316	0.12082	-0.10691
GCGTTGA.C	G.TCAACGC	.0ther_WRKY	WRKY	-0.00297	-0.098935	-0.061085	-0.102725	0.023065	-0.077745	0.01649	-0.246145	-0.11914	-0.05478	-0.19882	-0.087125	-0.019605	0.413055
GCGTTGA.T	A.TCAACGC	.0ther_WRKY	WRKY	-0.034845	0.049825	0.05703	-0.02358	0.08166	-0.013915	0.178255	0.020345	-0.22954	0.02055	-0.04567	-0.00106	0.025225	0.429245
GCGTTGAC	GTCAACGC	GTCAAC	WRKY	0.069145	-0.01494	0.04252	-0.036575	-0.052915	0.11647	0.02002	-0.073155	-0.084245	-0.0365	0.000825	0.04593	0.02599	0.48806
GCT.ACGTG	CACGT.AGC	T.ACGTG	NAC	0.27758	0.248405	0.427955	0.22678	0.44289	0.21849	0.100045	-0.07968	0.103545	0.177975	0.23277	0.24942	-0.066945	-0.014315
GCT.GACCG	CGGTC.AGC	T.GACC	WRKY	-0.078245	-0.225165	-0.12629	-0.25609	-0.198605	-0.21068	-0.26078	-0.19227	-0.10127	-0.278405	-0.241625	-0.155855	-0.08826	0.40099
GCT.GCGTG	CACGC.AGC	ACGC.AG	NAC	0.270615	0.188095	0.45428	0.091005	0.47833	0.256535	0.18381	0.00324	-0.013	0.335515	0.21565	0.219565	-0.039815	-0.101765
GCT.TGACT	AGTCA.AGC	AGTCA.A	WRKY	-0.030325	-0.256015	-0.16091	-0.21235	-0.138275	-0.085805	-0.17109	-0.09681	-0.00824	-0.09722	-0.183515	-0.129415	-0.1799	0.439015
GCTA.CGTA	TACG.TAGC	TA.CGTA	NAC	0.046055	0.133985	0.2797	0.124305	0.39227	0.226955	0.273	0.028385	-0.07162	0.4286	0.031975	0.15676	0.075385	-0.10345
GCTA.GCAA	TTGC.TAGC	TTGC.TA	NAC	0.02772	-0.023475	0.18316	-0.008975	0.308855	-0.094365	0.23052	0.18053	0.05442	0.431905	0.029665	-0.083565	-0.072225	-0.17852
GCTAAG.AT	AT.CTTAGC	0ther_NTL	NTL	-0.19372	-0.16329	-0.16433	-0.09354	-0.065445	-0.0776	-0.00414	0.40195	-0.148365	0.076485	-0.08266	-0.013325	-0.05682	-0.22357
GCTAAGCA	TGCTTAGC	0ther_NTL	NTL	-0.05574	-0.133025	0.019735	-0.24794	-0.05225	-0.061455	0.06144	0.41103	-0.10054	0.154535	-0.06318	-0.00704	-0.17739	-0.21271
GCTAAGGA	TCCTTAGC	0ther_NTL	NTL	-0.009515	-0.10753	0.022735	-0.04605	0.141605	-0.04497	-0.00148	0.40998	-0.02794	0.064005	-0.12869	-0.01592	-0.08411	-0.169505
GCTAAGTA	TACTTAGC	TAAGTA	NTL	-0.012105	0.03315	0.00873	0.01077	0.036865	0.05514	0.00663	0.42869	-0.02782	0.121205	0.08511	0.022215	-0.04204	-0.020915
GCTCTGAC	GTCAGAGC	.0ther_WRKY	WRKY	-0.013035	-0.10545	-0.011085	-0.132595	-0.166475	-0.035	-0.072135	-0.137095	-0.077835	-0.007245	-0.15069	-0.067195	-0.06182	0.40344
GCTGAC.GT	AC.GTCAGC	.0ther_WRKY	WRKY	-0.00985	-0.07929	-0.07581	0.00178	-0.031025	-0.15444	-0.01938	-0.0354	-0.049745	-0.029735	-0.05997	-0.076515	-0.00476	0.401015
GCTGAC.TC	GA.GTCAGC	.0ther_WRKY	WRKY	0.01606	-0.188075	-0.04818	-0.22826	-0.0199	0.01962	-0.121665	-0.01181	-0.105205	-0.070275	-0.09074	-0.008185	-0.127385	0.4025
GCTGAC.TT	AA.GTCAGC	.0ther_WRKY	WRKY	0.033955	0.019345	-0.01172	-0.040635	-0.035535	-0.032195	0.030905	-0.035175	-0.0522	-0.00851	-0.052805	-0.04845	-0.076535	0.425605
GCTGACC.C	G.GGTCAGC	GGTCAG	WRKY	0.03854	-0.051145	0.00674	-0.108675	-0.14445	-0.144125	-0.026915	-0.029285	-0.06209	-0.149725	-0.06149	-0.128825	0.054225	0.450005
GCTGACC.G	C.GGTCAGC	GGTCAG	WRKY	-0.06999	-0.240745	-0.055715	-0.16233	-0.181425	-0.11	-0.150005	-0.19305	0.082975	-0.076195	-0.16479	0.020105	-0.08357	0.45908
GCTGACC.T	A.GGTCAGC	GGTCAG	WRKY	0.05512	-0.176755	-0.11009	-0.08142	-0.054495	-0.040385	-0.14755	-0.135595	-0.00452	-0.072895	-0.06077	-0.02034	-0.07785	0.453575
GCTGACCA	TGGTCAGC	GGTCAG	WRKY	0.076065	-0.157995	-0.14072	-0.207475	-0.129215	-0.057845	-0.172955	-0.22476	-0.05236	-0.07851	-0.047425	-0.053405	-0.20698	0.462235
GCTGACCC	GGGTCAGC	GGTCAG	WRKY	-0.19782	-0.135205	-0.10342	-0.13821	-0.242505	-0.117285	-0.098805	-0.17344	-0.001725	-0.129635	-0.230125	-0.172985	-0.01513	0.4439
GCTGACT.C	G.AGTCAGC	AGTCAG	WRKY	-0.04552	-0.14705	-0.00292	-0.056475	-0.08372	0.00208	-0.06709	-0.14165	-0.00385	-0.031245	-0.11196	-0.10234	0.03494	0.42973
GCTGACT.G	C.AGTCAGC	AGTCAG	WRKY	-0.08752	-0.243765	-0.094585	-0.150945	-0.102005	-0.207475	-0.251275	-0.144775	-0.02829	-0.08695	-0.14478	-0.083875	-0.198305	0.41937
GCTGACT.T	A.AGTCAGC	AGTCAG	WRKY	-0.0432	-0.031055	-0.062495	-0.0305	-0.104635	-0.108415	0.02081	0.00053	0.003145	-0.02316	-0.017845	-0.127345	-0.212255	0.446445
GCTGACTA	TAGTCAGC	AGTCAG	WRKY	0.00334	-0.140565	-0.0502	0.0088	-0.02565	-0.1108	-0.163165	-0.18578	0.00179	-0.00275	-0.096075	-0.08993	-0.087645	0.417095
GCTGGTCA	TGACCAGC	TGACCA	WRKY	0.029005	-0.06016	-0.119185	-0.110245	-0.12097	-0.190345	-0.05731	-0.15359	-0.013855	-0.09776	-0.143845	-0.00385	-0.028365	0.451985
GCTT.CGTA	TACG.AAGC	TT.CGTA	NAC	0.43726	0.345095	0.447085	0.35067	0.457715	0.301985	0.284205	0.01958	0.057885	0.45224	0.39702	0.3678	0.020955	-0.160155
GCTT.CTTA	TAAG.AAGC	AAG.AA	NTL	0.06169	0.112075	0.253915	0.03926	0.2959	0.00847	0.22857	0.4688	0.30764	0.325985	0.14408	0.11318	-0.101145	-0.092515
GCTTG.GTG	CAC.CAAGC	TTG.GTG	NAC	0.175665	0.121685	0.41808	0.09029	0.428055	0.18719	0.19893	0.00199	0.067485	0.27505	0.136135	0.22372	-0.10675	0.00375
GCTTGAC.C	G.GTCAAGC	GTCAAG	WRKY	0.009905	-0.225665	0.04836	-0.169145	0.03695	-0.01122	-0.089425	-0.19301	0.003435	-0.076105	-0.13518	0.065715	-0.140725	0.43299
GCTTGAC.G	C.GTCAAGC	GTCAAG	WRKY	0.02517	-0.105095	0.00384	-0.13586	-0.06929	-0.05408	-0.05344	-0.10388	0.084995	-0.04229	-0.157505	-0.071965	-0.111245	0.446705
GCTTGAC.T	A.GTCAAGC	GTCAAG	WRKY	0.020605	0.008145	0.089955	-0.00048	0.19157	0.03735	0.0602	-0.0048	-0.06538	0.11974	0.04582	-0.02988	-0.097345	0.450435
GCTTGACC	GGTCAAGC	GTCAAG	WRKY	-0.121515	-0.11393	0.02841	-0.153565	-0.08897	-0.04544	-0.080165	-0.05202	0.019955	-0.04107	-0.16087	-0.024915	-0.045425	0.4825
GCTTGC.TG	CA.GCAAGC	TTGC.TG	NAC	0.280505	0.206265	0.407435	0.08162	0.44112	0.253835	0.24936	-0.01168	0.088955	0.368315	0.24091	0.21121	-0.07814	-0.073475
GCTTTCC.C	G.GGAAAGC	G.GGAAA	NTL	0.067	0.08289	0.12059	0.11645	0.127705	-0.053665	-0.01529	0.108585	0.401045	0.16231	-0.08038	0.03382	0.006555	-0.18652
GCTTTCC.T	A.GGAAAGC	GGAAA	NTL	0.18337	0.105615	0.23074	0.05409	0.179515	-0.02584	0.022315	0.24976	0.439825	0.102045	-0.001785	0.11579	-0.018675	-0.10596
GCTTTCCC	GGGAAAGC	GGAAA	NTL	0.07141	-0.0233	0.124475	-0.131065	0.116615	-0.055405	-0.042105	0.14179	0.42274	0.091215	-0.04913	0.028455	0.057485	-0.185555
GCTTTGAC	GTCAAAGC	GTCAAA	WRKY	-0.035325	-0.07006	-0.05087	-0.027855	-0.073105	-0.103	-0.042555	-0.092985	-0.00153	0.002875	-0.056805	-0.13009	-0.030595	0.466405
GG.AACGTG	CACGTT.CC	CACGTT	NAC	0.247965	0.31783	0.44022	0.247435	0.456115	0.2166	0.33564	0.126575	0.37038	0.389035	0.215205	0.219245	0.154235	-0.09421
GG.ACACGC	GCGTGT.CC	ACACGC	NAC	0.23489	0.106445	0.40319	0.125535	0.428205	0.16077	0.10651	-0.11307	-0.17222	0.062325	0.007885	0.021805	0.044045	-0.200795
GG.ACACGT	ACGTGT.CC	ACGTGT	NAC	0.40025	0.28451	0.344245	0.257025	0.42918	0.274425	0.12662	-0.0804	0.0728	0.22137	0.257985	0.287895	0.00389	-0.05636
GG.AGCGTG	CACGCT.CC	CACGCT	NAC	0.19134	0.07052	0.39815	0.22756	0.45097	0.026905	0.265155	-0.04262	0.07643	0.35006	-0.001945	0.091215	0.084665	-0.054425
GG.AGTCAG	CTGACT.CC	AGTCAG	WRKY	0.02137	-0.046115	-0.05095	-0.044225	-0.057265	-0.016915	-0.06172	-0.06901	-0.020995	-0.126545	-0.093475	-0.00188	-0.016145	0.403195
GG.CAAGTC	GACTTG.CC	.0ther_WRKY	WRKY	0.08684	0.071735	0.035375	0.062685	0.028975	-0.032035	0.00979	0.014715	0.03985	-0.10962	-0.09032	0.05061	-0.07689	0.4147
GG.CTGACT	AGTCAG.CC	AGTCAG	WRKY	-0.035565	-0.161245	-0.048985	-0.254285	-0.132265	-0.11312	-0.135715	-0.11601	0.00569	-0.07286	-0.078785	-0.05963	-0.043	0.402445
GG.GACGTG	CACGTC.CC	CACGTC	NAC	0.408895	0.39978	0.359565	0.38414	0.423605	0.238855	0.22539	-0.034745	0.11297	0.256035	0.34994	0.2954	-0.019775	0.059595
GG.GCCGTG	CACGGC.CC	CACGGC	NAC	0.40909	0.315375	0.283505	0.31124	0.404375	0.190595	0.004745	-0.127355	0.044305	0.12834	0.377995	0.376845	0.040195	-0.08516
GG.GGCGTG	CACGCC.CC	CACGCC	NAC	0.21415	0.17705	0.437695	0.24947	0.46049	0.158515	0.26569	-0.06098	0.026485	0.291195	0.154805	0.142625	0.14616	-0.092115
GG.GGTCAG	CTGACC.CC	GGTCAG	WRKY	0.016775	-0.207375	-0.040965	-0.18527	-0.19105	-0.11291	-0.061095	-0.04414	0.106735	-0.052175	-0.150995	-0.07598	0.083925	0.408645
GG.GTCAAG	CTTGAC.CC	GTCAAG	WRKY	0.076185	-0.088505	0.14394	-0.01053	0.11089	-0.02911	-0.055665	0.0159	0.10646	0.09378	0.047705	0.0253	-0.05029	0.44424
GG.GTCAAT	ATTGAC.CC	GTCAAT	WRKY	-0.109375	-0.234615	-0.06944	-0.191945	-0.142015	-0.145235	-0.1098	-0.14281	-0.074775	-0.112115	-0.140545	-0.12279	-0.09651	0.438715
GG.TAACGT	ACGTTA.CC	0ther_NAC	NAC	0.222105	0.084275	0.41668	0.12928	0.43422	0.166445	0.182035	-0.051695	0.108425	0.40013	0.10988	0.170535	-0.02489	-0.058215
GG.TAGCGT	ACGCTA.CC	ACGCTA	NAC	0.08831	-0.107735	0.365655	0.02885	0.43541	0.0168	0.205055	-0.10769	-0.085935	0.43659	-0.03987	0.072765	0.092685	-0.03782
GG.TCAACG	CGTTGA.CC	.0ther_WRKY	WRKY	0.01285	-0.11125	-0.090605	-0.233135	-0.127025	-0.07697	-0.057265	-0.133765	-0.05047	-0.053245	-0.066405	-0.07351	-0.03741	0.409925
GG.TCCGTG	CACGGA.CC	TCCGT	NAC	0.41629	0.36069	0.097175	0.24585	0.191705	0.226365	-0.043545	-0.225845	-0.015115	-0.07761	0.31644	0.322705	-0.136965	-0.07503
GG.TGACCG	CGGTCA.CC	GGTCA.	WRKY	0.00999	-0.26223	-0.01238	-0.16996	-0.13801	0.004755	-0.08506	-0.13247	0.05361	-0.179075	-0.0963	-0.097335	-0.0554	0.45207
GG.TGACCT	AGGTCA.CC	GGTCA.	WRKY	-0.01583	-0.005565	-0.072235	-0.04541	0.005815	-0.098945	-0.163165	-0.054085	0.013535	-0.075775	-0.12384	-0.067325	-0.2044	0.44751
GG.TGACGT	ACGTCA.CC	TGACGT	NAC	0.16782	0.18427	0.386185	0.221765	0.428025	0.26432	0.134385	-0.061895	-0.03019	0.37178	0.142895	0.260635	-0.021655	0.23439
GG.TGACTC	GAGTCA.CC	AGTCA.C	WRKY	0.04389	-0.091495	-0.11141	-0.07505	-0.10312	-0.2012	0.074845	-0.05852	-0.065245	-0.08677	-0.11977	-0.07463	-0.10257	0.416995
GG.TGCCGT	ACGGCA.CC	TGCCGT	NAC	0.34493	0.27283	0.321515	0.218385	0.40269	0.25005	-0.043575	-0.13835	-0.05401	0.168285	0.18583	0.207935	-0.11057	-0.297275
GG.TGCGTG	CACGCA.CC	TGCGTG	NAC	0.376945	0.260365	0.440215	0.265615	0.45809	0.327905	0.242285	0.02167	0.111595	0.39758	0.274035	0.280795	0.211355	-0.096235
GG.TGGCGT	ACGCCA.CC	TGGCGT	NAC	0.122555	0.136395	0.423585	0.182755	0.45288	0.12522	0.30636	0.047855	-0.00521	0.35402	0.04898	-0.005275	0.23644	-0.089645
GG.TTACGT	ACGTAA.CC	TTACGT	NAC	0.40315	0.380235	0.446855	0.30108	0.442105	0.414525	0.283755	0.085925	0.19006	0.383115	0.407025	0.34474	0.09604	-0.026065
GG.TTCCCT	AGGGAA.CC	AGGGAA	NTL	-0.006605	0.004965	0.09549	-0.04121	0.00184	-0.126665	-0.029415	0.09488	0.423035	-0.00015	-0.0898	-0.05578	-0.02189	-0.020075
GG.TTCCTT	AAGGAA.CC	AAGGAA	NTL	0.066935	0.00817	0.0619	-0.03662	0.07809	0.02314	0.101565	0.37379	0.4086	0.198065	0.047575	0.018545	-0.014015	-0.14398
GG.TTGACG	CGTCAA.CC	GTCAA.	WRKY	0.14021	0.06047	0.14582	0.040855	0.21252	0.08445	0.14907	0.006125	-0.04209	0.18524	0.056365	0.022075	0.228945	0.41578
GG.TTGACT	AGTCAA.CC	GTCAA.	WRKY	-0.021245	0.09218	-0.08757	0.10009	-0.12577	-0.004895	0.018405	0.01206	-0.01284	-0.12991	-0.05246	-0.13026	-0.020615	0.488395
GG.TTGCGT	ACGCAA.CC	TTGCGT	NAC	0.27874	0.27459	0.4535	0.23342	0.468875	0.3339	0.311795	-0.01799	-0.073495	0.42334	0.27839	0.252695	0.030695	-0.14165
GG.TTGCTT	AAGCAA.CC	TTGCTT	NAC	0.089785	-0.084805	0.38683	-0.05159	0.40973	-0.085085	0.32013	0.278385	0.283915	0.44044	0.071955	0.12382	-0.080485	-0.070765
GG.TTTCCT	AGGAAA.CC	AGGAAA	NTL	-0.055265	-0.087645	-0.0145	-0.04009	-0.058905	0.024585	0.00945	0.0782	0.44285	-0.00468	0.00134	0.008385	-0.11051	0.024885
GG.TTTCTT	AAGAAA.CC	0ther_NTL	NTL	0.05093	0.208155	0.19852	0.179175	0.25471	-0.06764	0.212385	0.267685	0.41812	0.241355	-0.02503	0.09603	0.138935	-0.09259
GGA.ACGTG	CACGT.TCC	ACGT.T	NAC	0.41306	0.40729	0.34129	0.40285	0.415395	0.298065	0.18534	0.02293	0.20355	0.26549	0.35997	0.344905	-0.057345	-0.048375
GGA.GCGTG	CACGC.TCC	CACGC.	NAC	0.310285	0.179175	0.380775	0.284445	0.456285	0.199955	0.172985	-0.025415	0.016	0.294105	0.174515	0.219985	0.11383	-0.04955
GGAAA.GTG	CAC.TTTCC	GGAAA	NTL	0.2363	0.234965	0.338545	0.23697	0.34017	0.1709	0.25423	0.2339	0.408895	0.340635	0.24646	0.20095	0.189395	0.04195
GGAAAC.TC	GA.GTTTCC	GGAAA	NTL	0.15663	0.070565	0.08874	0.10093	0.174635	0.12648	0.09237	0.177545	0.41583	0.07693	0.020245	0.11414	0.049265	-0.104095
GGAAAC.TG	CA.GTTTCC	GGAAA	NTL	0.148335	0.221785	0.291005	0.154345	0.353645	0.211585	0.247145	0.165625	0.407745	0.257245	0.24359	0.126565	-0.044535	-0.04175
GGAAAC.TT	AA.GTTTCC	GGAAA	NTL	0.14244	0.18249	0.08546	0.158615	0.21051	0.14175	0.142095	0.147655	0.437175	0.112165	0.241715	0.11962	0.110535	-0.21106
GGAAACC.C	G.GGTTTCC	GGAAA	NTL	0.00452	0.050425	0.059755	-0.08043	0.075495	-0.01331	-0.036375	0.079065	0.409395	-0.040615	-0.04326	-0.11616	0.10403	-0.11963
GGAAAG.TT	AA.CTTTCC	GGAAA	NTL	0.048865	0.194095	0.18702	0.17549	0.04308	0.10101	0.152035	0.21509	0.4007	0.131895	0.124895	0.131795	0.045475	-0.110585
GGAAGCAA	TTGCTTCC	TTGCTT	NAC	0.11674	0.13553	0.317795	0.13667	0.40451	0.075525	0.24216	0.359955	0.268755	0.38457	0.118345	0.073495	0.059355	-0.059885
GGAAGTAA	TTACTTCC	AAGTAA	NTL	0.15068	0.10372	0.24908	0.122975	0.306985	-0.004245	0.247835	0.40358	0.20332	0.25941	0.132605	0.06406	0.00189	-0.075875
GGAAGTCA	TGACTTCC	AAGTCA	WRKY	0.052055	0.02636	-0.03308	0.027775	0.08367	0.01996	0.043645	0.132475	0.089535	0.04776	-0.0709	0.04727	-0.0362	0.429305
GGACGCAA	TTGCGTCC	TTGCGT	NAC	0.154785	0.06686	0.41058	0.091925	0.43673	0.303415	0.106505	-0.076015	-0.10309	0.24993	0.09079	0.05784	0.045915	-0.070335
GGAGG.AAG	CTT.CCTCC	AGG.AAG	NTL	0.05425	0.030715	0.13718	0.00143	-0.0707	0.145555	0.144675	0.21054	0.44521	0.174235	-0.038605	-0.1299	0.048095	-0.01992
GGAGG.AAT	ATT.CCTCC	AGG.AAT	NTL	0.02808	-0.01146	-0.005965	-0.03464	-0.019155	0.028605	-0.016635	0.12795	0.422395	-0.042495	0.114275	-0.07251	-0.01935	-0.184555
GGAGGAAA	TTTCCTCC	AGGAAA	NTL	-0.06826	-0.06974	0.1245	-0.028155	0.024915	0.024135	0.03241	0.14551	0.45885	0.031005	-0.065175	-0.102825	-0.07105	-0.203445
GGAGGGAA	TTCCCTCC	AGGGAA	NTL	0.10448	-0.08166	0.025655	0.030005	-0.166255	0.07402	-0.04287	0.086655	0.421385	0.05542	-0.1095	-0.061135	0.106425	-0.11046
GGAGGTAA	TTACCTCC	AGGTAA	NTL	0.08981	0.070105	0.078965	0.137245	0.122285	0.14594	0.105925	0.20165	0.43481	0.190125	0.13944	0.08138	0.07184	-0.10266
GGAGTCAA	TTGACTCC	TTGACT	WRKY	-0.00155	0.011525	0.005415	-0.011305	-0.10751	-0.103315	-0.09952	0.003725	-0.036575	-0.00492	-0.02551	-0.074985	-0.080825	0.47621
GGATG.CGT	ACG.CATCC	TG.CGT	NAC	0.240855	0.28252	0.35229	0.23842	0.40249	0.2355	0.1861	0.006045	0.11541	0.31058	0.30264	0.21937	0.06501	-0.108735
GGATT.CGT	ACG.AATCC	ACG.AAT	NAC	0.27082	0.283115	0.433595	0.127785	0.43869	0.336595	0.240975	0.016365	-0.13732	0.3675	0.236455	0.255445	-0.073155	-0.163415
GGATTGAC	GTCAATCC	GTCAAT	WRKY	0.10217	0.0598	0.062695	0.03832	0.01924	0.0556	0.11981	0.057945	-0.026495	0.009675	0.09402	0.033995	0.06721	0.458735
GGCA.GTCA	TGAC.TGCC	0ther_NAC	NAC	0.28618	0.197505	0.308365	0.15665	0.40256	0.128515	0.16664	0.020345	-0.025415	0.128585	0.014455	0.19996	0.010145	0.31807
GGCG.TGAC	GTCA.CGCC	.0ther_WRKY	WRKY	0.04939	-0.19684	0.093215	-0.126455	0.064005	-0.04373	-0.184345	-0.106275	0.005265	0.02456	-0.102605	-0.06726	-0.04836	0.44247
GGCGGTCA	TGACCGCC	TGACCG	WRKY	-0.009715	-0.265925	-0.115095	-0.281255	-0.234745	-0.07955	-0.20827	-0.107615	-0.121895	-0.19368	-0.25729	-0.218665	-0.12747	0.42801
GGCGTAA.G	C.TTACGCC	TTACGC	NAC	0.028225	0.062075	0.27955	0.117635	0.29825	0.118055	0.204175	-0.037195	-0.01225	0.400905	0.124945	0.18407	0.16033	-0.130955
GGCGTAA.T	A.TTACGCC	TTACGC	NAC	-0.002135	0.06809	0.20104	0.01803	0.281375	0.11531	0.191325	0.176985	0.023755	0.40468	0.10506	0.08038	0.18322	-0.137445
GGCGTAAC	GTTACGCC	TTACGC	NAC	0.019425	-0.03927	0.209995	0.05942	0.276645	0.06179	0.129405	-0.175665	-0.079905	0.421225	0.014275	0.083455	0.025405	-0.07788
GGCGTCAA	TTGACGCC	TTGACG	WRKY	-0.11282	-0.14355	0.04742	-0.083035	-0.005025	-0.17792	-0.076275	-0.013635	-0.04806	0.0673	-0.08866	-0.067985	-0.00275	0.401285
GGCGTGT.C	G.ACACGCC	ACACGC	NAC	0.155535	0.13388	0.35895	0.00334	0.40767	0.12772	0.117775	-0.14741	-0.071725	0.04921	-0.04602	-0.00919	-0.03111	-0.16604
GGCGTGT.G	C.ACACGCC	ACACGC	NAC	0.31161	0.2423	0.39498	0.20069	0.42812	0.176815	0.17732	0.06653	-0.02673	0.262415	0.114745	0.042765	0.11494	-0.056535
GGCGTGT.T	A.ACACGCC	ACACGC	NAC	0.14409	0.038495	0.336745	0.16349	0.414995	0.11606	0.090925	-0.129525	0.012105	0.0961	0.068045	0.099575	0.098245	-0.02968
GGCGTGTA	TACACGCC	ACACGC	NAC	0.198115	0.10909	0.399765	0.163175	0.439255	0.130265	0.139985	-0.058525	-0.04431	0.142485	0.11772	-0.00476	0.141025	-0.10031
GGCTGACC	GGTCAGCC	GGTCAG	WRKY	0.039045	-0.159455	-0.037715	-0.174415	-0.150855	-0.091905	-0.099595	-0.164085	-0.038745	-0.1551	-0.17453	-0.03703	-0.134795	0.431125
GGCTT.CGT	ACG.AAGCC	ACG.AAG	NAC	0.31788	0.27238	0.37184	0.259915	0.405245	0.20208	0.259645	-0.00578	0.09515	0.28987	0.27132	0.224755	-0.04067	-0.082935
GGCTTGAC	GTCAAGCC	GTCAAG	WRKY	0.02234	-0.000295	0.09694	0.008085	0.04379	0.026405	-0.05286	-0.10712	-0.0385	-0.06302	-0.06869	-0.066395	-0.094485	0.451845
GGG.GGGGT	ACCCC.CCC	CCCNCC	VOZ	0.31406	0.261765	0.31557	0.34796	0.38017	0.126365	0.299755	0.32206	0.358755	0.370345	0.002265	0.346205	0.461205	0.048635
GGG.TGACT	AGTCA.CCC	AGTCA.C	WRKY	0.01219	-0.124485	-0.023495	-0.155225	-0.018155	-0.10482	-0.03441	0.02786	0.02795	0.019385	-0.037855	-0.126815	-0.024375	0.445735
GGGAAA.CC	GG.TTTCCC	G.TTTCC	NTL	-0.077725	-0.065615	0.090605	-0.16092	-0.05176	-0.004085	0.00617	0.01976	0.41893	0.07608	0.016455	-0.060185	-0.06833	-0.1964
GGGAAA.CT	AG.TTTCCC	G.TTTCC	NTL	0.2097	0.079615	0.200555	0.03805	0.13805	0.04643	0.028355	0.042875	0.438115	0.021855	0.111405	0.04514	0.01842	-0.039965
GGGAAA.GT	AC.TTTCCC	GGAAA	NTL	0.152975	0.144215	0.24736	0.115105	0.191165	0.1379	0.126685	0.1973	0.45713	0.25644	0.14622	0.105905	0.073185	0.05075
GGGAAAC.T	A.GTTTCCC	GGAAA	NTL	0.251565	0.139215	0.261695	0.17394	0.2875	0.18696	0.126015	0.113315	0.4694	0.250995	0.100585	0.150385	-0.06245	-0.10363
GGGAAACC	GGTTTCCC	GGAAA	NTL	0.03175	-0.06101	0.144485	-0.11434	0.03289	-0.04066	-0.078685	0.0435	0.44339	0.008535	-0.00445	-0.07372	-0.07308	-0.041595
GGGAAAG.T	A.CTTTCCC	GGAAA	NTL	0.0703	0.00705	0.076115	-0.0721	0.08521	-0.06473	-0.00278	0.211705	0.432235	0.12713	-0.043965	0.047055	0.11013	-0.0625
GGGCGGG.T	A.CCCGCCC	CCCNCC	VOZ	0.21108	0.11247	0.22422	0.22157	0.16976	0.02427	0.19526	0.20758	0.206965	0.269885	0.01929	0.213815	0.400145	-0.11011
GGGG.AAAC	GTTT.CCCC	GGG.AAA	NTL	0.217775	0.171875	0.157315	0.08375	0.18857	0.091555	0.046845	0.16303	0.4031	0.11563	-0.00225	0.11234	0.166365	-0.15583
GGGGAAA.C	G.TTTCCCC	G.TTTCC	NTL	0.17504	0.0349	0.22046	-0.02623	0.13449	0.086775	0.03753	0.147885	0.41188	0.088065	0.048975	0.087275	0.05127	-0.10053
GGGGAAA.G	C.TTTCCCC	GGAAA	NTL	0.18821	0.07913	0.188725	-0.072345	0.16586	0.18998	0.03461	0.23509	0.424205	0.24824	-0.00026	0.04584	0.076495	0.0211
GGGGAAAC	GTTTCCCC	GGAAA	NTL	0.152455	0.02428	0.176575	-0.003345	0.217155	0.11993	0.00636	0.17026	0.411525	0.209175	0.003875	-0.00353	0.07784	-0.19049
GGGGG.AAT	ATT.CCCCC	TT.CCCC	NTL	-0.022105	-0.243855	-0.199285	-0.200745	0.046945	-0.19891	0.01332	0.03501	0.416525	0.085695	-0.199765	-0.023485	0.07291	-0.13181
GGGGGAAA	TTTCCCCC	GGAAA	NTL	0.119825	-0.033055	0.11744	-0.18022	0.13898	-0.09078	-0.00589	0.31385	0.47154	0.147185	-0.07488	-0.06102	0.061745	-0.078835
GGGGGGAA	TTCCCCCC	GGGGAA	NTL	0.04805	-0.206605	0.020605	-0.107035	-0.070875	-0.230845	-0.285005	-0.13473	0.452805	-0.06287	-0.21176	0.03248	-0.12719	-0.125495
GGGGGTAA	TTACCCCC	GGGTAA	NTL	-0.116855	-0.27151	-0.154865	-0.167445	0.16574	-0.065605	-0.100635	0.147485	0.40336	0.229215	-0.21264	-0.19564	0.15464	-0.28981
GGGGGTCA	TGACCCCC	TGACCC	WRKY	-0.188755	-0.18408	-0.28168	-0.260995	-0.19991	0.027405	-0.245595	-0.132745	-0.06504	-0.15589	-0.34399	-0.24006	0.10832	0.423345
GGGGT.GGG	CCC.ACCCC	CCCNCC	VOZ	0.150285	-0.18001	0.156015	0.06603	0.16552	-0.00176	0.03868	0.17637	0.268175	0.254275	-0.14321	0.18491	0.4307	0.049465
GGGGTCA.C	G.TGACCCC	GGTCA.	WRKY	0.039325	-0.16399	-0.035805	-0.14029	0.00454	-0.099325	-0.08361	-0.04258	0.0728	-0.061735	-0.13375	-0.140235	0.0976	0.45099
GGGGTCA.G	C.TGACCCC	GGTCA.	WRKY	-0.06283	-0.15423	-0.03355	-0.25179	0.010225	-0.022905	-0.02245	0.05079	0.15776	0.064125	-0.12151	-0.070165	-0.051615	0.40505
GGGGTCA.T	A.TGACCCC	GGTCA.	WRKY	-0.079475	-0.217375	-0.13391	-0.128395	-0.22369	-0.045645	-0.106705	-0.077985	-0.02306	-0.18017	-0.24204	-0.11882	-0.020745	0.41072
GGGGTCAA	TTGACCCC	TTGACC	WRKY	0.132575	-0.137015	0.01618	-0.123485	0.101485	-0.10804	-0.03081	0.03829	0.15383	0.065165	-0.10288	0.01205	0.08297	0.481375
GGGT.GACC	GGTC.ACCC	T.GACC	WRKY	-0.00545	-0.32197	-0.08466	-0.21919	-0.20498	-0.10351	-0.174785	-0.19727	-0.136745	-0.20998	-0.23712	-0.19725	-0.12736	0.424445
GGGTA.CGT	ACG.TACCC	0ther_NAC	NAC	0.122125	-0.05584	0.350925	0.086425	0.423865	0.037115	0.146035	-0.05371	0.20306	0.349085	-0.01519	-0.00989	0.009245	-0.134965
GGGTAA.CT	AG.TTACCC	GGGTAA	NTL	0.122085	0.09919	0.063885	0.015495	0.14752	0.067675	0.067145	0.068925	0.418085	-0.03285	0.0374	0.03026	-0.071575	-0.15025
GGGTAA.GT	AC.TTACCC	GGGTAA	NTL	0.104055	0.02024	0.19503	0.082225	0.234425	0.02322	0.184855	0.170465	0.40728	0.215985	0.081735	0.05245	0.113825	-0.11666
GGGTAAC.T	A.GTTACCC	GGGTAA	NTL	0.064155	0.01244	0.261555	0.038035	0.379775	0.12708	0.123655	0.062915	0.43545	0.246125	-0.023135	-0.10644	0.02065	-0.25406
GGGTC.ACG	CGT.GACCC	GTC.ACG	WRKY	-0.00193	-0.10077	-0.135775	-0.27775	-0.12883	-0.12589	-0.17946	-0.01814	-0.01425	-0.05002	-0.0968	-0.142375	-0.094205	0.460075
GGGTC.ACT	AGT.GACCC	T.GACC	WRKY	0.01993	-0.12033	-0.09788	-0.132835	-0.01674	-0.12924	-0.145495	-0.003155	-0.142765	-0.169645	-0.108825	0.009095	-0.0684	0.408975
GGGTC.ATG	CAT.GACCC	T.GACC	WRKY	-0.16108	-0.060765	-0.134415	-0.138185	-0.10714	-0.083135	-0.12591	-0.01208	-0.13997	-0.127615	-0.12037	-0.125425	-0.0473	0.402395
GGGTCA.AG	CT.TGACCC	GGTCA.	WRKY	-0.11143	-0.153155	-0.15881	-0.1363	-0.18314	-0.156085	-0.06742	-0.069495	-0.1649	-0.087505	-0.1481	-0.154175	0.03651	0.4467
GGGTCA.CC	GG.TGACCC	GGTCA.	WRKY	-0.11518	-0.242785	-0.025515	-0.20144	-0.00734	-0.152715	-0.16554	-0.213515	-0.153075	-0.17613	-0.168915	-0.19588	-0.110605	0.44743
GGGTCA.CG	CG.TGACCC	GGTCA.	WRKY	-0.10575	-0.12719	-0.126505	-0.2451	-0.097425	-0.04741	-0.14391	-0.10034	0.007805	-0.1044	-0.26588	-0.11797	-0.05203	0.463205
GGGTCA.CT	AG.TGACCC	GGTCA.	WRKY	0.011255	-0.05488	-0.04883	0.02167	0.011945	-0.05297	-0.091685	-0.09507	0.04137	-0.186575	-0.02932	0.00134	0.04678	0.438895
GGGTCA.GG	CC.TGACCC	GGTCA.	WRKY	-0.016615	-0.24116	-0.099385	-0.108535	-0.05125	-0.04014	-0.193765	-0.12785	-0.00534	0.011585	-0.17259	0.00465	-0.04147	0.40481
GGGTCA.TC	GA.TGACCC	GGTCA.	WRKY	-0.066585	-0.193975	-0.04794	-0.106415	-0.125295	-0.23218	-0.04676	-0.15187	-0.028165	-0.123915	-0.173455	-0.09807	-0.01086	0.420445
GGGTCA.TG	CA.TGACCC	GGTCA.	WRKY	-0.0407	-0.2396	-0.07825	-0.2105	-0.0952	-0.07652	-0.153895	-0.024345	-0.07344	-0.17701	-0.16821	-0.14134	-0.01206	0.40975
GGGTCAA.C	G.TTGACCC	GTCAA.	WRKY	-0.06987	-0.184575	0.09205	-0.14922	0.018655	-0.12697	-0.025045	-0.174505	-0.045105	-0.010235	-0.168585	0.000975	-0.00364	0.48206
GGGTCAA.G	C.TTGACCC	GTCAA.	WRKY	-0.00738	-0.11881	-0.070185	-0.156915	-0.103045	-0.14389	-0.052625	-0.034895	0.044025	0.011605	-0.200495	-0.12646	0.00215	0.48845
GGGTCAA.T	A.TTGACCC	GTCAA.	WRKY	0.0346	0.01025	-0.013015	0.020135	0.05273	0.02037	0.037255	-0.083415	-0.002255	-0.005995	-0.02047	-0.022555	0.01402	0.47906
GGGTCAAA	TTTGACCC	GTCAAA	WRKY	-0.05212	-0.005115	0.06944	-0.041315	0.00507	-0.16263	0.09206	-0.0453	0.00301	0.0079	-0.07166	-0.13416	-0.02009	0.480385
GGGTCAAC	GTTGACCC	GTCAAC	WRKY	0.04673	-0.060145	0.07231	-0.069655	0.088945	-0.070305	-0.12838	-0.03182	-0.057215	-0.07439	-0.149975	-0.054495	0.00599	0.492995
GGGTCAG.C	G.CTGACCC	GGTCAG	WRKY	-0.218865	-0.329055	-0.09989	-0.270455	-0.231255	-0.150285	-0.177345	-0.219165	-0.016915	-0.163955	-0.265035	-0.23261	-0.175365	0.42192
GGGTCAG.G	C.CTGACCC	GGTCAG	WRKY	-0.19717	-0.25413	-0.178485	-0.227195	-0.20383	-0.068805	-0.192195	-0.033095	-0.001925	-0.047945	-0.223275	-0.07586	0.04804	0.417625
GGGTCAGA	TCTGACCC	GGTCAG	WRKY	-0.032395	-0.22206	-0.146515	-0.173135	-0.18039	-0.113525	-0.174365	-0.157465	0.044575	-0.05956	-0.171045	-0.069505	-0.02186	0.432075
GGGTG.CGT	ACG.CACCC	TG.CGT	NAC	0.31443	0.26675	0.40297	0.28814	0.450225	0.309065	0.218145	-0.011415	-0.031505	0.307215	0.22561	0.25871	0.08088	-0.083585
GGGTT.CGT	ACG.AACCC	ACG.AAC	NAC	0.3198	0.39706	0.392755	0.33064	0.434505	0.409175	0.240475	0.067315	0.20505	0.29102	0.34239	0.34419	0.00986	-0.04797
GGGTT.CTT	AAG.AACCC	AAG.AA	NTL	-0.015605	-0.057525	0.27596	0.01424	0.3551	-0.04887	0.2249	0.250055	0.411735	0.346235	-0.036025	0.037745	0.022385	-0.06455
GGGTTGAC	GTCAACCC	GTCAAC	WRKY	0.044445	-0.18497	-0.004875	-0.069445	-0.026715	0.08451	-0.150675	-0.074105	-0.013245	0.00434	-0.13459	-0.11248	0.117425	0.477475
GGGTTT.CT	AG.AAACCC	0ther_NTL	NTL	-0.022645	-0.045135	-0.052545	-0.14273	-0.040595	-0.011875	-0.028785	0.03483	0.431225	0.04084	0.05887	-0.06873	0.00435	-0.00872
GGGTTTC.T	A.GAAACCC	0ther_NTL	NTL	0.006555	0.09888	0.174215	0.12303	0.26187	0.05975	0.169185	0.087445	0.446915	0.12118	-0.01351	0.001755	0.017675	-0.02606
GGT.AAGTC	GACTT.ACC	.0ther_WRKY	WRKY	0.067095	0.21677	0.11534	0.0402	0.068615	-0.065735	0.070795	0.145005	0.208365	-0.010905	1e-05	0.082985	-0.036105	0.409325
GGT.ACCTC	GAGGT.ACC	0ther_NTL	NTL	-0.132455	-0.20185	-0.01286	-0.08871	0.06004	-0.24908	-0.14651	-0.05058	0.409435	-0.045465	-0.114155	-0.115375	0.035695	-0.096135
GGT.ACGTG	CACGT.ACC	T.ACGTG	NAC	0.373995	0.39561	0.469525	0.34729	0.480465	0.377275	0.327525	-0.053495	0.250185	0.411295	0.37277	0.379665	0.02941	0.05183
GGT.CCGTG	CACGG.ACC	T.CCGT	NAC	0.425765	0.37044	0.41028	0.33508	0.46636	0.381125	0.056245	-0.215925	0.09534	0.105355	0.35498	0.40013	-0.10821	-0.03355
GGT.GACCG	CGGTC.ACC	T.GACC	WRKY	0.02277	-0.30846	-0.03552	-0.11707	-0.063045	-0.041235	-0.197975	-0.20777	-0.06505	-0.20856	-0.08158	-0.10273	-0.054175	0.442965
GGT.GACCT	AGGTC.ACC	T.GACC	WRKY	-0.00587	-0.08419	-0.129	-0.081715	-0.091235	-0.041625	-0.167935	-0.141625	-0.09808	-0.13009	-0.155585	-0.0412	-0.113965	0.424305
GGT.GACTT	AAGTC.ACC	T.GACT	WRKY	0.036645	-0.079335	0.00345	-0.07581	0.01411	-0.02083	0.0019	0.146225	0.10559	0.041145	-0.16837	-0.011965	0.04352	0.44229
GGT.GCGTC	GACGC.ACC	ACGC.AC	NAC	0.09688	0.02791	0.399765	0.1474	0.44779	0.062595	0.201675	-0.13639	-0.11232	0.249195	0.038775	-0.033125	0.211755	0.05944
GGT.GCGTG	CACGC.ACC	ACGC.AC	NAC	0.354795	0.32039	0.491255	0.29777	0.495985	0.328725	0.427915	-0.06632	-0.018495	0.47469	0.28941	0.355805	0.24691	0.147315
GGT.GCTTG	CAAGC.ACC	0ther_NAC	NAC	0.05156	0.06878	0.376485	-0.02423	0.41474	-0.069595	0.305455	0.114565	0.092725	0.31997	-0.03986	-0.000295	-0.0097	-0.157255
GGT.TCGTG	CACGA.ACC	0ther_NAC	NAC	0.27581	0.304755	0.37254	0.185645	0.403055	0.224755	0.201935	0.10579	0.05584	0.13811	0.308725	0.209185	-0.009045	-0.004465
GGT.TGACT	AGTCA.ACC	AGTCA.A	WRKY	-0.06479	-0.008785	-0.197885	0.018825	-0.17492	-0.08788	-0.004415	-0.018685	-0.17189	-0.165585	-0.065255	-0.14886	-0.032235	0.46347
GGTA.CGTA	TACG.TACC	TA.CGTA	NAC	0.20579	0.140295	0.453195	0.26425	0.46861	0.206255	0.312585	0.065845	0.142375	0.47998	0.289285	0.252965	0.108	-0.06839
GGTA.CTTA	TAAG.TACC	0ther_NAC	NAC	-0.106825	0.08348	0.253705	0.16225	0.347285	0.01533	0.269345	0.39811	0.242665	0.403325	0.185425	0.05303	0.078245	-0.03354
GGTAA.CTC	GAG.TTACC	0ther_NTL	NTL	0.108155	-0.002825	0.129005	0.004575	0.174905	-0.061385	0.01725	0.007465	0.43274	-0.08297	-0.016475	-0.03452	0.03005	-0.100095
GGTAAC.TC	GA.GTTACC	0ther_NTL	NTL	0.075065	-0.01117	0.237845	0.080765	0.37506	0.04154	0.116245	0.064255	0.42943	0.197635	0.00806	-0.04675	-0.001445	-0.07071
GGTAAC.TG	CA.GTTACC	0ther_NAC	NAC	0.113005	0.150245	0.38432	0.071535	0.43278	0.119325	0.283865	0.15372	0.38785	0.354545	0.07757	0.01872	-0.08026	-0.09808
GGTAACC.C	G.GGTTACC	0ther_NTL	NTL	0.054325	-0.101875	0.117775	-0.043075	0.20169	-0.114025	-0.03538	-0.041455	0.424025	-0.009775	-0.112475	-0.016795	-0.02372	-0.14963
GGTAG.GTG	CAC.CTACC	0ther_NAC	NAC	0.06438	-0.01137	0.36119	0.09115	0.406985	0.031165	0.22744	0.059615	0.095385	0.315225	0.001375	0.1183	0.199	-0.059205
GGTC.AACA	TGTT.GACC	GGTC.AA	WRKY	-0.170875	-0.07482	-0.151295	-0.127345	-0.11491	-0.138325	-0.114465	-0.065335	-0.133175	-0.07575	-0.13317	-0.06706	-0.003485	0.42545
GGTC.AACC	GGTT.GACC	GGTC.AA	WRKY	0.00399	-0.15026	-0.029655	-0.08431	-0.102085	-0.04701	-0.1074	-0.125285	-0.0801	-0.24751	-0.174115	-0.19444	-0.07608	0.44047
GGTC.AAGA	TCTT.GACC	GGTC.AA	WRKY	0.015175	-0.038225	-0.030745	-0.05024	-0.045435	-0.047475	-0.050225	0.004585	0.043885	0.11419	-0.014815	0.094635	-0.01634	0.42255
GGTC.AATA	TATT.GACC	GGTC.AA	WRKY	-0.030225	0.03238	-0.153685	-0.040365	-0.08727	0.03721	-0.06154	0.0244	-0.121245	-0.107255	-0.033345	-0.03453	-0.056265	0.40907
GGTC.ACAA	TTGT.GACC	T.GACC	WRKY	-0.09326	-0.00864	-0.133125	0.03817	-0.10779	-0.001215	0.020075	-0.032415	0.0687	0.06598	-0.12714	0.07158	-0.077025	0.43144
GGTC.ACAC	GTGT.GACC	T.GACC	WRKY	-0.035195	-0.115275	0.04162	-0.21395	0.00601	-0.04403	-0.072885	-0.07907	-0.085805	-0.149635	-0.11774	-0.10269	0.019055	0.42714
GGTC.ACCA	TGGT.GACC	T.GACC	WRKY	-0.067925	-0.18921	-0.044865	-0.13692	0.038325	-0.06776	-0.1402	-0.097845	-0.139295	-0.09134	-0.049535	-0.08148	-0.094375	0.42327
GGTC.ACGA	TCGT.GACC	GTC.ACG	WRKY	-0.056975	-0.07898	-0.138795	-0.088925	-0.044235	-0.11401	-0.192635	-0.21055	-0.1157	-0.04868	-0.06791	-0.094245	-0.01727	0.455365
GGTC.ACTA	TAGT.GACC	T.GACC	WRKY	0.03078	-0.004135	-0.15175	-0.03412	-0.108075	-0.150525	-0.157625	-0.04533	-0.113415	-0.190695	0.02181	-0.080835	-0.001285	0.4008
GGTC.GACC	GGTC.GACC	.0ther_WRKY	WRKY	-0.130405	-0.192385	-0.286325	-0.275035	-0.276085	-0.227265	-0.174955	-0.28547	-0.08631	-0.15671	-0.187405	-0.142645	-0.115875	0.456955
GGTC.GTCA	TGAC.GACC	.0ther_WRKY	WRKY	-0.01805	-0.139995	-0.1522	-0.103605	-0.073575	-0.076315	-0.0816	-0.162785	-0.014795	-0.052165	-0.118845	-0.02656	0.02366	0.429115
[truncated: 2,822 more rows]

## Sheet: Supp. Table S3
TF	type	gene	start	stop	sequence	#k-mers	avgES	k-mers
ANAC019	P+COE target gene	AT1G01070	393	401	TGTCTACGGCACTGAA	9	0.191243	GTCTACGG ACGGCACT GGCACTGA CTACGGCA GCACTGAA TACGGCAC CGGCACTG TGTCTACG TCTACGGC
ANAC019	P+COE target gene	AT1G01070	394	402	GTCTACGGCACTGAAG	9	0.183991	GTCTACGG ACGGCACT GGCACTGA CTACGGCA GCACTGAA TACGGCAC CGGCACTG CACTGAAG TCTACGGC
ANAC019	P+COE target gene	AT1G01140	803	811	TGACATTACGTGGCAT	9	0.201005	TTACGTGG ACGTGGCA ATTACGTG GACATTAC CGTGGCAT CATTACGT TACGTGGC TGACATTA ACATTACG
ANAC019	P+COE target gene	AT1G01225	117	125	ACGATGTCGTGTGGTA	9	0.240532	GTCGTGTG CGATGTCG TGTCGTGT TCGTGTGG ATGTCGTG GATGTCGT CGTGTGGT ACGATGTC GTGTGGTA
ANAC019	P+COE target gene	AT1G01240	194	202	GCTTTTACGGAAGAAA	9	0.228416	TTTACGGA TACGGAAG TTTTACGG CTTTTACG CGGAAGAA GCTTTTAC TTACGGAA GGAAGAAA ACGGAAGA
ANAC019	P+COE target gene	AT1G01240	775	783	AGACGTTGCGTGTATT	9	0.286327	TTGCGTGT GCGTGTAT GACGTTGC CGTGTATT AGACGTTG ACGTTGCG GTTGCGTG CGTTGCGT TGCGTGTA
ANAC019	P+COE target gene	AT1G01240	776	784	GACGTTGCGTGTATTA	9	0.277165	TTGCGTGT GCGTGTAT GACGTTGC CGTGTATT ACGTTGCG GTTGCGTG CGTTGCGT TGCGTGTA GTGTATTA
ANAC019	P+COE target gene	AT1G01340	887	895	CATTGTACGTAATCAT	9	0.233308	GTAATCAT ACGTAATC CGTAATCA CATTGTAC TACGTAAT TGTACGTA GTACGTAA TTGTACGT ATTGTACG
ANAC019	P+COE target gene	AT1G01340	888	896	ATTGTACGTAATCATG	9	0.223751	TAATCATG GTAATCAT ACGTAATC CGTAATCA TACGTAAT TGTACGTA GTACGTAA TTGTACGT ATTGTACG
ANAC019	P+COE target gene	AT1G01340	889	897	TTGTACGTAATCATGT	9	0.210357	TAATCATG AATCATGT GTAATCAT ACGTAATC CGTAATCA TACGTAAT TGTACGTA GTACGTAA TTGTACGT
ANAC019	P+COE target gene	AT1G01360	315	323	ACACCTTACGTGTCGT	9	0.269738	ACGTGTCG CGTGTCGT TTACGTGT ACCTTACG TACGTGTC ACACCTTA CTTACGTG CACCTTAC CCTTACGT
ANAC019	P+COE target gene	AT1G01360	316	324	CACCTTACGTGTCGTA	9	0.325722	ACGTGTCG CGTGTCGT GTGTCGTA TTACGTGT ACCTTACG TACGTGTC CTTACGTG CACCTTAC CCTTACGT
ANAC019	P+COE target gene	AT1G01410	870	878	GTAGGCTTACGTCGCT	9	0.173203	AGGCTTAC TAGGCTTA TACGTCGC TTACGTCG GGCTTACG ACGTCGCT GCTTACGT GTAGGCTT CTTACGTC
ANAC019	P+COE target gene	AT1G01500	421	429	TAATTTCCGTACGGTC	9	0.234434	TTTCCGTA CGTACGGT TTCCGTAC CCGTACGG TAATTTCC AATTTCCG GTACGGTC ATTTCCGT TCCGTACG
ANAC019	P+COE target gene	AT1G01560	538	546	GCAATGTCGTGTGTTG	9	0.243936	GTCGTGTG TGTCGTGT AATGTCGT GTGTGTTG GCAATGTC ATGTCGTG TCGTGTGT CAATGTCG CGTGTGTT
ANAC019	P+COE target gene	AT1G01600	203	211	TTAGTTACGGAAGCTT	9	0.232174	TAGTTACG TACGGAAG GTTACGGA CGGAAGCT ACGGAAGC GGAAGCTT TTACGGAA TTAGTTAC AGTTACGG
ANAC019	P+COE target gene	AT1G01630	89	97	CGAAACGCAACCCACA	9	0.0513439	GCAACCCA GAAACGCA CAACCCAC AACGCAAC ACGCAACC AAACGCAA CGCAACCC AACCCACA CGAAACGC
ANAC019	P+COE target gene	AT1G01650	556	564	TTTTGGTTCCGTTAAT	9	0.147037	TTTTGGTT TCCGTTAA GTTCCGTT TGGTTCCG TTTGGTTC CCGTTAAT TTGGTTCC TTCCGTTA GGTTCCGT
ANAC019	P+COE target gene	AT1G01660	105	113	AAAAAGTGCCGTTTCT	9	0.136284	AAAAAGTG AAAAGTGC AGTGCCGT AAGTGCCG AAAGTGCC GCCGTTTC CCGTTTCT GTGCCGTT TGCCGTTT
ANAC019	P+COE target gene	AT1G01720	680	688	CGACAGACGTAAGCAA	9	0.248714	AGACGTAA CAGACGTA CGTAAGCA GACAGACG CGACAGAC ACAGACGT ACGTAAGC GACGTAAG GTAAGCAA
ANAC019	P+COE target gene	AT1G01720	682	690	ACAGACGTAAGCAATG	9	0.238126	AGACGTAA CAGACGTA AAGCAATG CGTAAGCA ACAGACGT ACGTAAGC GACGTAAG GTAAGCAA TAAGCAAT
ANAC019	P+COE target gene	AT1G01770	187	195	CCTTCACGTCTCTCTC	9	0.267756	TCACGTCT ACGTCTCT GTCTCTCT TCTCTCTC CTTCACGT CACGTCTC CCTTCACG CGTCTCTC TTCACGTC
ANAC019	P+COE target gene	AT1G01770	188	196	CTTCACGTCTCTCTCC	9	0.226889	TCACGTCT ACGTCTCT GTCTCTCT TCTCTCTC CTCTCTCC CTTCACGT CACGTCTC CGTCTCTC TTCACGTC
ANAC019	P+COE target gene	AT1G01830	436	444	GATATGTCGTGTGGAA	9	0.164209	GTCGTGTG TGTCGTGT GTGTGGAA TCGTGTGG CGTGTGGA GATATGTC ATATGTCG TATGTCGT ATGTCGTG
ANAC019	P+COE target gene	AT1G01900	261	269	GTCGGCTTACGTGTTC	9	0.251497	CGGCTTAC GTCGGCTT TTACGTGT GGCTTACG TCGGCTTA ACGTGTTC GCTTACGT CTTACGTG TACGTGTT
ANAC019	P+COE target gene	AT1G01900	262	270	TCGGCTTACGTGTTCA	9	0.301349	CGGCTTAC TTACGTGT GGCTTACG CGTGTTCA TCGGCTTA ACGTGTTC GCTTACGT CTTACGTG TACGTGTT
ANAC019	P+COE target gene	AT1G01900	263	271	CGGCTTACGTGTTCAT	9	0.322754	CGGCTTAC TTACGTGT GGCTTACG CGTGTTCA GTGTTCAT ACGTGTTC GCTTACGT CTTACGTG TACGTGTT
ANAC019	P+COE target gene	AT1G01900	636	644	GTTCATTACGTGTTCC	9	0.307131	TCATTACG GTTCATTA TTCATTAC ATTACGTG TTACGTGT ACGTGTTC CGTGTTCC TACGTGTT CATTACGT
ANAC019	P+COE target gene	AT1G01900	637	645	TTCATTACGTGTTCCA	9	0.308637	TCATTACG TTCATTAC ATTACGTG TTACGTGT GTGTTCCA ACGTGTTC CGTGTTCC TACGTGTT CATTACGT
ANAC019	P+COE target gene	AT1G02120	129	137	GCAGACACGGCACCTA	9	0.29026	ACACGGCA GACACGGC ACGGCACC GCAGACAC GGCACCTA CGGCACCT AGACACGG CACGGCAC CAGACACG
ANAC019	P+COE target gene	AT1G02120	130	138	CAGACACGGCACCTAA	9	0.294009	ACACGGCA GACACGGC ACGGCACC GCACCTAA GGCACCTA CGGCACCT AGACACGG CACGGCAC CAGACACG
ANAC019	P+COE target gene	AT1G02170	429	437	TTCTTTACGTGCGCCA	9	0.274833	TTACGTGC GTGCGCCA ACGTGCGC CGTGCGCC TTTACGTG CTTTACGT TCTTTACG TTCTTTAC TACGTGCG
ANAC019	P+COE target gene	AT1G02220	34	42	GCAGAATTACGTTTTT	9	0.175021	CAGAATTA GCAGAATT ACGTTTTT AGAATTAC ATTACGTT GAATTACG TACGTTTT TTACGTTT AATTACGT
ANAC019	P+COE target gene	AT1G02220	468	476	CGTCGTTACGTGTTGG	9	0.306711	CGTTACGT ACGTGTTG CGTCGTTA TTACGTGT TCGTTACG GTTACGTG GTCGTTAC CGTGTTGG TACGTGTT
ANAC019	P+COE target gene	AT1G02220	469	477	GTCGTTACGTGTTGGG	9	0.304196	CGTTACGT ACGTGTTG TTACGTGT TCGTTACG GTGTTGGG GTTACGTG GTCGTTAC CGTGTTGG TACGTGTT
ANAC019	P+COE target gene	AT1G02300	45	53	TTAAACGTAATCGATC	9	0.188627	TAAACGTA TAATCGAT AACGTAAT AAACGTAA GTAATCGA ACGTAATC TTAAACGT CGTAATCG AATCGATC
ANAC019	P+COE target gene	AT1G02310	470	478	TTTCGATTACGTATCA	9	0.276107	ATTACGTA ACGTATCA GATTACGT TTTCGATT CGATTACG TTCGATTA TCGATTAC TACGTATC TTACGTAT
ANAC019	P+COE target gene	AT1G02310	471	479	TTCGATTACGTATCAT	9	0.290418	ATTACGTA ACGTATCA GATTACGT CGTATCAT CGATTACG TTCGATTA TCGATTAC TACGTATC TTACGTAT
ANAC019	P+COE target gene	AT1G02310	472	480	TCGATTACGTATCATC	9	0.277553	ATTACGTA ACGTATCA GATTACGT GTATCATC CGTATCAT CGATTACG TCGATTAC TACGTATC TTACGTAT
ANAC019	P+COE target gene	AT1G02310	826	834	ACGCGTTCCGTGTACA	9	0.240782	CCGTGTAC ACGCGTTC CGTGTACA TTCCGTGT GCGTTCCG CGCGTTCC GTTCCGTG TCCGTGTA CGTTCCGT
ANAC019	P+COE target gene	AT1G02310	827	835	CGCGTTCCGTGTACAT	9	0.254718	CCGTGTAC GTGTACAT CGTGTACA TTCCGTGT GCGTTCCG CGCGTTCC GTTCCGTG TCCGTGTA CGTTCCGT
ANAC019	P+COE target gene	AT1G02340	517	525	GGACAATTACGTATAG	9	0.201996	ATTACGTA TACGTATA GGACAATT ACAATTAC ACGTATAG CAATTACG AATTACGT GACAATTA TTACGTAT
ANAC019	P+COE target gene	AT1G02340	518	526	GACAATTACGTATAGA	9	0.207188	ATTACGTA TACGTATA ACAATTAC ACGTATAG CAATTACG AATTACGT CGTATAGA GACAATTA TTACGTAT
ANAC019	P+COE target gene	AT1G02340	519	527	ACAATTACGTATAGAA	9	0.216269	ATTACGTA TACGTATA GTATAGAA ACAATTAC ACGTATAG CAATTACG AATTACGT CGTATAGA TTACGTAT
ANAC019	P+COE target gene	AT1G02340	797	805	GGTGTACGCAACAAAC	9	0.213129	CAACAAAC GTACGCAA GTGTACGC CGCAACAA TGTACGCA ACGCAACA GGTGTACG TACGCAAC GCAACAAA
ANAC019	P+COE target gene	AT1G02400	584	592	ATAAACGTAATTTTAA	9	0.216962	TAAACGTA AACGTAAT ATAAACGT GTAATTTT CGTAATTT ACGTAATT AAACGTAA TAATTTTA AATTTTAA
ANAC019	P+COE target gene	AT1G02450	564	572	TATAGATTACGTCATC	9	0.214873	ACGTCATC TACGTCAT GATTACGT TAGATTAC ATAGATTA AGATTACG TTACGTCA TATAGATT ATTACGTC
ANAC019	P+COE target gene	AT1G02450	638	646	TCTGACGTAATTTTAA	9	0.238323	TGACGTAA CTGACGTA GTAATTTT CGTAATTT ACGTAATT TCTGACGT TAATTTTA GACGTAAT AATTTTAA
ANAC019	P+COE target gene	AT1G02470	322	330	AAAGTCACGGCAAAGA	9	0.222515	GTCACGGC CGGCAAAG AGTCACGG CACGGCAA AAGTCACG TCACGGCA ACGGCAAA GGCAAAGA AAAGTCAC
ANAC019	P+COE target gene	AT1G02470	323	331	AAGTCACGGCAAAGAG	9	0.218247	GTCACGGC CGGCAAAG AGTCACGG CACGGCAA AAGTCACG GCAAAGAG TCACGGCA ACGGCAAA GGCAAAGA
ANAC019	P+COE target gene	AT1G02470	371	379	CTAAACACGACAACAC	9	0.274398	CGACAACA ACACGACA CACGACAA GACAACAC ACGACAAC CTAAACAC AAACACGA TAAACACG AACACGAC
ANAC019	P+COE target gene	AT1G02660	683	691	AAAATCACGGAAAGCA	9	0.193811	CACGGAAA AATCACGG ATCACGGA AAATCACG CGGAAAGC ACGGAAAG TCACGGAA GGAAAGCA AAAATCAC
ANAC019	P+COE target gene	AT1G02790	35	43	ATGAGATTACGTCAAT	9	0.172737	GATTACGT ATGAGATT TGAGATTA GAGATTAC ACGTCAAT AGATTACG TTACGTCA TACGTCAA ATTACGTC
ANAC019	P+COE target gene	AT1G02790	338	346	ACGTTTACGTGATTTA	9	0.238503	ACGTTTAC TTTACGTG ACGTGATT GTTTACGT CGTGATTT GTGATTTA TTACGTGA TACGTGAT CGTTTACG
ANAC019	P+COE target gene	AT1G02816	215	223	ACGATGTCGTGTTTAT	9	0.255409	CGATGTCG TGTCGTGT TCGTGTTT GTCGTGTT GTGTTTAT ATGTCGTG GATGTCGT ACGATGTC CGTGTTTA
ANAC019	P+COE target gene	AT1G02816	271	279	CTCTCACGTCTCTCCC	9	0.289667	ACGTCTCT TCTCTCCC TCTCACGT CGTCTCTC GTCTCTCC TCACGTCT CTCACGTC CACGTCTC CTCTCACG
ANAC019	P+COE target gene	AT1G02816	272	280	TCTCACGTCTCTCCCA	9	0.264402	TCACGTCT GTCTCTCC ACGTCTCT TCTCTCCC CTCTCCCA TCTCACGT CACGTCTC CTCACGTC CGTCTCTC
ANAC019	P+COE target gene	AT1G02850	853	861	ATGCAGTTCCGTGTTT	9	0.279449	GCAGTTCC TCCGTGTT AGTTCCGT TTCCGTGT CCGTGTTT ATGCAGTT GTTCCGTG TGCAGTTC CAGTTCCG
ANAC019	P+COE target gene	AT1G02850	854	862	TGCAGTTCCGTGTTTC	9	0.309144	GCAGTTCC TCCGTGTT AGTTCCGT TTCCGTGT CCGTGTTT CGTGTTTC GTTCCGTG TGCAGTTC CAGTTCCG
ANAC019	P+COE target gene	AT1G02850	855	863	GCAGTTCCGTGTTTCA	9	0.305781	GCAGTTCC TCCGTGTT AGTTCCGT TTCCGTGT CCGTGTTT GTGTTTCA CGTGTTTC GTTCCGTG CAGTTCCG
ANAC019	P+COE target gene	AT1G02860	281	289	ATGTATACGTAAAAGA	9	0.225242	GTATACGT ATGTATAC TATACGTA GTAAAAGA ACGTAAAA CGTAAAAG TGTATACG ATACGTAA TACGTAAA
ANAC019	P+COE target gene	AT1G02860	785	793	AAATACGTCTCTGTTC	9	0.176099	ATACGTCT ACGTCTCT CGTCTCTG AATACGTC CTCTGTTC TACGTCTC GTCTCTGT AAATACGT TCTCTGTT
ANAC019	P+COE target gene	AT1G02900	213	221	CCAAACGTAATTTGCA	9	0.175949	AACGTAAT CCAAACGT AATTTGCA CGTAATTT CAAACGTA ACGTAATT GTAATTTG AAACGTAA TAATTTGC
ANAC019	P+COE target gene	AT1G03080	194	202	AAAGTCACGCAACAAG	9	0.230018	GTCACGCA AGTCACGC CACGCAAC TCACGCAA AAGTCACG GCAACAAG CGCAACAA ACGCAACA AAAGTCAC
ANAC019	P+COE target gene	AT1G03080	195	203	AAGTCACGCAACAAGT	9	0.223686	GTCACGCA AGTCACGC CACGCAAC TCACGCAA AAGTCACG GCAACAAG CAACAAGT CGCAACAA ACGCAACA
ANAC019	P+COE target gene	AT1G03170	283	291	GTTGACACGACACAAC	9	0.190794	ACACGACA ACGACACA CACGACAC GTTGACAC CGACACAA GACACGAC TGACACGA TTGACACG GACACAAC
ANAC019	P+COE target gene	AT1G03290	344	352	CGGATACGCAACAAAA	9	0.219087	ATACGCAA GGATACGC CAACAAAA GATACGCA CGGATACG CGCAACAA ACGCAACA TACGCAAC GCAACAAA
ANAC019	P+COE target gene	AT1G03350	261	269	TTAGACGTCTCTGCAG	9	0.164362	ACGTCTCT GACGTCTC CGTCTCTG CTCTGCAG TTAGACGT TCTCTGCA TAGACGTC GTCTCTGC AGACGTCT
ANAC019	P+COE target gene	AT1G03430	42	50	TTATTTACGTACTTGA	9	0.184515	ACGTACTT TTATTTAC GTACTTGA TTTACGTA TATTTACG TTACGTAC CGTACTTG ATTTACGT TACGTACT
ANAC019	P+COE target gene	AT1G03440	29	37	CGTGTCACGGAAATCT	9	0.258778	CACGGAAA CGGAAATC TGTCACGG GGAAATCT ACGGAAAT GTGTCACG GTCACGGA TCACGGAA CGTGTCAC
ANAC019	P+COE target gene	AT1G03440	810	818	GCTCTCACGGAAGCTC	9	0.261126	GCTCTCAC CGGAAGCT TCTCACGG CACGGAAG CTCACGGA ACGGAAGC TCACGGAA CTCTCACG GGAAGCTC
ANAC019	P+COE target gene	AT1G03440	811	819	CTCTCACGGAAGCTCC	9	0.241719	CGGAAGCT TCTCACGG CACGGAAG GAAGCTCC CTCACGGA ACGGAAGC TCACGGAA CTCTCACG GGAAGCTC
ANAC019	P+COE target gene	AT1G03470	248	256	CCTTTTGCGTGTTACG	9	0.221544	TTGCGTGT TTTGCGTG GTGTTACG GCGTGTTA CCTTTTGC TGCGTGTT CTTTTGCG TTTTGCGT CGTGTTAC
ANAC019	P+COE target gene	AT1G03610	903	911	TCGCTTGCGTGCCTCT	9	0.149808	TGCGTGCC GTGCCTCT TCGCTTGC CTTGCGTG TTGCGTGC GCTTGCGT CGCTTGCG CGTGCCTC GCGTGCCT
ANAC019	P+COE target gene	AT1G03620	316	324	ATAGTCACGCAATGCT	9	0.187196	GTCACGCA AGTCACGC TCACGCAA ACGCAATG CGCAATGC GCAATGCT TAGTCACG CACGCAAT ATAGTCAC
ANAC019	P+COE target gene	AT1G03620	317	325	TAGTCACGCAATGCTT	9	0.187505	GTCACGCA AGTCACGC CAATGCTT TCACGCAA ACGCAATG CGCAATGC GCAATGCT TAGTCACG CACGCAAT
ANAC019	P+COE target gene	AT1G03620	363	371	CCTGTACGCAACCAAA	9	0.207844	CCTGTACG TGTACGCA CTGTACGC ACGCAACC GCAACCAA GTACGCAA CGCAACCA CAACCAAA TACGCAAC
ANAC019	P+COE target gene	AT1G03620	364	372	CTGTACGCAACCAAAT	9	0.19127	TGTACGCA CTGTACGC AACCAAAT ACGCAACC GCAACCAA GTACGCAA CGCAACCA CAACCAAA TACGCAAC
ANAC019	P+COE target gene	AT1G03710	233	241	ATTTTTACGGAAACTA	9	0.212508	TTTACGGA TACGGAAA TTTTACGG CGGAAACT GGAAACTA ATTTTTAC TTACGGAA TTTTTACG ACGGAAAC
ANAC019	P+COE target gene	AT1G03710	321	329	GATTTTACGTAAAACG	9	0.295617	TTACGTAA CGTAAAAC TTTACGTA ATTTTACG ACGTAAAA GTAAAACG GATTTTAC TACGTAAA TTTTACGT
ANAC019	P+COE target gene	AT1G03730	492	500	TGCATTACGTCTCAAA	9	0.256324	ACGTCTCA TTACGTCT TACGTCTC GCATTACG CGTCTCAA TGCATTAC GTCTCAAA CATTACGT ATTACGTC
ANAC019	P+COE target gene	AT1G03740	561	569	ACTCTACGTAATCGTT	9	0.236157	CTACGTAA ACGTAATC TCTACGTA CGTAATCG ACTCTACG GTAATCGT TACGTAAT CTCTACGT TAATCGTT
ANAC019	P+COE target gene	AT1G03740	562	570	CTCTACGTAATCGTTT	9	0.23822	CTACGTAA AATCGTTT ACGTAATC TCTACGTA CGTAATCG GTAATCGT TACGTAAT CTCTACGT TAATCGTT
ANAC019	P+COE target gene	AT1G03770	518	526	ATATACGTCTCTTCAA	9	0.176985	ATACGTCT ACGTCTCT ATATACGT TACGTCTC CGTCTCTT GTCTCTTC CTCTTCAA TATACGTC TCTCTTCA
ANAC019	P+COE target gene	AT1G03770	909	917	AGAGAGAGACGTAGAT	9	0.184931	GAGAGACG GAGAGAGA AGACGTAG ACGTAGAT AGAGAGAG AGAGACGT GAGACGTA AGAGAGAC GACGTAGA
ANAC019	P+COE target gene	AT1G03790	178	186	TAGCAGTTACGTATCC	9	0.269289	GCAGTTAC AGTTACGT CAGTTACG GTTACGTA TAGCAGTT AGCAGTTA ACGTATCC TTACGTAT TACGTATC
ANAC019	P+COE target gene	AT1G03790	179	187	AGCAGTTACGTATCCA	9	0.254664	CGTATCCA GCAGTTAC AGTTACGT CAGTTACG GTTACGTA AGCAGTTA ACGTATCC TTACGTAT TACGTATC
ANAC019	P+COE target gene	AT1G03790	180	188	GCAGTTACGTATCCAA	9	0.240252	CGTATCCA GTATCCAA GCAGTTAC AGTTACGT CAGTTACG GTTACGTA TACGTATC ACGTATCC TTACGTAT
ANAC019	P+COE target gene	AT1G03870	38	46	AGGGAGAGACGTCATG	9	0.137612	AGGGAGAG AGACGTCA AGAGACGT GAGAGACG GGAGAGAC GAGACGTC GACGTCAT ACGTCATG GGGAGAGA
ANAC019	P+COE target gene	AT1G03870	367	375	TGCGGATTACGTTAAT	9	0.153293	GATTACGT CGGATTAC ACGTTAAT GCGGATTA TGCGGATT ATTACGTT TTACGTTA TACGTTAA GGATTACG
ANAC019	P+COE target gene	AT1G03950	246	254	TTGGACACGTAAGATT	9	0.246029	ACGTAAGA ACACGTAA TGGACACG CACGTAAG GACACGTA GGACACGT TTGGACAC CGTAAGAT GTAAGATT
ANAC019	P+COE target gene	AT1G03950	247	255	TGGACACGTAAGATTC	9	0.244819	ACGTAAGA ACACGTAA TGGACACG CACGTAAG GACACGTA GGACACGT TAAGATTC CGTAAGAT GTAAGATT
ANAC019	P+COE target gene	AT1G03950	702	710	ATATTTACGTAATCGA	9	0.305636	TTACGTAA ACGTAATC CGTAATCG TTTACGTA TATTTACG ATATTTAC GTAATCGA TACGTAAT ATTTACGT
ANAC019	P+COE target gene	AT1G03950	703	711	TATTTACGTAATCGAT	9	0.316454	TTACGTAA ACGTAATC CGTAATCG TTTACGTA TATTTACG TAATCGAT GTAATCGA TACGTAAT ATTTACGT
ANAC019	P+COE target gene	AT1G03950	704	712	ATTTACGTAATCGATG	9	0.307325	TTACGTAA ACGTAATC CGTAATCG TTTACGTA TAATCGAT GTAATCGA TACGTAAT AATCGATG ATTTACGT
ANAC019	P+COE target gene	AT1G03990	711	719	CGTGATACGTAATCTG	9	0.285995	GTGATACG GTAATCTG TACGTAAT ACGTAATC CGTGATAC CGTAATCT ATACGTAA TGATACGT GATACGTA
ANAC019	P+COE target gene	AT1G03990	712	720	GTGATACGTAATCTGT	9	0.265637	GTGATACG GTAATCTG TACGTAAT ACGTAATC CGTAATCT ATACGTAA TGATACGT TAATCTGT GATACGTA
ANAC019	P+COE target gene	AT1G03990	713	721	TGATACGTAATCTGTG	9	0.248144	GTAATCTG TACGTAAT ACGTAATC AATCTGTG CGTAATCT ATACGTAA TGATACGT TAATCTGT GATACGTA
ANAC019	P+COE target gene	AT1G04360	446	454	ATAAACGTAATCTACA	9	0.177714	TAAACGTA AACGTAAT ATAAACGT ACGTAATC CGTAATCT AATCTACA AAACGTAA TAATCTAC GTAATCTA
ANAC019	P+COE target gene	AT1G04360	842	850	TTACACACGCAATTAC	9	0.30018	ACACACGC ACACGCAA TACACACG CGCAATTA ACGCAATT CACACGCA GCAATTAC CACGCAAT TTACACAC
ANAC019	P+COE target gene	AT1G04360	843	851	TACACACGCAATTACG	9	0.32782	ACACACGC ACACGCAA TACACACG CACACGCA CGCAATTA ACGCAATT CAATTACG GCAATTAC CACGCAAT
ANAC019	P+COE target gene	AT1G04360	848	856	ACGCAATTACGTATAT	9	0.328433	ATTACGTA TACGTATA ACGTATAT CGCAATTA ACGCAATT CAATTACG AATTACGT GCAATTAC TTACGTAT
ANAC019	P+COE target gene	AT1G04360	849	857	CGCAATTACGTATATA	9	0.292245	ATTACGTA TACGTATA CGTATATA ACGTATAT CGCAATTA CAATTACG AATTACGT GCAATTAC TTACGTAT
ANAC019	P+COE target gene	AT1G04360	850	858	GCAATTACGTATATAT	9	0.248948	ATTACGTA TACGTATA GTATATAT CGTATATA ACGTATAT CAATTACG AATTACGT GCAATTAC TTACGTAT
ANAC019	P+COE target gene	AT1G04440	388	396	TAAGTACGCAACTATT	9	0.213242	CAACTATT GCAACTAT TAAGTACG ACGCAACT AAGTACGC GTACGCAA AGTACGCA TACGCAAC CGCAACTA
ANAC019	P+COE target gene	AT1G04440	389	397	AAGTACGCAACTATTA	9	0.202781	AACTATTA CAACTATT GCAACTAT ACGCAACT AAGTACGC GTACGCAA AGTACGCA TACGCAAC CGCAACTA
ANAC019	P+COE target gene	AT1G04440	463	471	AATTTTCCGTAATCAA	9	0.204473	TTTCCGTA ATTTTCCG AATTTTCC CGTAATCA GTAATCAA TCCGTAAT CCGTAATC TTCCGTAA TTTTCCGT
ANAC019	P+COE target gene	AT1G04560	915	923	TAGTTTACGTGTTGTT	9	0.299951	TTTACGTG ACGTGTTG AGTTTACG GTTTACGT TTACGTGT CGTGTTGT TAGTTTAC TACGTGTT GTGTTGTT
ANAC019	P+COE target gene	AT1G04920	82	90	GTACCACGTAACAACA	9	0.236657	ACCACGTA ACGTAACA CCACGTAA GTAACAAC GTACCACG CGTAACAA CACGTAAC TACCACGT TAACAACA
ANAC019	P+COE target gene	AT1G04920	471	479	TTGCCACGTAATTACA	9	0.231348	TAATTACA CGTAATTA CCACGTAA GTAATTAC ACGTAATT GCCACGTA CACGTAAT TTGCCACG TGCCACGT
ANAC019	P+COE target gene	AT1G04920	472	480	TGCCACGTAATTACAA	9	0.224726	TAATTACA CGTAATTA CCACGTAA GTAATTAC ACGTAATT GCCACGTA CACGTAAT TGCCACGT AATTACAA
ANAC019	P+COE target gene	AT1G04960	73	81	GTGAAGTTGCGTAATG	9	0.1916	TGCGTAAT TGAAGTTG TTGCGTAA GCGTAATG GAAGTTGC AAGTTGCG GTGAAGTT GTTGCGTA AGTTGCGT
ANAC019	P+COE target gene	AT1G04960	74	82	TGAAGTTGCGTAATGG	9	0.20036	TGCGTAAT TGAAGTTG TTGCGTAA GCGTAATG GAAGTTGC AAGTTGCG GTTGCGTA CGTAATGG AGTTGCGT
ANAC019	P+COE target gene	AT1G04960	490	498	GGCGACACGGAACAGA	9	0.262274	ACACGGAA CGGAACAG CGACACGG ACGGAACA CACGGAAC GCGACACG GGCGACAC GGAACAGA GACACGGA
ANAC019	P+COE target gene	AT1G04960	491	499	GCGACACGGAACAGAG	9	0.269439	ACACGGAA CGGAACAG GAACAGAG CGACACGG ACGGAACA CACGGAAC GCGACACG GACACGGA GGAACAGA
ANAC019	P+COE target gene	AT1G04970	292	300	CTCTGTTCCGTGTCGC	9	0.269439	CCGTGTCG TCTGTTCC CGTGTCGC TCCGTGTC CTGTTCCG CTCTGTTC TTCCGTGT TGTTCCGT GTTCCGTG
ANAC019	P+COE target gene	AT1G04970	293	301	TCTGTTCCGTGTCGCC	9	0.262274	CCGTGTCG TCTGTTCC CGTGTCGC TCCGTGTC CTGTTCCG GTGTCGCC TTCCGTGT TGTTCCGT GTTCCGTG
ANAC019	P+COE target gene	AT1G04970	709	717	CCATTACGCAACTTCA	9	0.20036	CGCAACTT TTACGCAA ACGCAACT CATTACGC CCATTACG GCAACTTC CAACTTCA ATTACGCA TACGCAAC
ANAC019	P+COE target gene	AT1G04970	710	718	CATTACGCAACTTCAC	9	0.1916	CGCAACTT AACTTCAC TTACGCAA ACGCAACT CATTACGC GCAACTTC CAACTTCA ATTACGCA TACGCAAC
ANAC019	P+COE target gene	AT1G04980	350	358	GCGTACACGTAAGTCC	9	0.290409	ACGTAAGT ACACGTAA CACGTAAG CGTAAGTC TACACGTA CGTACACG GTACACGT GTAAGTCC GCGTACAC
ANAC019	P+COE target gene	AT1G04980	351	359	CGTACACGTAAGTCCA	9	0.265882	ACGTAAGT ACACGTAA CACGTAAG CGTAAGTC TACACGTA CGTACACG GTACACGT TAAGTCCA GTAAGTCC
ANAC019	P+COE target gene	AT1G04990	99	107	AAAATCACGGAAAAGA	9	0.20066	CACGGAAA AATCACGG ATCACGGA AAATCACG ACGGAAAA GGAAAAGA TCACGGAA CGGAAAAG AAAATCAC
ANAC019	P+COE target gene	AT1G05000	925	933	ACGCTACGTAACGACC	9	0.186048	CGCTACGT CTACGTAA ACGTAACG GTAACGAC TACGTAAC CGTAACGA ACGCTACG TAACGACC GCTACGTA
ANAC019	P+COE target gene	AT1G05100	313	321	AAATTTCCGTGCTTGC	9	0.249135	TTTCCGTG TTCCGTGC CCGTGCTT TCCGTGCT GTGCTTGC AATTTCCG AAATTTCC ATTTCCGT CGTGCTTG
ANAC019	P+COE target gene	AT1G05100	465	473	AAATACGGAACTCCCG	9	0.26773	AATACGGA TACGGAAC AAATACGG ACGGAACT AACTCCCG GGAACTCC CGGAACTC ATACGGAA GAACTCCC
ANAC019	P+COE target gene	AT1G05280	769	777	TTAGCTTCCGTGCCTA	9	0.257777	TTCCGTGC CCGTGCCT TTAGCTTC AGCTTCCG TCCGTGCC CTTCCGTG TAGCTTCC GCTTCCGT CGTGCCTA
ANAC019	P+COE target gene	AT1G05280	770	778	TAGCTTCCGTGCCTAA	9	0.253271	TTCCGTGC GTGCCTAA CCGTGCCT AGCTTCCG TCCGTGCC CTTCCGTG TAGCTTCC GCTTCCGT CGTGCCTA
ANAC019	P+COE target gene	AT1G05300	13	21	AGATAGTTCCGTACAA	9	0.258021	TCCGTACA ATAGTTCC GATAGTTC AGTTCCGT CCGTACAA TTCCGTAC GTTCCGTA TAGTTCCG AGATAGTT
ANAC019	P+COE target gene	AT1G05300	15	23	ATAGTTCCGTACAATT	9	0.241853	TCCGTACA GTTCCGTA TAGTTCCG CGTACAAT ATAGTTCC GTACAATT AGTTCCGT CCGTACAA TTCCGTAC
ANAC019	P+COE target gene	AT1G05310	46	54	GTTCTACGTAATTACA	9	0.205863	TAATTACA CTACGTAA CGTAATTA TCTACGTA GTTCTACG GTAATTAC ACGTAATT TTCTACGT TACGTAAT
ANAC019	P+COE target gene	AT1G05310	47	55	TTCTACGTAATTACAA	9	0.206494	TAATTACA CTACGTAA CGTAATTA TCTACGTA GTAATTAC ACGTAATT TTCTACGT TACGTAAT AATTACAA
ANAC019	P+COE target gene	AT1G05330	217	225	TGTCTTACGGAAATCT	9	0.220254	TCTTACGG CGGAAATC TACGGAAA GTCTTACG GGAAATCT TGTCTTAC ACGGAAAT CTTACGGA TTACGGAA
ANAC019	P+COE target gene	AT1G05330	455	463	CCACACACGCAAACAA	9	0.245287	ACACACGC ACACGCAA GCAAACAA CACACGCA CCACACAC CACACACG CGCAAACA CACGCAAA ACGCAAAC
ANAC019	P+COE target gene	AT1G05340	128	136	TTACAATTACGTTTTT	9	0.190379	TTACAATT ACAATTAC ACGTTTTT ATTACGTT TACGTTTT TACAATTA TTACGTTT CAATTACG AATTACGT
ANAC019	P+COE target gene	AT1G05490	44	52	GACTTTGCGTGAAGAA	9	0.280552	GACTTTGC GTGAAGAA TTTGCGTG TTGCGTGA CTTTGCGT TGCGTGAA CGTGAAGA GCGTGAAG ACTTTGCG
ANAC019	P+COE target gene	AT1G05577	117	125	TTCGATTCCGTATCCC	9	0.207556	TTCGATTC CGATTCCG TCCGTATC CCGTATCC CGTATCCC GATTCCGT TTCCGTAT TCGATTCC ATTCCGTA
ANAC019	P+COE target gene	AT1G05620	457	465	CAGCTCACGTAACAAA	9	0.284451	ACGTAACA GTAACAAA TCACGTAA CAGCTCAC GCTCACGT CTCACGTA CGTAACAA CACGTAAC AGCTCACG
ANAC019	P+COE target gene	AT1G05620	458	466	AGCTCACGTAACAAAA	9	0.301062	ACGTAACA GTAACAAA TCACGTAA GCTCACGT CTCACGTA TAACAAAA CGTAACAA CACGTAAC AGCTCACG
ANAC019	P+COE target gene	AT1G05620	982	990	CCTTCTGCCGTGTTGA	9	0.24186	TGCCGTGT CCGTGTTG TCTGCCGT TTCTGCCG CGTGTTGA CTGCCGTG GCCGTGTT CCTTCTGC CTTCTGCC
ANAC019	P+COE target gene	AT1G05620	983	991	CTTCTGCCGTGTTGAA	9	0.246768	GTGTTGAA TGCCGTGT CCGTGTTG TCTGCCGT TTCTGCCG CGTGTTGA CTGCCGTG GCCGTGTT CTTCTGCC
ANAC019	P+COE target gene	AT1G05680	823	831	TCGCCACGGAACATAG	9	0.145127	ACGGAACA CACGGAAC CGGAACAT CCACGGAA CGCCACGG GAACATAG GCCACGGA GGAACATA TCGCCACG
ANAC019	P+COE target gene	AT1G05840	45	53	TAATGTTACGTAATAA	9	0.320283	TTACGTAA ATGTTACG TAATGTTA ACGTAATA CGTAATAA TGTTACGT GTTACGTA TACGTAAT AATGTTAC
ANAC019	P+COE target gene	AT1G05840	46	54	AATGTTACGTAATAAG	9	0.339343	TTACGTAA ATGTTACG GTTACGTA TACGTAAT ACGTAATA CGTAATAA TGTTACGT GTAATAAG AATGTTAC
ANAC019	P+COE target gene	AT1G05840	47	55	ATGTTACGTAATAAGT	9	0.309184	TTACGTAA ATGTTACG TAATAAGT GTTACGTA TACGTAAT ACGTAATA CGTAATAA TGTTACGT GTAATAAG
ANAC019	P+COE target gene	AT1G05880	189	197	TAGATTCCGTGAGTCA	9	0.239117	TAGATTCC AGATTCCG TCCGTGAG CCGTGAGT GATTCCGT GTGAGTCA TTCCGTGA CGTGAGTC ATTCCGTG
ANAC019	P+COE target gene	AT1G06050	163	171	ACGCCACGGAAGAATT	9	0.180592	GGAAGAAT CGGAAGAA CCACGGAA CACGGAAG CGCCACGG ACGCCACG ACGGAAGA GAAGAATT GCCACGGA
ANAC019	P+COE target gene	AT1G06060	426	434	AATTCTTCCGTGGCGT	9	0.180592	TCCGTGGC TTCTTCCG ATTCTTCC CCGTGGCG AATTCTTC CGTGGCGT TCTTCCGT TTCCGTGG CTTCCGTG
ANAC019	P+COE target gene	AT1G06160	720	728	TCCTATTACGTAACTT	9	0.318165	ATTACGTA ACGTAACT TTACGTAA TACGTAAC TATTACGT CTATTACG CCTATTAC CGTAACTT TCCTATTA
ANAC019	P+COE target gene	AT1G06160	721	729	CCTATTACGTAACTTT	9	0.321242	ATTACGTA ACGTAACT TTACGTAA TACGTAAC GTAACTTT TATTACGT CTATTACG CCTATTAC CGTAACTT
ANAC019	P+COE target gene	AT1G06160	722	730	CTATTACGTAACTTTC	9	0.318438	ATTACGTA TAACTTTC ACGTAACT TTACGTAA TACGTAAC GTAACTTT TATTACGT CTATTACG CGTAACTT
ANAC019	P+COE target gene	AT1G06160	723	731	TATTACGTAACTTTCT	9	0.314891	ATTACGTA TAACTTTC ACGTAACT TTACGTAA TACGTAAC AACTTTCT GTAACTTT TATTACGT CGTAACTT
ANAC019	P+COE target gene	AT1G06430	451	459	AAGCCACGTAAGCTGT	9	0.226994	GTAAGCTG CGTAAGCT CCACGTAA CACGTAAG AGCCACGT ACGTAAGC GCCACGTA TAAGCTGT AAGCCACG
ANAC019	P+COE target gene	AT1G06430	452	460	AGCCACGTAAGCTGTT	9	0.225328	GTAAGCTG CGTAAGCT CCACGTAA CACGTAAG AGCCACGT ACGTAAGC GCCACGTA TAAGCTGT AAGCTGTT
ANAC019	P+COE target gene	AT1G06520	672	680	GAATTTACGTATGCTA	9	0.258006	AATTTACG CGTATGCT GTATGCTA GAATTTAC TACGTATG TTTACGTA ATTTACGT ACGTATGC TTACGTAT
ANAC019	P+COE target gene	AT1G06570	679	687	GAGCATTCCGTAACTG	9	0.195261	CCGTAACT GAGCATTC CGTAACTG GCATTCCG CATTCCGT TTCCGTAA TCCGTAAC ATTCCGTA AGCATTCC
ANAC019	P+COE target gene	AT1G06570	680	688	AGCATTCCGTAACTGG	9	0.208703	GTAACTGG CCGTAACT CGTAACTG GCATTCCG CATTCCGT TTCCGTAA ATTCCGTA TCCGTAAC AGCATTCC
ANAC019	P+COE target gene	AT1G06570	727	735	TCCATCACGGAACATT	9	0.201426	ATCACGGA GGAACATT ACGGAACA CACGGAAC CGGAACAT TCCATCAC TCACGGAA CATCACGG CCATCACG
ANAC019	P+COE target gene	AT1G06570	728	736	CCATCACGGAACATTA	9	0.195565	ATCACGGA GGAACATT ACGGAACA CACGGAAC CGGAACAT TCACGGAA CATCACGG GAACATTA CCATCACG
ANAC019	P+COE target gene	AT1G06760	166	174	AGAAACGTAATCTATG	9	0.179332	AACGTAAT AATCTATG ACGTAATC CGTAATCT GAAACGTA AAACGTAA TAATCTAT GTAATCTA AGAAACGT
ANAC019	P+COE target gene	AT1G06990	146	154	TCGTTTCCGTGTTTGG	9	0.300408	TTTCCGTG GTTTCCGT TCCGTGTT TTCCGTGT GTGTTTGG CCGTGTTT TCGTTTCC CGTGTTTG CGTTTCCG
ANAC019	P+COE target gene	AT1G07040	66	74	ATAAAATTACGTCATT	9	0.248199	TACGTCAT AAAATTAC AAATTACG ATAAAATT AATTACGT TTACGTCA ACGTCATT TAAAATTA ATTACGTC
ANAC019	P+COE target gene	AT1G07040	837	845	TCGCCACGTCTCATCG	9	0.175978	ACGTCTCA GTCTCATC TCTCATCG GCCACGTC CGTCTCAT CGCCACGT CCACGTCT CACGTCTC TCGCCACG
ANAC019	P+COE target gene	AT1G07040	868	876	TCTGACACGACACGAA	9	0.26628	GACACGAA ACACGACA CTGACACG CACGACAC CGACACGA TCTGACAC GACACGAC ACGACACG TGACACGA
ANAC019	P+COE target gene	AT1G07040	903	911	AAGAGCACGGAATCTC	9	0.244984	AAGAGCAC GGAATCTC GCACGGAA AGAGCACG AGCACGGA GAGCACGG CGGAATCT CACGGAAT ACGGAATC
ANAC019	P+COE target gene	AT1G07120	847	855	AACCACACGCAAAAGT	9	0.224237	AACCACAC ACACGCAA CACGCAAA CACACGCA ACCACACG GCAAAAGT CGCAAAAG CCACACGC ACGCAAAA
ANAC019	P+COE target gene	AT1G07150	412	420	AACGATTGCGTGAAGC	9	0.244999	CGTGAAGC GATTGCGT ACGATTGC TGCGTGAA ATTGCGTG AACGATTG TTGCGTGA GCGTGAAG CGATTGCG
ANAC019	P+COE target gene	AT1G07150	413	421	ACGATTGCGTGAAGCT	9	0.233953	CGTGAAGC GATTGCGT GTGAAGCT ACGATTGC TGCGTGAA ATTGCGTG TTGCGTGA GCGTGAAG CGATTGCG
ANAC019	P+COE target gene	AT1G07160	371	379	ATGAACACGGAACGAA	9	0.302896	ACACGGAA GGAACGAA TGAACACG AACACGGA CACGGAAC ACGGAACG GAACACGG ATGAACAC CGGAACGA
ANAC019	P+COE target gene	AT1G07160	372	380	TGAACACGGAACGAAA	9	0.281558	ACACGGAA GGAACGAA TGAACACG GAACGAAA AACACGGA CACGGAAC ACGGAACG GAACACGG CGGAACGA
ANAC019	P+COE target gene	AT1G07240	312	320	GATTTTGCGTGTTTTG	9	0.238989	ATTTTGCG TTGCGTGT TTTGCGTG CGTGTTTT TGCGTGTT TTTTGCGT GATTTTGC GCGTGTTT GTGTTTTG
ANAC019	P+COE target gene	AT1G07240	376	384	TACAACGTCTCTCTTA	9	0.102383	ACGTCTCT GTCTCTCT TACAACGT CAACGTCT AACGTCTC CGTCTCTC CTCTCTTA ACAACGTC TCTCTCTT
ANAC019	P+COE target gene	AT1G07250	546	554	ACTCACACGACACCAC	9	0.250505	ACACGACA CTCACACG TCACACGA CGACACCA ACTCACAC CACGACAC CACACGAC GACACCAC ACGACACC
ANAC019	P+COE target gene	AT1G07270	419	427	AGCGACACGGCAAAAA	9	0.25863	ACACGGCA GACACGGC CGGCAAAA CGACACGG GGCAAAAA GCGACACG CACGGCAA AGCGACAC ACGGCAAA
ANAC019	P+COE target gene	AT1G07270	420	428	GCGACACGGCAAAAAT	9	0.261404	GCAAAAAT ACACGGCA GACACGGC CGGCAAAA CGACACGG GGCAAAAA GCGACACG CACGGCAA ACGGCAAA
ANAC019	P+COE target gene	AT1G07280	64	72	CAATTTACGGAAAGTT	9	0.212004	CAATTTAC TTTACGGA TACGGAAA GGAAAGTT ATTTACGG ACGGAAAG AATTTACG CGGAAAGT TTACGGAA
ANAC019	P+COE target gene	AT1G07290	731	739	GCCTTTGCGTGTTACC	9	0.221793	TTGCGTGT TTTGCGTG GCCTTTGC GCGTGTTA CCTTTGCG GTGTTACC TGCGTGTT CTTTGCGT CGTGTTAC
ANAC019	P+COE target gene	AT1G07290	922	930	TCGATTCCGTGAATTG	9	0.220406	CCGTGAAT CGTGAATT CGATTCCG GTGAATTG GATTCCGT TTCCGTGA TCGATTCC ATTCCGTG TCCGTGAA
ANAC019	P+COE target gene	AT1G07390	513	521	AATTACACGTAAACAT	9	0.256863	AATTACAC ACACGTAA CGTAAACA ACGTAAAC GTAAACAT TTACACGT CACGTAAA TACACGTA ATTACACG
ANAC019	P+COE target gene	AT1G07390	595	603	AATTTACGCAACAAAA	9	0.233144	ATTTACGC TTACGCAA CAACAAAA AATTTACG CGCAACAA ACGCAACA TTTACGCA TACGCAAC GCAACAAA
ANAC019	P+COE target gene	AT1G07430	585	593	TGATGCTTACGTGGTC	9	0.196034	TTACGTGG ACGTGGTC ATGCTTAC TGCTTACG GATGCTTA TGATGCTT GCTTACGT CTTACGTG TACGTGGT
ANAC019	P+COE target gene	AT1G07430	586	594	GATGCTTACGTGGTCC	9	0.214558	TTACGTGG ACGTGGTC ATGCTTAC CGTGGTCC TGCTTACG GATGCTTA GCTTACGT CTTACGTG TACGTGGT
ANAC019	P+COE target gene	AT1G07460	811	819	TTTCTTGCGTGCTAAG	9	0.197986	TTTCTTGC TTCTTGCG CGTGCTAA GCGTGCTA CTTGCGTG TTGCGTGC TCTTGCGT TGCGTGCT GTGCTAAG
ANAC019	P+COE target gene	AT1G07500	285	293	TGTTGTTCCGTGGATT	9	0.213087	TTCCGTGG GTTGTTCC TTGTTCCG CGTGGATT TGTTCCGT CCGTGGAT GTTCCGTG TGTTGTTC TCCGTGGA
ANAC019	P+COE target gene	AT1G07590	109	117	TTGTGTTGCGTATCAA	9	0.219949	TGTTGCGT CGTATCAA TGCGTATC TTGCGTAT TGTGTTGC GCGTATCA GTTGCGTA GTGTTGCG TTGTGTTG
ANAC019	P+COE target gene	AT1G07610	0	8	GATTACGT	1	0.453495	GATTACGT
ANAC019	P+COE target gene	AT1G07610	1	9	ATTACGTA	1	0.473915	ATTACGTA
ANAC019	P+COE target gene	AT1G07610	2	10	TTACGTAA	1	0.479175	TTACGTAA
ANAC019	P+COE target gene	AT1G07610	3	11	TACGTAAC	1	0.482015	TACGTAAC
ANAC019	P+COE target gene	AT1G07610	4	12	GATTACGTAACTATGG	9	0.292175	ATTACGTA GATTACGT ACGTAACT TTACGTAA TAACTATG TACGTAAC CGTAACTA AACTATGG GTAACTAT
ANAC019	P+COE target gene	AT1G07610	293	301	TACTTTACGTAAAGGG	9	0.283052	GTAAAGGG TTACGTAA ACTTTACG CTTTACGT TTTACGTA CGTAAAGG ACGTAAAG TACGTAAA TACTTTAC
ANAC019	P+COE target gene	AT1G07640	293	301	ATGAACACGTAAATTT	9	0.313119	ACGTAAAT GAACACGT ACACGTAA TGAACACG CACGTAAA AACACGTA GTAAATTT CGTAAATT ATGAACAC
ANAC019	P+COE target gene	AT1G07690	161	169	AATTATTACGTGTTGG	9	0.284277	ACGTGTTG ATTACGTG AATTATTA TTACGTGT TATTACGT ATTATTAC TTATTACG CGTGTTGG TACGTGTT
ANAC019	P+COE target gene	AT1G07690	162	170	ATTATTACGTGTTGGT	9	0.298949	ACGTGTTG GTGTTGGT ATTACGTG TTACGTGT TATTACGT ATTATTAC TTATTACG CGTGTTGG TACGTGTT
ANAC019	P+COE target gene	AT1G07870	590	598	TGCCATTACGTGGCGT	9	0.225969	TTACGTGG TGCCATTA CGTGGCGT ATTACGTG ACGTGGCG CCATTACG GCCATTAC CATTACGT TACGTGGC
ANAC019	P+COE target gene	AT1G08065	822	830	TAAGGCACGTAAAATT	9	0.221111	GTAAAATT TAAGGCAC AGGCACGT AAGGCACG GCACGTAA CACGTAAA ACGTAAAA CGTAAAAT GGCACGTA
ANAC019	P+COE target gene	AT1G08090	444	452	GTTACTTACGTAGCCT	9	0.219979	TTACTTAC CTTACGTA ACGTAGCC TACTTACG ACTTACGT TACGTAGC CGTAGCCT GTTACTTA TTACGTAG
ANAC019	P+COE target gene	AT1G08090	620	628	TTTCCACGCAATTTGA	9	0.239249	CAATTTGA CCACGCAA TCCACGCA ACGCAATT TTTCCACG GCAATTTG TTCCACGC CACGCAAT CGCAATTT
ANAC019	P+COE target gene	AT1G08180	109	117	GCTTATTACGTACGTT	9	0.227066	ATTACGTA ACGTACGT CGTACGTT CTTATTAC TATTACGT TTACGTAC TACGTACG TTATTACG GCTTATTA
ANAC019	P+COE target gene	AT1G08180	110	118	CTTATTACGTACGTTC	9	0.229385	ATTACGTA TACGTACG TTACGTAC TTATTACG ACGTACGT GTACGTTC CGTACGTT CTTATTAC TATTACGT
ANAC019	P+COE target gene	AT1G08180	666	674	AATTAATTACGTTAAA	9	0.143036	TTAATTAC ACGTTAAA AATTAATT ATTACGTT ATTAATTA TTACGTTA TACGTTAA AATTACGT TAATTACG
ANAC019	P+COE target gene	AT1G08670	914	922	TCTTCTTACGTACTAC	9	0.231395	TCTTACGT CTTCTTAC TTCTTACG CTTACGTA CGTACTAC TTACGTAC TCTTCTTA TACGTACT ACGTACTA
ANAC019	P+COE target gene	AT1G08670	915	923	CTTCTTACGTACTACA	9	0.22283	TCTTACGT CTTCTTAC TTCTTACG CTTACGTA CGTACTAC TTACGTAC GTACTACA TACGTACT ACGTACTA
ANAC019	P+COE target gene	AT1G08800	653	661	AAAAACGTAAGCTTTA	9	0.191153	GTAAGCTT CGTAAGCT AAAAACGT ACGTAAGC AACGTAAG AAACGTAA AAAACGTA TAAGCTTT AAGCTTTA
ANAC019	P+COE target gene	AT1G08810	10	18	TGTTATACGTAAAATA	9	0.179508	GTAAAATA TATACGTA TTATACGT GTTATACG TGTTATAC ACGTAAAA CGTAAAAT ATACGTAA TACGTAAA
ANAC019	P+COE target gene	AT1G08940	683	691	CTTTACACGACAAAGA	9	0.185987	ACACGACA GACAAAGA TTTACACG ACGACAAA TACACGAC CACGACAA TTACACGA CTTTACAC CGACAAAG
ANAC019	P+COE target gene	AT1G09070	538	546	TATTTTACGTACCTGA	9	0.244127	ACGTACCT TTTACGTA CGTACCTG ATTTTACG GTACCTGA TTACGTAC TTTTACGT TATTTTAC TACGTACC
ANAC019	P+COE target gene	AT1G09070	548	556	ACCTGATTACGTTGTC	9	0.113566	TACGTTGT GATTACGT CCTGATTA ATTACGTT TGATTACG TTACGTTG ACCTGATT ACGTTGTC CTGATTAC
ANAC019	P+COE target gene	AT1G09080	742	750	TACTTTACGTGTGTAA	9	0.242581	CGTGTGTA ACTTTACG ACGTGTGT TTTACGTG CTTTACGT GTGTGTAA TTACGTGT TACGTGTG TACTTTAC
ANAC019	P+COE target gene	AT1G09080	791	799	TTAAGCTTACGTGTCA	9	0.25104	TAAGCTTA TTAAGCTT TTACGTGT AAGCTTAC AGCTTACG TACGTGTC GCTTACGT ACGTGTCA CTTACGTG
ANAC019	P+COE target gene	AT1G09080	792	800	TAAGCTTACGTGTCAA	9	0.286147	CGTGTCAA TAAGCTTA TTACGTGT AAGCTTAC AGCTTACG TACGTGTC GCTTACGT ACGTGTCA CTTACGTG
ANAC019	P+COE target gene	AT1G09080	793	801	AAGCTTACGTGTCAAG	9	0.318329	CGTGTCAA GTGTCAAG TTACGTGT AAGCTTAC AGCTTACG TACGTGTC GCTTACGT ACGTGTCA CTTACGTG
ANAC019	P+COE target gene	AT1G09090	137	145	CTTGACACGTAAGCTT	9	0.318329	ACACGTAA GTAAGCTT CGTAAGCT CACGTAAG GACACGTA TGACACGT ACGTAAGC CTTGACAC TTGACACG
ANAC019	P+COE target gene	AT1G09090	138	146	TTGACACGTAAGCTTA	9	0.286147	TAAGCTTA ACACGTAA GTAAGCTT CGTAAGCT CACGTAAG GACACGTA TGACACGT ACGTAAGC TTGACACG
ANAC019	P+COE target gene	AT1G09090	139	147	TGACACGTAAGCTTAA	9	0.25104	TAAGCTTA ACACGTAA GTAAGCTT CGTAAGCT CACGTAAG GACACGTA TGACACGT ACGTAAGC AAGCTTAA
ANAC019	P+COE target gene	AT1G09090	188	196	TTACACACGTAAAGTA	9	0.242581	ACACACGT ACACGTAA ACGTAAAG TACACACG CGTAAAGT CACGTAAA CACACGTA GTAAAGTA TTACACAC
ANAC019	P+COE target gene	AT1G09140	786	794	ATCCAGTTCCGTTTTA	9	0.169605	CCGTTTTA TTCCGTTT AGTTCCGT CCAGTTCC GTTCCGTT TCCGTTTT TCCAGTTC CAGTTCCG ATCCAGTT
ANAC019	P+COE target gene	AT1G09210	840	848	ATTGGATTACGTGGCT	9	0.242551	ATTGGATT GATTACGT TTACGTGG ATTACGTG TGGATTAC ACGTGGCT TTGGATTA GGATTACG TACGTGGC
ANAC019	P+COE target gene	AT1G09210	841	849	TTGGATTACGTGGCTG	9	0.247331	CGTGGCTG GATTACGT TTACGTGG ATTACGTG TGGATTAC ACGTGGCT TTGGATTA GGATTACG TACGTGGC
ANAC019	P+COE target gene	AT1G09380	338	346	CAAAATACGTAAGATA	9	0.22536	TACGTAAG GTAAGATA ACGTAAGA CAAAATAC AAATACGT CGTAAGAT ATACGTAA AATACGTA AAAATACG
ANAC019	P+COE target gene	AT1G09380	339	347	AAAATACGTAAGATAA	9	0.209526	GTAAGATA ACGTAAGA AAAATACG TAAGATAA TACGTAAG AAATACGT CGTAAGAT ATACGTAA AATACGTA
ANAC019	P+COE target gene	AT1G09430	245	253	GTCAACGTCTCTTCTG	9	0.118546	ACGTCTCT TCAACGTC CTCTTCTG CAACGTCT AACGTCTC CGTCTCTT GTCAACGT GTCTCTTC TCTCTTCT
ANAC019	P+COE target gene	AT1G09440	311	319	CTCTTCACGGAAATGT	9	0.239609	CACGGAAA GGAAATGT CTCTTCAC TCTTCACG ACGGAAAT TCACGGAA CGGAAATG CTTCACGG TTCACGGA
ANAC019	P+COE target gene	AT1G09500	338	346	GAACCACGTAATCCAC	9	0.252623	AACCACGT ACCACGTA CCACGTAA ACGTAATC CGTAATCC CACGTAAT GTAATCCA GAACCACG TAATCCAC
ANAC019	P+COE target gene	AT1G09500	339	347	AACCACGTAATCCACC	9	0.253741	AACCACGT ACCACGTA CCACGTAA ACGTAATC CGTAATCC CACGTAAT GTAATCCA TAATCCAC AATCCACC
ANAC019	P+COE target gene	AT1G09540	114	122	AACTAATTACGTAAAC	9	0.335328	ATTACGTA CTAATTAC TTACGTAA AACTAATT AATTACGT ACGTAAAC TAATTACG TACGTAAA ACTAATTA
ANAC019	P+COE target gene	AT1G09540	115	123	ACTAATTACGTAAACT	9	0.33167	ATTACGTA CTAATTAC TTACGTAA AATTACGT ACGTAAAC CGTAAACT TAATTACG TACGTAAA ACTAATTA
ANAC019	P+COE target gene	AT1G09540	116	124	CTAATTACGTAAACTT	9	0.321895	ATTACGTA CTAATTAC GTAAACTT TTACGTAA AATTACGT ACGTAAAC CGTAAACT TAATTACG TACGTAAA
ANAC019	P+COE target gene	AT1G09630	7	15	TCAGACGGAATTCAAG	9	0.145517	GGAATTCA TCAGACGG AGACGGAA CGGAATTC ACGGAATT AATTCAAG GACGGAAT GAATTCAA CAGACGGA
ANAC019	P+COE target gene	AT1G09630	170	178	GAATCTTCCGTGAGAG	9	0.223662	ATCTTCCG AATCTTCC TCTTCCGT TCCGTGAG CCGTGAGA CGTGAGAG TTCCGTGA GAATCTTC CTTCCGTG
ANAC019	P+COE target gene	AT1G09630	171	179	AATCTTCCGTGAGAGC	9	0.232563	ATCTTCCG AATCTTCC TCTTCCGT TCCGTGAG GTGAGAGC CCGTGAGA CTTCCGTG CGTGAGAG TTCCGTGA
ANAC019	P+COE target gene	AT1G09740	188	196	AATAGTACGTAAATAA	9	0.209326	AGTACGTA ACGTAAAT ATAGTACG AATAGTAC GTAAATAA GTACGTAA TAGTACGT TACGTAAA CGTAAATA
ANAC019	P+COE target gene	AT1G09740	275	283	ATGGGAGACGTGAAAG	9	0.244244	ATGGGAGA ACGTGAAA GGGAGACG AGACGTGA GACGTGAA TGGGAGAC CGTGAAAG GGAGACGT GAGACGTG
ANAC019	P+COE target gene	AT1G09870	395	403	CAAAAGACGTGTGAAG	9	0.221637	GTGTGAAG AAAAGACG GACGTGTG AGACGTGT CGTGTGAA ACGTGTGA AAGACGTG AAAGACGT CAAAAGAC
ANAC019	P+COE target gene	AT1G09920	225	233	TTGTTTACGTGAAAAA	9	0.305303	TTTACGTG TGTTTACG GTGAAAAA TACGTGAA GTTTACGT ACGTGAAA CGTGAAAA TTACGTGA TTGTTTAC
ANAC019	P+COE target gene	AT1G09970	323	331	GGCGTTACGTCTAGTC	9	0.199018	CGTTACGT TTACGTCT GTTACGTC TACGTCTA CGTCTAGT GCGTTACG GTCTAGTC GGCGTTAC ACGTCTAG
ANAC019	P+COE target gene	AT1G10060	600	608	GACCATACGTAACTGT	9	0.228303	GACCATAC ACGTAACT TACGTAAC CCATACGT CGTAACTG ACCATACG GTAACTGT ATACGTAA CATACGTA
ANAC019	P+COE target gene	AT1G10060	601	609	ACCATACGTAACTGTA	9	0.221689	ACGTAACT TACGTAAC CCATACGT CGTAACTG ACCATACG TAACTGTA GTAACTGT ATACGTAA CATACGTA
ANAC019	P+COE target gene	AT1G10060	602	610	CCATACGTAACTGTAC	9	0.222465	ACGTAACT TACGTAAC CCATACGT CGTAACTG AACTGTAC TAACTGTA GTAACTGT ATACGTAA CATACGTA
ANAC019	P+COE target gene	AT1G10070	483	491	GGTAATTGCGTGCCGA	9	0.256908	GGTAATTG CGTGCCGA TGCGTGCC AATTGCGT TTGCGTGC ATTGCGTG GTAATTGC TAATTGCG GCGTGCCG
ANAC019	P+COE target gene	AT1G10070	484	492	GTAATTGCGTGCCGAA	9	0.26808	CGTGCCGA TGCGTGCC GTGCCGAA AATTGCGT TTGCGTGC ATTGCGTG GTAATTGC TAATTGCG GCGTGCCG
ANAC019	P+COE target gene	AT1G10070	664	672	AAAGACACGTCTAGAT	9	0.185095	CGTCTAGA AAGACACG CACGTCTA AGACACGT GTCTAGAT AAAGACAC ACACGTCT GACACGTC ACGTCTAG
ANAC019	P+COE target gene	AT1G10070	836	844	TTCACTTACGTGTTGG	9	0.296684	ACGTGTTG TCACTTAC TTACGTGT ACTTACGT CACTTACG CGTGTTGG TTCACTTA CTTACGTG TACGTGTT
ANAC019	P+COE target gene	AT1G10070	837	845	TCACTTACGTGTTGGA	9	0.298824	GTGTTGGA ACGTGTTG TCACTTAC TTACGTGT ACTTACGT CACTTACG CGTGTTGG CTTACGTG TACGTGTT
ANAC019	P+COE target gene	AT1G10170	710	718	TATTGTTACGTAGATT	9	0.219076	ATTGTTAC TGTTACGT ACGTAGAT TACGTAGA TTGTTACG GTTACGTA CGTAGATT TTACGTAG TATTGTTA
ANAC019	P+COE target gene	AT1G10300	883	891	TTATGCACGGCAGCTA	9	0.191522	TTATGCAC TATGCACG ATGCACGG CGGCAGCT GGCAGCTA GCACGGCA ACGGCAGC CACGGCAG TGCACGGC
ANAC019	P+COE target gene	AT1G10300	884	892	TATGCACGGCAGCTAG	9	0.212294	GCAGCTAG GCACGGCA ACGGCAGC CACGGCAG TATGCACG ATGCACGG CGGCAGCT GGCAGCTA TGCACGGC
ANAC019	P+COE target gene	AT1G10340	192	200	TTGTGTTACGTATTCT	9	0.267777	GTGTTACG TACGTATT TTGTGTTA TGTTACGT CGTATTCT GTTACGTA TGTGTTAC ACGTATTC TTACGTAT
ANAC019	P+COE target gene	AT1G10340	193	201	TGTGTTACGTATTCTG	9	0.281728	GTGTTACG TACGTATT TGTTACGT CGTATTCT GTTACGTA TGTGTTAC GTATTCTG ACGTATTC TTACGTAT
ANAC019	P+COE target gene	AT1G10340	252	260	TGGGTTACGTCTTTTC	9	0.27331	TTACGTCT GTCTTTTC GTTACGTC ACGTCTTT GGTTACGT CGTCTTTT TACGTCTT GGGTTACG TGGGTTAC
ANAC019	P+COE target gene	AT1G10340	289	297	AAGGAGAGACGTTGAG	9	0.0705183	AGGAGAGA GAGAGACG GGAGAGAC AGACGTTG ACGTTGAG AAGGAGAG AGAGACGT GAGACGTT GACGTTGA
ANAC019	P+COE target gene	AT1G10560	322	330	ATTATCACGTAAAATC	9	0.213566	TATCACGT ATCACGTA TCACGTAA CACGTAAA ACGTAAAA CGTAAAAT GTAAAATC TTATCACG ATTATCAC
ANAC019	P+COE target gene	AT1G10560	724	732	CCATGCACGTAACTTC	9	0.304904	ACGTAACT ATGCACGT CCATGCAC GCACGTAA TGCACGTA CGTAACTT GTAACTTC CACGTAAC CATGCACG
ANAC019	P+COE target gene	AT1G10560	725	733	CATGCACGTAACTTCA	9	0.304238	CGTAACTT ACGTAACT GTAACTTC ATGCACGT TAACTTCA GCACGTAA CATGCACG CACGTAAC TGCACGTA
ANAC019	P+COE target gene	AT1G10560	726	734	ATGCACGTAACTTCAT	9	0.263463	ACGTAACT ATGCACGT GCACGTAA TGCACGTA CGTAACTT GTAACTTC TAACTTCA CACGTAAC AACTTCAT
ANAC019	P+COE target gene	AT1G10690	731	739	TCTAACGTAATTAATA	9	0.131496	CGTAATTA AACGTAAT CTAACGTA TAATTAAT AATTAATA TCTAACGT ACGTAATT GTAATTAA TAACGTAA
ANAC019	P+COE target gene	AT1G10940	398	406	CTCGTGTCGTGTAAAT	9	0.274519	TGTCGTGT GTGTAAAT TCGTGTCG CGTGTCGT CTCGTGTC TCGTGTAA GTCGTGTA CGTGTAAA GTGTCGTG
ANAC019	P+COE target gene	AT1G10980	544	552	ACGTGTACGGAAAGTA	9	0.261203	TACGGAAA ACGTGTAC CGTGTACG GTGTACGG ACGGAAAG GGAAAGTA CGGAAAGT GTACGGAA TGTACGGA
ANAC019	P+COE target gene	AT1G11000	317	325	AATGATACGTAAACCG	9	0.284071	CGTAAACC TGATACGT ATGATACG AATGATAC GTAAACCG ACGTAAAC ATACGTAA TACGTAAA GATACGTA
ANAC019	P+COE target gene	AT1G11050	78	86	TCGTTGTCGTGTGTAG	9	0.246833	CGTGTGTA TTGTCGTG GTCGTGTG TGTCGTGT TCGTTGTC GTGTGTAG TCGTGTGT GTTGTCGT CGTTGTCG
ANAC019	P+COE target gene	AT1G11050	528	536	CTCTACACGTAAAGAG	9	0.249502	ACACGTAA TCTACACG CACGTAAA TACACGTA CTACACGT CGTAAAGA CTCTACAC ACGTAAAG GTAAAGAG
ANAC019	P+COE target gene	AT1G11100	72	80	ATGAGGTTCCGTTCCT	9	0.121248	GAGGTTCC TGAGGTTC ATGAGGTT TCCGTTCC TTCCGTTC AGGTTCCG GTTCCGTT GGTTCCGT CCGTTCCT
ANAC019	P+COE target gene	AT1G11170	180	188	TCTGTTCCGTAATTTA	9	0.263925	GTAATTTA TCTGTTCC CCGTAATT CGTAATTT CTGTTCCG GTTCCGTA TCCGTAAT TTCCGTAA TGTTCCGT
ANAC019	P+COE target gene	AT1G11340	293	301	GTACGTAA	1	0.462735	GTACGTAA
ANAC019	P+COE target gene	AT1G11340	294	302	TTGGTACGTAATTA	7	0.314661	TGGTACGT TTGGTACG ACGTAATT CGTAATTA TACGTAAT GGTACGTA GTACGTAA
ANAC019	P+COE target gene	AT1G11340	295	303	TGGTACGTAATTA	6	0.333335	TGGTACGT ACGTAATT CGTAATTA TACGTAAT GGTACGTA GTACGTAA
ANAC019	P+COE target gene	AT1G11380	780	788	ATATCTTACGTGGCAA	9	0.165882	TCTTACGT TTACGTGG TATCTTAC ACGTGGCA ATATCTTA CTTACGTG ATCTTACG TACGTGGC CGTGGCAA
ANAC019	P+COE target gene	AT1G11850	65	73	CCACTACGTAACCGAA	9	0.195943	CTACGTAA ACTACGTA TACGTAAC CCACTACG CGTAACCG TAACCGAA ACGTAACC CACTACGT GTAACCGA
ANAC019	P+COE target gene	AT1G11850	406	414	ACTATCACGGCATCTC	9	0.220762	CTATCACG CGGCATCT CACGGCAT ACTATCAC GGCATCTC TATCACGG TCACGGCA ATCACGGC ACGGCATC
ANAC019	P+COE target gene	AT1G11850	407	415	CTATCACGGCATCTCC	9	0.232338	CTATCACG CGGCATCT CACGGCAT GGCATCTC GCATCTCC TATCACGG TCACGGCA ATCACGGC ACGGCATC
ANAC019	P+COE target gene	AT1G11850	897	905	TTACATTACGTATGTG	9	0.218706	ATTACGTA TTACATTA ACGTATGT TACGTATG TACATTAC CATTACGT CGTATGTG TTACGTAT ACATTACG
ANAC019	P+COE target gene	AT1G11850	898	906	TACATTACGTATGTGT	9	0.21497	ATTACGTA ACGTATGT TACGTATG GTATGTGT TACATTAC CATTACGT CGTATGTG TTACGTAT ACATTACG
ANAC019	P+COE target gene	AT1G11910	290	298	GTTTGATTACGTAATC	9	0.262846	ATTACGTA GATTACGT TTACGTAA ACGTAATC TTTGATTA TGATTACG TTGATTAC TACGTAAT GTTTGATT
ANAC019	P+COE target gene	AT1G11910	291	299	TTTGATTACGTAATCG	9	0.296038	ATTACGTA GATTACGT TTACGTAA ACGTAATC TTTGATTA CGTAATCG TGATTACG TTGATTAC TACGTAAT
ANAC019	P+COE target gene	AT1G11910	292	300	TTGATTACGTAATCGG	9	0.325808	ATTACGTA GATTACGT TTACGTAA ACGTAATC CGTAATCG TGATTACG TTGATTAC GTAATCGG TACGTAAT
ANAC019	P+COE target gene	AT1G11910	293	301	TGATTACGTAATCGGA	9	0.338078	ATTACGTA GATTACGT TTACGTAA ACGTAATC CGTAATCG TGATTACG GTAATCGG TACGTAAT TAATCGGA
ANAC019	P+COE target gene	AT1G11910	294	302	GATTACGTAATCGGAC	9	0.312798	ATTACGTA GATTACGT TTACGTAA ACGTAATC CGTAATCG AATCGGAC GTAATCGG TACGTAAT TAATCGGA
ANAC019	P+COE target gene	AT1G11910	754	762	ATATATTGCGTGTAAC	9	0.222	TTGCGTGT ATATATTG TATTGCGT ATTGCGTG TATATTGC ATATTGCG GCGTGTAA TGCGTGTA CGTGTAAC
ANAC019	P+COE target gene	AT1G11910	755	763	TATATTGCGTGTAACA	9	0.249656	TTGCGTGT TATTGCGT ATTGCGTG TATATTGC ATATTGCG GCGTGTAA GTGTAACA TGCGTGTA CGTGTAAC
ANAC019	P+COE target gene	AT1G11915	382	390	AGTGGATTACGTGCTC	9	0.265432	TTACGTGC GATTACGT TACGTGCT ATTACGTG AGTGGATT TGGATTAC ACGTGCTC GGATTACG GTGGATTA
ANAC019	P+COE target gene	AT1G11915	383	391	GTGGATTACGTGCTCC	9	0.288966	TTACGTGC GATTACGT TACGTGCT ATTACGTG TGGATTAC CGTGCTCC ACGTGCTC GGATTACG GTGGATTA
ANAC019	P+COE target gene	AT1G11915	384	392	TGGATTACGTGCTCCT	9	0.284948	TTACGTGC GATTACGT CGTGCTCC GTGCTCCT ACGTGCTC TACGTGCT GGATTACG ATTACGTG TGGATTAC
ANAC019	P+COE target gene	AT1G11920	941	949	CTATTGTCGTGTATAT	9	0.163241	CTATTGTC TTGTCGTG TGTCGTGT CGTGTATA GTGTATAT GTCGTGTA TCGTGTAT ATTGTCGT TATTGTCG
ANAC019	P+COE target gene	AT1G11960	202	210	CCTATTCCGTGTTTTT	9	0.275123	TCCGTGTT GTGTTTTT CGTGTTTT CTATTCCG TATTCCGT TTCCGTGT CCGTGTTT CCTATTCC ATTCCGTG
ANAC019	P+COE target gene	AT1G11960	511	519	AAAAAGAGACGTTACT	9	0.130959	AAAAAGAG AGACGTTA AAAGAGAC ACGTTACT AAGAGACG AGAGACGT GACGTTAC GAGACGTT AAAAGAGA
ANAC019	P+COE target gene	AT1G11960	686	694	AACAAGAGACGTATTA	9	0.158949	CAAGAGAC AGACGTAT AACAAGAG ACAAGAGA AAGAGACG AGAGACGT GACGTATT ACGTATTA GAGACGTA
ANAC019	P+COE target gene	AT1G12030	173	181	CACTAGTGCCGTCACG	9	0.136179	CACTAGTG AGTGCCGT TGCCGTCA CCGTCACG TAGTGCCG ACTAGTGC GTGCCGTC CTAGTGCC GCCGTCAC
ANAC019	P+COE target gene	AT1G12070	561	569	CGATTTACGTGCATGC	9	0.240412	TTACGTGC TTTACGTG CGATTTAC GATTTACG ACGTGCAT GTGCATGC ATTTACGT CGTGCATG TACGTGCA
ANAC019	P+COE target gene	AT1G12110	451	459	GTACAGACGTAAAAAA	9	0.215914	AGACGTAA CAGACGTA GACGTAAA ACAGACGT GTAAAAAA CGTAAAAA ACGTAAAA TACAGACG GTACAGAC
ANAC019	P+COE target gene	AT1G12140	337	345	CTTTGTTGCGTATCTC	9	0.233851	TGTTGCGT TGCGTATC CGTATCTC CTTTGTTG TTGCGTAT GTTGCGTA GCGTATCT TTGTTGCG TTTGTTGC
ANAC019	P+COE target gene	AT1G12160	421	429	CACCCACGTCTCTCTG	9	0.223378	ACGTCTCT GTCTCTCT CACCCACG CCCACGTC TCTCTCTG CGTCTCTC ACCCACGT CCACGTCT CACGTCTC
ANAC019	P+COE target gene	AT1G12160	422	430	ACCCACGTCTCTCTGT	9	0.206486	ACGTCTCT GTCTCTCT CCCACGTC TCTCTCTG CGTCTCTC ACCCACGT CCACGTCT CACGTCTC CTCTCTGT
ANAC019	P+COE target gene	AT1G12200	815	823	GAGATTACGGAAGAAT	9	0.229597	TACGGAAG GGAAGAAT GATTACGG ATTACGGA CGGAAGAA GAGATTAC AGATTACG TTACGGAA ACGGAAGA
ANAC019	P+COE target gene	AT1G12280	390	398	TTTCAGTTCCGTTAGA	9	0.186893	AGTTCCGT CCGTTAGA TTTCAGTT GTTCCGTT TCCGTTAG TTCCGTTA TTCAGTTC CAGTTCCG TCAGTTCC
ANAC019	P+COE target gene	AT1G12450	47	55	TAATTTACGTAAAGTG	9	0.300291	ACGTAAAG TTACGTAA AATTTACG CGTAAAGT TTTACGTA TAATTTAC ATTTACGT TACGTAAA GTAAAGTG
ANAC019	P+COE target gene	AT1G12450	459	467	CTTTGGTTGCGTTTCA	9	0.0996239	TGCGTTTC GTTGCGTT GCGTTTCA CTTTGGTT TTTGGTTG TGGTTGCG TTGCGTTT GGTTGCGT TTGGTTGC
ANAC019	P+COE target gene	AT1G12450	563	571	ATATGTTACGTATTTC	9	0.267183	ACGTATTT ATGTTACG CGTATTTC TACGTATT TATGTTAC TGTTACGT ATATGTTA GTTACGTA TTACGTAT
ANAC019	P+COE target gene	AT1G12450	564	572	TATGTTACGTATTTCT	9	0.281516	ACGTATTT ATGTTACG CGTATTTC TACGTATT TATGTTAC TGTTACGT GTATTTCT GTTACGTA TTACGTAT
ANAC019	P+COE target gene	AT1G12600	209	217	CTTTTCACGGAATTTA	9	0.260873	TTTTCACG GGAATTTA ACGGAATT CTTTTCAC CGGAATTT TCACGGAA TTTCACGG CACGGAAT TTCACGGA
ANAC019	P+COE target gene	AT1G12600	211	219	TTTCACGGAATTTATG	9	0.208983	GGAATTTA GAATTTAT ACGGAATT CGGAATTT TCACGGAA AATTTATG TTTCACGG CACGGAAT TTCACGGA
ANAC019	P+COE target gene	AT1G12640	382	390	AACCACACGACACGAC	9	0.301908	AACCACAC CCACACGA ACACGACA ACCACACG CACGACAC CGACACGA CACACGAC ACGACACG GACACGAC
ANAC019	P+COE target gene	AT1G12640	387	395	CACGACACGACACCAA	8	0.244212	ACACGACA CGACACCA GACACCAA CACGACAC CGACACGA GACACGAC ACGACACG ACGACACC
ANAC019	P+COE target gene	AT1G12640	404	412	AACCACACGACACGAC	9	0.301908	AACCACAC CCACACGA ACACGACA ACCACACG CACGACAC CGACACGA CACACGAC ACGACACG GACACGAC
ANAC019	P+COE target gene	AT1G12640	409	417	CACGACACGACACGAC	5	0.354671	ACACGACA ACGACACG GACACGAC CACGACAC CGACACGA
ANAC019	P+COE target gene	AT1G12660	272	280	TCATGTACGTAAGCAA	9	0.219763	CGTAAGCA ACGTAAGC ATGTACGT TCATGTAC TACGTAAG TGTACGTA GTAAGCAA GTACGTAA CATGTACG
ANAC019	P+COE target gene	AT1G12660	273	281	CATGTACGTAAGCAAG	9	0.226808	TACGTAAG TAAGCAAG CGTAAGCA TGTACGTA GTACGTAA GTAAGCAA ACGTAAGC CATGTACG ATGTACGT
ANAC019	P+COE target gene	AT1G12660	274	282	ATGTACGTAAGCAAGC	9	0.248943	TACGTAAG TAAGCAAG CGTAAGCA TGTACGTA GTACGTAA GTAAGCAA AAGCAAGC ACGTAAGC ATGTACGT
ANAC019	P+COE target gene	AT1G12780	817	825	CGCTTTGCGTGCCTTC	9	0.175026	TGCGTGCC TTTGCGTG GCTTTGCG TTGCGTGC GTGCCTTC CGTGCCTT CTTTGCGT CGCTTTGC GCGTGCCT
ANAC019	P+COE target gene	AT1G12940	346	354	ACACAGAGACGTAACG	9	0.241388	AGACGTAA ACGTAACG CACAGAGA CAGAGACG GACGTAAC ACACAGAG AGAGACGT ACAGAGAC GAGACGTA
ANAC019	P+COE target gene	AT1G12940	348	356	ACAGAGACGTAACGAA	9	0.295256	AGACGTAA ACGTAACG CGTAACGA CAGAGACG GACGTAAC GTAACGAA AGAGACGT ACAGAGAC GAGACGTA
ANAC019	P+COE target gene	AT1G12990	440	448	ATTTACACGACACAAA	9	0.182777	ACACGACA TTACACGA CGACACAA TTTACACG TACACGAC GACACAAA ACGACACA CACGACAC ATTTACAC
ANAC019	P+COE target gene	AT1G12990	580	588	GTAAATACGTAAATTT	9	0.258051	ACGTAAAT TAAATACG GTAAATTT AAATACGT CGTAAATT ATACGTAA TACGTAAA AATACGTA GTAAATAC
ANAC019	P+COE target gene	AT1G13100	345	353	TATAATACGTAAGACT	9	0.200355	ACGTAAGA CGTAAGAC GTAAGACT TACGTAAG ATAATACG TATAATAC ATACGTAA TAATACGT AATACGTA
ANAC019	P+COE target gene	AT1G13100	346	354	ATAATACGTAAGACTT	9	0.189874	TACGTAAG ACGTAAGA CGTAAGAC ATAATACG GTAAGACT TAAGACTT ATACGTAA AATACGTA TAATACGT
ANAC019	P+COE target gene	AT1G13150	816	824	GCCTAATTACGTTTCG	9	0.185543	CTAATTAC ACGTTTCG CCTAATTA ATTACGTT TACGTTTC TTACGTTT GCCTAATT AATTACGT TAATTACG
ANAC019	P+COE target gene	AT1G13195	437	445	TGAATTACGGAAAACA	9	0.247719	TACGGAAA TGAATTAC ACGGAAAA AATTACGG ATTACGGA GAATTACG GGAAAACA TTACGGAA CGGAAAAC
ANAC019	P+COE target gene	AT1G13210	571	579	TCTTAATTACGTATTG	9	0.241439	ATTACGTA CTTAATTA TTAATTAC TACGTATT ACGTATTG AATTACGT TAATTACG TTACGTAT TCTTAATT
ANAC019	P+COE target gene	AT1G13210	572	580	CTTAATTACGTATTGA	9	0.256896	ATTACGTA CGTATTGA CTTAATTA TTAATTAC TACGTATT ACGTATTG AATTACGT TAATTACG TTACGTAT
ANAC019	P+COE target gene	AT1G13210	573	581	TTAATTACGTATTGAC	9	0.253897	ATTACGTA GTATTGAC CGTATTGA TTAATTAC TACGTATT ACGTATTG AATTACGT TAATTACG TTACGTAT
ANAC019	P+COE target gene	AT1G13290	842	850	CGTAACACGTAAATTT	9	0.287034	ACGTAAAT ACACGTAA CGTAACAC CACGTAAA AACACGTA GTAAATTT GTAACACG CGTAAATT TAACACGT
ANAC019	P+COE target gene	AT1G13310	64	72	ACTTTGTCGTGTGTTG	9	0.214098	CTTTGTCG TTGTCGTG GTCGTGTG TGTCGTGT GTGTGTTG TTTGTCGT TCGTGTGT ACTTTGTC CGTGTGTT
ANAC019	P+COE target gene	AT1G13310	730	738	TAATAGTTACGTAACC	9	0.291789	TAGTTACG TTACGTAA TACGTAAC ATAGTTAC AGTTACGT GTTACGTA AATAGTTA TAATAGTT ACGTAACC
ANAC019	P+COE target gene	AT1G13310	731	739	AATAGTTACGTAACCA	9	0.32403	TAGTTACG TTACGTAA TACGTAAC ATAGTTAC CGTAACCA AGTTACGT GTTACGTA AATAGTTA ACGTAACC
ANAC019	P+COE target gene	AT1G13310	732	740	ATAGTTACGTAACCAA	9	0.330531	TAGTTACG TTACGTAA GTAACCAA TACGTAAC ATAGTTAC CGTAACCA AGTTACGT GTTACGTA ACGTAACC
ANAC019	P+COE target gene	AT1G13310	733	741	TAGTTACGTAACCAAG	9	0.340823	TAGTTACG TTACGTAA GTAACCAA TACGTAAC TAACCAAG CGTAACCA AGTTACGT GTTACGTA ACGTAACC
ANAC019	P+COE target gene	AT1G13670	203	211	CGTGACGTAACTGTCG	9	0.229882	TGACGTAA GTGACGTA TAACTGTC ACGTAACT GTAACTGT CGTAACTG AACTGTCG CGTGACGT GACGTAAC
ANAC019	P+COE target gene	AT1G13740	607	615	GCCGACGTAATCCACC	9	0.166132	ACGTAATC CGTAATCC GACGTAAT GCCGACGT CGACGTAA GTAATCCA CCGACGTA AATCCACC TAATCCAC
ANAC019	P+COE target gene	AT1G13830	682	690	TTCCATACGTAAGTGC	9	0.248279	CGTAAGTG TCCATACG GTAAGTGC ACGTAAGT CCATACGT TTCCATAC TACGTAAG ATACGTAA CATACGTA
ANAC019	P+COE target gene	AT1G13830	683	691	TCCATACGTAAGTGCT	9	0.241823	CGTAAGTG TCCATACG GTAAGTGC ACGTAAGT CCATACGT TACGTAAG ATACGTAA TAAGTGCT CATACGTA
ANAC019	P+COE target gene	AT1G13890	109	117	GGCATGTCGTGTATAG	9	0.157715	GCATGTCG TGTCGTGT CGTGTATA GTCGTGTA GTGTATAG TCGTGTAT ATGTCGTG CATGTCGT GGCATGTC
ANAC019	P+COE target gene	AT1G13930	392	400	TGACCACGTAAGAAAA	9	0.230989	ACGTAAGA ACCACGTA GACCACGT CCACGTAA CACGTAAG TAAGAAAA CGTAAGAA TGACCACG GTAAGAAA
ANAC019	P+COE target gene	AT1G13930	790	798	ACATTTACGTCTACAA	9	0.211094	CATTTACG CGTCTACA TTACGTCT TTTACGTC TACGTCTA ACGTCTAC ACATTTAC GTCTACAA ATTTACGT
ANAC019	P+COE target gene	AT1G13950	298	306	GGCCATACGTAACAAA	9	0.249147	ACGTAACA TACGTAAC GTAACAAA CCATACGT GCCATACG GGCCATAC CGTAACAA ATACGTAA CATACGTA
ANAC019	P+COE target gene	AT1G13950	299	307	GCCATACGTAACAAAA	9	0.277	ACGTAACA TACGTAAC GTAACAAA CCATACGT GCCATACG TAACAAAA CGTAACAA ATACGTAA CATACGTA
ANAC019	P+COE target gene	AT1G13960	849	857	CGAAACACGACACGGA	9	0.319941	ACACGACA ACGACACG GACACGGA AAACACGA CGAAACAC CGACACGG GAAACACG AACACGAC CACGACAC
ANAC019	P+COE target gene	AT1G14000	536	544	TAAAACGTAACTAAAA	9	0.189281	ACGTAACT GTAACTAA CGTAACTA AAACGTAA AAAACGTA TAACTAAA TAAAACGT AACGTAAC AACTAAAA
ANAC019	P+COE target gene	AT1G14080	764	772	TCACGTTACGTAGTTC	9	0.242753	CGTTACGT ACGTAGTT CACGTTAC TCACGTTA ACGTTACG GTTACGTA TTACGTAG CGTAGTTC TACGTAGT
ANAC019	P+COE target gene	AT1G14130	540	548	CCCCACGGAATTAAGG	9	0.203778	CGGAATTA AATTAAGG CCCCACGG ACGGAATT CCCACGGA GAATTAAG GGAATTAA CCACGGAA CACGGAAT
ANAC019	P+COE target gene	AT1G14130	659	667	TTAAACGTAATTGAAG	9	0.207292	AATTGAAG TAAACGTA AACGTAAT TTAAACGT TAATTGAA CGTAATTG ACGTAATT AAACGTAA GTAATTGA
ANAC019	P+COE target gene	AT1G14130	919	927	CATTGATTACGTCACT	9	0.195326	TACGTCAC GATTACGT TGATTACG TTGATTAC CATTGATT ACGTCACT ATTGATTA TTACGTCA ATTACGTC
ANAC019	P+COE target gene	AT1G14210	9	17	ATCTTTACGTGTTTTC	9	0.281927	ATCTTTAC GTGTTTTC TTTACGTG CTTTACGT CGTGTTTT TCTTTACG TTACGTGT ACGTGTTT TACGTGTT
ANAC019	P+COE target gene	AT1G14240	822	830	AATAGATTACGTTTCT	9	0.188699	GATTACGT TAGATTAC AATAGATT ATAGATTA ATTACGTT TACGTTTC AGATTACG TTACGTTT ACGTTTCT
ANAC019	P+COE target gene	AT1G14360	234	242	TATAAATTCCGTTTCC	9	0.109971	ATAAATTC AAATTCCG AATTCCGT TTCCGTTT TATAAATT TCCGTTTC ATTCCGTT TAAATTCC CCGTTTCC
ANAC019	P+COE target gene	AT1G14370	562	570	TTTACTGCCGTGAGCA	9	0.247769	ACTGCCGT TTACTGCC TACTGCCG TGCCGTGA CCGTGAGC GCCGTGAG CTGCCGTG TTTACTGC CGTGAGCA
ANAC019	P+COE target gene	AT1G14370	563	571	TTACTGCCGTGAGCAT	9	0.250501	ACTGCCGT TTACTGCC TACTGCCG TGCCGTGA CCGTGAGC GCCGTGAG GTGAGCAT CTGCCGTG CGTGAGCA
ANAC019	P+COE target gene	AT1G14390	590	598	GATTTTACGTATTTTA	9	0.243483	ACGTATTT GTATTTTA TACGTATT TTTACGTA CGTATTTT ATTTTACG GATTTTAC TTTTACGT TTACGTAT
ANAC019	P+COE target gene	AT1G14470	956	964	CGAAACACGGAAACAC	9	0.283616	CACGGAAA ACACGGAA CGGAAACA GGAAACAC AAACACGG CGAAACAC GAAACACG AACACGGA ACGGAAAC
ANAC019	P+COE target gene	AT1G14480	293	301	AACATTCCGTGTGAAT	9	0.237849	TCCGTGTG CGTGTGAA CATTCCGT TTCCGTGT ACATTCCG GTGTGAAT AACATTCC CCGTGTGA ATTCCGTG
ANAC019	P+COE target gene	AT1G14530	65	73	ATATTTACGTGTATAC	9	0.203207	ACGTGTAT GTGTATAC TTTACGTG CGTGTATA TATTTACG TTACGTGT TACGTGTA ATATTTAC ATTTACGT
ANAC019	P+COE target gene	AT1G14530	332	340	CAACGTTGCGTGTCGG	9	0.217555	AACGTTGC TTGCGTGT ACGTTGCG GTTGCGTG CGTGTCGG CGTTGCGT GCGTGTCG CAACGTTG TGCGTGTC
ANAC019	P+COE target gene	AT1G14530	333	341	AACGTTGCGTGTCGGT	9	0.294887	AACGTTGC TTGCGTGT GTGTCGGT ACGTTGCG GTTGCGTG CGTGTCGG CGTTGCGT GCGTGTCG TGCGTGTC
ANAC019	P+COE target gene	AT1G14550	83	91	TGTTTTACGTACGAAA	9	0.289104	GTACGAAA TGTTTTAC ACGTACGA TTTACGTA CGTACGAA TTACGTAC TACGTACG GTTTTACG TTTTACGT
ANAC019	P+COE target gene	AT1G14730	365	373	CCTTACACGTAAGCTA	9	0.283598	ACACGTAA CCTTACAC CGTAAGCT CTTACACG CACGTAAG GTAAGCTA ACGTAAGC TACACGTA TTACACGT
ANAC019	P+COE target gene	AT1G14730	366	374	CTTACACGTAAGCTAT	9	0.254162	ACACGTAA CGTAAGCT CTTACACG CACGTAAG GTAAGCTA TAAGCTAT ACGTAAGC TACACGTA TTACACGT
ANAC019	P+COE target gene	AT1G14730	367	375	TTACACGTAAGCTATT	9	0.224687	ACACGTAA CGTAAGCT CACGTAAG GTAAGCTA AAGCTATT TAAGCTAT ACGTAAGC TACACGTA TTACACGT
ANAC019	P+COE target gene	AT1G14730	763	771	CGTACTTACGTGTGAT	9	0.278501	TACTTACG CGTACTTA TTACGTGT ACTTACGT GTACTTAC ACGTGTGA TACGTGTG CTTACGTG CGTGTGAT
ANAC019	P+COE target gene	AT1G14730	764	772	GTACTTACGTGTGATT	9	0.2805	TACTTACG GTGTGATT TTACGTGT ACTTACGT GTACTTAC ACGTGTGA TACGTGTG CTTACGTG CGTGTGAT
ANAC019	P+COE target gene	AT1G14780	61	69	AGAAAGAGACGTTAGA	9	0.110363	ACGTTAGA AGAGACGT AAGAGACG GAAAGAGA GAGACGTT AGACGTTA AAAGAGAC GACGTTAG AGAAAGAG
ANAC019	P+COE target gene	AT1G14780	747	755	CTATTTACGTGTTCCT	9	0.289943	TTTACGTG TATTTACG TTACGTGT GTGTTCCT ACGTGTTC CGTGTTCC CTATTTAC TACGTGTT ATTTACGT
ANAC019	P+COE target gene	AT1G14830	628	636	AACCGGTTCCGTATCA	9	0.180519	CCGGTTCC AACCGGTT ACCGGTTC CCGTATCA TCCGTATC GTTCCGTA TTCCGTAT CGGTTCCG GGTTCCGT
ANAC019	P+COE target gene	AT1G14930	695	703	TATCCTTACGTATACA	9	0.260674	TACGTATA CGTATACA TCCTTACG ACGTATAC CTTACGTA TATCCTTA CCTTACGT ATCCTTAC TTACGTAT
ANAC019	P+COE target gene	AT1G14930	696	704	ATCCTTACGTATACAT	9	0.226074	TACGTATA CGTATACA TCCTTACG GTATACAT ACGTATAC CTTACGTA CCTTACGT TTACGTAT ATCCTTAC
ANAC019	P+COE target gene	AT1G14980	288	296	CAGCAGAGACGTTTGA	9	0.0976578	ACGTTTGA CAGAGACG CAGCAGAG AGAGACGT AGCAGAGA GAGACGTT GCAGAGAC AGACGTTT GACGTTTG
ANAC019	P+COE target gene	AT1G15010	596	604	TAAAAGACGTGTAAAG	9	0.257747	AAAAGACG GACGTGTA AGACGTGT ACGTGTAA CGTGTAAA AAGACGTG AAAGACGT GTGTAAAG TAAAAGAC
ANAC019	P+COE target gene	AT1G15040	34	42	TTTTACACGTAAGAGT	9	0.221207	ACGTAAGA GTAAGAGT ACACGTAA TTTACACG CACGTAAG TTACACGT TTTTACAC TACACGTA CGTAAGAG
ANAC019	P+COE target gene	AT1G15040	35	43	TTTACACGTAAGAGTG	9	0.212419	ACGTAAGA GTAAGAGT ACACGTAA TAAGAGTG TTTACACG CACGTAAG TTACACGT TACACGTA CGTAAGAG
ANAC019	P+COE target gene	AT1G15210	78	86	ACAAACACGCAAACAT	9	0.226708	GCAAACAT ACACGCAA AAACACGC AACACGCA ACAAACAC CAAACACG CGCAAACA CACGCAAA ACGCAAAC
ANAC019	P+COE target gene	AT1G15210	139	147	CTGTGTTACGTATTAA	9	0.199903	CTGTGTTA GTGTTACG TACGTATT TGTTACGT CGTATTAA ACGTATTA GTTACGTA TGTGTTAC TTACGTAT
ANAC019	P+COE target gene	AT1G15210	140	148	TGTGTTACGTATTAAT	9	0.206174	GTGTTACG TACGTATT TGTTACGT CGTATTAA ACGTATTA GTTACGTA TGTGTTAC GTATTAAT TTACGTAT
ANAC019	P+COE target gene	AT1G15380	113	121	CTGGACACGGCAACAA	9	0.28495	GGCAACAA CACGGCAA TGGACACG ACACGGCA ACGGCAAC GACACGGC CGGCAACA GGACACGG CTGGACAC
ANAC019	P+COE target gene	AT1G15380	114	122	TGGACACGGCAACAAA	9	0.272273	TGGACACG ACACGGCA ACGGCAAC GACACGGC CACGGCAA GGCAACAA CGGCAACA GGACACGG GCAACAAA
ANAC019	P+COE target gene	AT1G15380	378	386	TTATTTACGTACTTAG	9	0.188673	ACGTACTT TTATTTAC CGTACTTA TTTACGTA TATTTACG GTACTTAG TTACGTAC ATTTACGT TACGTACT
ANAC019	P+COE target gene	AT1G15380	443	451	TCCTGTTACGTAGTAA	9	0.178164	CTGTTACG ACGTAGTA CGTAGTAA TGTTACGT GTTACGTA CCTGTTAC TTACGTAG TACGTAGT TCCTGTTA
ANAC019	P+COE target gene	AT1G15380	464	472	TATTTTACGTAATAGA	9	0.303285	TTACGTAA ACGTAATA TTTACGTA ATTTTACG TACGTAAT CGTAATAG GTAATAGA TTTTACGT TATTTTAC
ANAC019	P+COE target gene	AT1G15380	465	473	ATTTTACGTAATAGAT	9	0.281778	ATTTTACG TTACGTAA TAATAGAT TACGTAAT ACGTAATA CGTAATAG TTTACGTA TTTTACGT GTAATAGA
ANAC019	P+COE target gene	AT1G15380	799	807	GATAAGTTCCGTGGTT	9	0.231196	TAAGTTCC GATAAGTT TCCGTGGT AAGTTCCG AGTTCCGT ATAAGTTC CCGTGGTT TTCCGTGG GTTCCGTG
ANAC019	P+COE target gene	AT1G15380	800	808	ATAAGTTCCGTGGTTA	9	0.249126	TAAGTTCC CGTGGTTA TCCGTGGT AAGTTCCG AGTTCCGT ATAAGTTC CCGTGGTT TTCCGTGG GTTCCGTG
ANAC019	P+COE target gene	AT1G15520	166	174	AGACCACGTAACGAGA	9	0.268082	TAACGAGA ACGTAACG ACCACGTA AGACCACG CCACGTAA CGTAACGA GTAACGAG GACCACGT CACGTAAC
ANAC019	P+COE target gene	AT1G15670	207	215	TCAAAGTTACGTTTAT	9	0.174571	TACGTTTA TCAAAGTT CAAAGTTA ACGTTTAT GTTACGTT AAAGTTAC AGTTACGT TTACGTTT AAGTTACG
ANAC019	P+COE target gene	AT1G15790	170	178	GAACCTGCCGTGAACA	9	0.235704	AACCTGCC GAACCTGC ACCTGCCG GCCGTGAA TGCCGTGA CGTGAACA CCTGCCGT CTGCCGTG CCGTGAAC
ANAC019	P+COE target gene	AT1G15790	171	179	AACCTGCCGTGAACAC	9	0.251571	AACCTGCC CCTGCCGT CTGCCGTG ACCTGCCG GCCGTGAA TGCCGTGA GTGAACAC CGTGAACA CCGTGAAC
ANAC019	P+COE target gene	AT1G15800	586	594	ACCGGCACGCAAGCCA	9	0.203513	GCAAGCCA CACGCAAG ACCGGCAC CCGGCACG CGCAAGCC GGCACGCA CGGCACGC ACGCAAGC GCACGCAA
ANAC019	P+COE target gene	AT1G15860	152	160	GACGAGAGACGTCGGT	9	0.179445	GACGAGAG AGAGACGT ACGTCGGT GAGAGACG GAGACGTC GACGTCGG ACGAGAGA AGACGTCG CGAGAGAC
ANAC019	P+COE target gene	AT1G15860	954	962	ATCAAATTCCGTATAG	9	0.219094	ATCAAATT TTCCGTAT TCCGTATA AAATTCCG CAAATTCC AATTCCGT TCAAATTC CCGTATAG ATTCCGTA
ANAC019	P+COE target gene	AT1G15860	955	963	ATTCCGTA	1	0.45612	ATTCCGTA
ANAC019	P+COE target gene	AT1G15920	768	776	CCATTTCCGTGTTTGT	9	0.26643	TTTCCGTG TCCGTGTT TTCCGTGT CCATTTCC CATTTCCG CCGTGTTT GTGTTTGT CGTGTTTG ATTTCCGT
ANAC019	P+COE target gene	AT1G15960	150	158	AGATTTACGTGTCGAT	9	0.245369	ACGTGTCG TTTACGTG GTGTCGAT AGATTTAC TTACGTGT CGTGTCGA GATTTACG TACGTGTC ATTTACGT
ANAC019	P+COE target gene	AT1G15960	470	478	TTTTTTACGTATCATT	9	0.272878	ACGTATCA CGTATCAT TTTACGTA TTTTTTAC GTATCATT TTTTTACG TTTTACGT TTACGTAT TACGTATC
ANAC019	P+COE target gene	AT1G15960	974	982	GAGAAGAGACGTAACA	9	0.302547	AGACGTAA AGAAGAGA ACGTAACA GACGTAAC AAGAGACG AGAGACGT GAGACGTA GAGAAGAG GAAGAGAC
ANAC019	P+COE target gene	AT1G15960	976	984	GAAGAGACGTAACAGA	9	0.315139	AGACGTAA GTAACAGA ACGTAACA GACGTAAC CGTAACAG AAGAGACG AGAGACGT GAGACGTA GAAGAGAC
ANAC019	P+COE target gene	AT1G16010	346	354	GCTTTTGCGTGTTTGT	9	0.215227	TTGCGTGT TTTGCGTG TGCGTGTT GCTTTTGC CTTTTGCG TTTTGCGT GCGTGTTT GTGTTTGT CGTGTTTG
ANAC019	P+COE target gene	AT1G16030	47	55	AAGAAGACGTAAACAA	9	0.319645	AGACGTAA GACGTAAA AGAAGACG GTAAACAA GAAGACGT AAGACGTA CGTAAACA ACGTAAAC AAGAAGAC
ANAC019	P+COE target gene	AT1G16150	37	45	TATATCACGCAAATTT	9	0.194833	ACGCAAAT GCAAATTT TCACGCAA CACGCAAA TATCACGC ATCACGCA ATATCACG CGCAAATT TATATCAC
ANAC019	P+COE target gene	AT1G16370	816	824	TTAAACACGGAATGAT	9	0.262992	ACACGGAA AAACACGG CGGAATGA AACACGGA GGAATGAT TAAACACG TTAAACAC CACGGAAT ACGGAATG
ANAC019	P+COE target gene	AT1G16420	608	616	AATGAGACGTAAAAGG	9	0.224805	AGACGTAA GACGTAAA AATGAGAC ATGAGACG GTAAAAGG ACGTAAAA CGTAAAAG GAGACGTA TGAGACGT
ANAC019	P+COE target gene	AT1G16490	298	306	ATCCTTACGTCTTGTT	9	0.218029	TCCTTACG TTACGTCT GTCTTGTT CGTCTTGT TACGTCTT CTTACGTC CCTTACGT ACGTCTTG ATCCTTAC
ANAC019	P+COE target gene	AT1G16530	263	271	TATTAATTACGTGAGC	9	0.229057	TACGTGAG TTAATTAC TATTAATT ATTACGTG ATTAATTA TTACGTGA AATTACGT ACGTGAGC TAATTACG
ANAC019	P+COE target gene	AT1G16530	264	272	ATTAATTACGTGAGCG	9	0.265259	CGTGAGCG TACGTGAG TTAATTAC ATTACGTG ATTAATTA TTACGTGA AATTACGT ACGTGAGC TAATTACG
ANAC019	P+COE target gene	AT1G16530	265	273	TTAATTACGTGAGCGT	9	0.277242	CGTGAGCG TACGTGAG TTAATTAC GTGAGCGT ATTACGTG TTACGTGA AATTACGT ACGTGAGC TAATTACG
ANAC019	P+COE target gene	AT1G16540	882	890	TATACTTACGTGGAAA	9	0.211379	TACGTGGA TTACGTGG TACTTACG ACTTACGT ACGTGGAA ATACTTAC CGTGGAAA TATACTTA CTTACGTG
ANAC019	P+COE target gene	AT1G16705	492	500	TGGCTTGCGTGAGTTT	9	0.240631	GGCTTGCG TGGCTTGC CTTGCGTG GCTTGCGT GTGAGTTT CGTGAGTT TTGCGTGA GCGTGAGT TGCGTGAG
ANAC019	P+COE target gene	AT1G16770	456	464	GTCGACACGTAACTCA	9	0.321646	ACACGTAA ACGTAACT CGACACGT CGTAACTC TCGACACG GACACGTA GTCGACAC GTAACTCA CACGTAAC
ANAC019	P+COE target gene	AT1G16770	457	465	TCGACACGTAACTCAC	9	0.333332	ACACGTAA ACGTAACT CGACACGT CGTAACTC TCGACACG GACACGTA GTAACTCA TAACTCAC CACGTAAC
ANAC019	P+COE target gene	AT1G16770	458	466	CGACACGTAACTCACA	9	0.294489	ACACGTAA ACGTAACT AACTCACA CGACACGT CGTAACTC GACACGTA GTAACTCA TAACTCAC CACGTAAC
ANAC019	P+COE target gene	AT1G16850	162	170	AAAGACACGTAATAGC	9	0.245183	ACACGTAA ACGTAATA AAGACACG GACACGTA GTAATAGC AGACACGT CACGTAAT CGTAATAG AAAGACAC
ANAC019	P+COE target gene	AT1G16850	163	171	AAGACACGTAATAGCT	9	0.241048	TAATAGCT ACACGTAA ACGTAATA AAGACACG GACACGTA GTAATAGC AGACACGT CACGTAAT CGTAATAG
ANAC019	P+COE target gene	AT1G16850	502	510	ATATACGTCTCTTGAG	9	0.183444	ATACGTCT ACGTCTCT ATATACGT CTCTTGAG TACGTCTC CGTCTCTT TATACGTC TCTCTTGA GTCTCTTG
ANAC019	P+COE target gene	AT1G16940	262	270	TTTTGTTACGTAAATC	9	0.324447	TTTTGTTA ACGTAAAT TTACGTAA CGTAAATC TTTGTTAC TGTTACGT TTGTTACG GTTACGTA TACGTAAA
ANAC019	P+COE target gene	AT1G16940	263	271	TTTGTTACGTAAATCT	9	0.300748	ACGTAAAT TTACGTAA CGTAAATC TTTGTTAC TGTTACGT TTGTTACG GTTACGTA GTAAATCT TACGTAAA
ANAC019	P+COE target gene	AT1G17010	834	842	TCATTTGCGTGAACCG	9	0.225186	TCATTTGC GTGAACCG TTTGCGTG GCGTGAAC CATTTGCG TGCGTGAA ATTTGCGT TTGCGTGA CGTGAACC
ANAC019	P+COE target gene	AT1G17060	96	104	ATAAGCTTACGTTACA	9	0.167225	TAAGCTTA CTTACGTT AAGCTTAC TTACGTTA AGCTTACG ATAAGCTT GCTTACGT TACGTTAC ACGTTACA
ANAC019	P+COE target gene	AT1G17250	390	398	TCATGTTACGTAGAAA	9	0.190966	TCATGTTA ATGTTACG TGTTACGT ACGTAGAA TACGTAGA CGTAGAAA GTTACGTA TTACGTAG CATGTTAC
ANAC019	P+COE target gene	AT1G17340	28	36	TTCCATACGTAAGATT	9	0.211807	TCCATACG ACGTAAGA CCATACGT TTCCATAC TACGTAAG CGTAAGAT GTAAGATT ATACGTAA CATACGTA
ANAC019	P+COE target gene	AT1G17340	29	37	TCCATACGTAAGATTA	9	0.214773	TCCATACG ACGTAAGA TAAGATTA CCATACGT TACGTAAG CGTAAGAT GTAAGATT ATACGTAA CATACGTA
ANAC019	P+COE target gene	AT1G17615	274	282	TGATAGAGACGTGGAA	9	0.134848	GACGTGGA AGACGTGG ATAGAGAC GATAGAGA TAGAGACG AGAGACGT ACGTGGAA TGATAGAG GAGACGTG
ANAC019	P+COE target gene	AT1G17615	275	283	GATAGAGACGTGGAAG	9	0.168802	GACGTGGA AGACGTGG ATAGAGAC CGTGGAAG GATAGAGA TAGAGACG AGAGACGT ACGTGGAA GAGACGTG
ANAC019	P+COE target gene	AT1G17615	606	614	TTTATTCCGTGCAGTA	9	0.270612	TTCCGTGC TCCGTGCA TTATTCCG TTTATTCC TATTCCGT CCGTGCAG GTGCAGTA CGTGCAGT ATTCCGTG
ANAC019	P+COE target gene	AT1G17710	490	498	TTTGGGTTGCGTATTA	9	0.169087	GCGTATTA TTGCGTAT GGGTTGCG TGCGTATT TTTGGGTT GTTGCGTA GGTTGCGT TGGGTTGC TTGGGTTG
ANAC019	P+COE target gene	AT1G17710	491	499	TTGGGTTGCGTATTAA	9	0.155439	GCGTATTA TTGCGTAT GGGTTGCG CGTATTAA TGCGTATT GTTGCGTA GGTTGCGT TGGGTTGC TTGGGTTG
ANAC019	P+COE target gene	AT1G18180	176	184	ATAAAATTACGTAAAT	9	0.324228	ATTACGTA AAAATTAC ACGTAAAT TTACGTAA AAATTACG ATAAAATT TAAAATTA AATTACGT TACGTAAA
ANAC019	P+COE target gene	AT1G18180	177	185	TAAAATTACGTAAATG	9	0.351573	ATTACGTA CGTAAATG AAAATTAC ACGTAAAT TTACGTAA AAATTACG AATTACGT TAAAATTA TACGTAAA
ANAC019	P+COE target gene	AT1G18180	178	186	AAAATTACGTAAATGT	9	0.3451	ATTACGTA CGTAAATG AAAATTAC ACGTAAAT TTACGTAA AAATTACG GTAAATGT AATTACGT TACGTAAA
ANAC019	P+COE target gene	AT1G18260	148	156	GTCTAGTTACGTGGCC	9	0.240001	TAGTTACG TTACGTGG TCTAGTTA AGTTACGT ACGTGGCC GTTACGTG GTCTAGTT CTAGTTAC TACGTGGC
ANAC019	P+COE target gene	AT1G18260	149	157	TCTAGTTACGTGGCCG	9	0.227978	TAGTTACG CGTGGCCG TTACGTGG TCTAGTTA AGTTACGT ACGTGGCC GTTACGTG CTAGTTAC TACGTGGC
ANAC019	P+COE target gene	AT1G18270	478	486	CTTCCACGTAAGAGCC	9	0.214918	TCCACGTA ACGTAAGA CCACGTAA CACGTAAG TAAGAGCC CTTCCACG GTAAGAGC TTCCACGT CGTAAGAG
ANAC019	P+COE target gene	AT1G18280	144	152	GGCTCTTACGTGGAAG	9	0.214918	CTCTTACG TCTTACGT TACGTGGA TTACGTGG CGTGGAAG ACGTGGAA GCTCTTAC CTTACGTG GGCTCTTA
ANAC019	P+COE target gene	AT1G18360	32	40	AAGTACACGACACTTC	9	0.235452	AGTACACG ACACGACA GACACTTC ACGACACT CGACACTT TACACGAC AAGTACAC CACGACAC GTACACGA
ANAC019	P+COE target gene	AT1G18390	151	159	GGATTTACGTGTCCAG	9	0.272734	TTTACGTG GGATTTAC TTACGTGT ACGTGTCC GATTTACG TACGTGTC GTGTCCAG ATTTACGT CGTGTCCA
ANAC019	P+COE target gene	AT1G18460	533	541	ATGGACGTAACTTCTC	9	0.168191	ACGTAACT GGACGTAA AACTTCTC GACGTAAC TAACTTCT CGTAACTT GTAACTTC ATGGACGT TGGACGTA
ANAC019	P+COE target gene	AT1G18460	557	565	CAGACTTACGTGTCAT	9	0.302043	AGACTTAC CAGACTTA TTACGTGT ACTTACGT CGTGTCAT GACTTACG TACGTGTC ACGTGTCA CTTACGTG
ANAC019	P+COE target gene	AT1G18460	558	566	AGACTTACGTGTCATG	9	0.304803	AGACTTAC TTACGTGT ACTTACGT CGTGTCAT GTGTCATG GACTTACG CTTACGTG TACGTGTC ACGTGTCA
ANAC019	P+COE target gene	AT1G18570	183	191	ATTGATACGTAATTAG	9	0.288345	CGTAATTA TGATACGT TTGATACG ACGTAATT TACGTAAT ATTGATAC GTAATTAG ATACGTAA GATACGTA
ANAC019	P+COE target gene	AT1G18570	184	192	TTGATACGTAATTAGC	9	0.273082	CGTAATTA TGATACGT ACGTAATT TTGATACG TACGTAAT GTAATTAG ATACGTAA TAATTAGC GATACGTA
ANAC019	P+COE target gene	AT1G18570	185	193	TGATACGTAATTAGCT	9	0.259691	ACGTAATT CGTAATTA AATTAGCT TACGTAAT GTAATTAG TAATTAGC ATACGTAA TGATACGT GATACGTA
ANAC019	P+COE target gene	AT1G18610	732	740	GTGCCACGTAATAAAG	9	0.213967	GTGCCACG CCACGTAA ACGTAATA CGTAATAA GTAATAAA GCCACGTA CACGTAAT TAATAAAG TGCCACGT
ANAC019	P+COE target gene	AT1G18690	475	483	TTACAGTTGCGTATAC	9	0.184044	TGCGTATA TACAGTTG TTGCGTAT TTACAGTT GCGTATAC CAGTTGCG GTTGCGTA AGTTGCGT ACAGTTGC
ANAC019	P+COE target gene	AT1G18690	476	484	TACAGTTGCGTATACA	9	0.20276	TGCGTATA CGTATACA TACAGTTG TTGCGTAT GCGTATAC CAGTTGCG GTTGCGTA AGTTGCGT ACAGTTGC
ANAC019	P+COE target gene	AT1G18710	381	389	CATGGTTACGTACAAA	9	0.233662	ACGTACAA ATGGTTAC GGTTACGT GTTACGTA TTACGTAC TACGTACA TGGTTACG CGTACAAA CATGGTTA
ANAC019	P+COE target gene	AT1G18710	382	390	ATGGTTACGTACAAAA	9	0.244726	ACGTACAA ATGGTTAC GGTTACGT GTTACGTA GTACAAAA TTACGTAC TACGTACA TGGTTACG CGTACAAA
ANAC019	P+COE target gene	AT1G18740	642	650	CACTAGACGTGTCCAC	9	0.242321	TAGACGTG AGACGTGT ACGTGTCC ACTAGACG CTAGACGT GACGTGTC CACTAGAC GTGTCCAC CGTGTCCA
ANAC019	P+COE target gene	AT1G18750	223	231	ACACAATTCCGTTGGT	9	0.123162	AATTCCGT TCCGTTGG ATTCCGTT CAATTCCG CACAATTC ACAATTCC TTCCGTTG ACACAATT CCGTTGGT
ANAC019	P+COE target gene	AT1G18890	54	62	TATTTTACGTACATTG	9	0.227322	ACGTACAT TTTACGTA CGTACATT ATTTTACG TTACGTAC TACGTACA GTACATTG TTTTACGT TATTTTAC
ANAC019	P+COE target gene	AT1G19010	347	355	ACTCACACGGCAACAA	9	0.277102	CTCACACG ACACGGCA ACGGCAAC ACTCACAC CACACGGC TCACACGG CACGGCAA GGCAACAA CGGCAACA
ANAC019	P+COE target gene	AT1G19010	348	356	CTCACACGGCAACAAC	9	0.258424	GCAACAAC CTCACACG ACACGGCA ACGGCAAC CACACGGC TCACACGG CACGGCAA GGCAACAA CGGCAACA
ANAC019	P+COE target gene	AT1G19010	792	800	AACAACGTAATTAAGT	9	0.142477	CAACGTAA CGTAATTA AACGTAAT ACAACGTA AATTAAGT ACGTAATT GTAATTAA AACAACGT TAATTAAG
ANAC019	P+COE target gene	AT1G19010	823	831	AACAACGTAATTACTA	9	0.187886	CAACGTAA CGTAATTA AACGTAAT TAATTACT ACAACGTA AATTACTA GTAATTAC ACGTAATT AACAACGT
ANAC019	P+COE target gene	AT1G19180	404	412	TTTTAGACGTGTTTAG	9	0.239742	GACGTGTT GTGTTTAG TTAGACGT TAGACGTG AGACGTGT TTTTAGAC TTTAGACG ACGTGTTT CGTGTTTA
ANAC019	P+COE target gene	AT1G19200	625	633	ATCTAGTTACGTAATT	9	0.320788	TAGTTACG ACGTAATT ATCTAGTT AGTTACGT TTACGTAA GTTACGTA TACGTAAT CTAGTTAC TCTAGTTA
ANAC019	P+COE target gene	AT1G19200	626	634	TCTAGTTACGTAATTG	9	0.348654	TAGTTACG ACGTAATT AGTTACGT TTACGTAA GTTACGTA TACGTAAT CTAGTTAC CGTAATTG TCTAGTTA
ANAC019	P+COE target gene	AT1G19200	627	635	CTAGTTACGTAATTGT	9	0.343779	TAGTTACG TTACGTAA GTAATTGT CGTAATTG ACGTAATT AGTTACGT GTTACGTA TACGTAAT CTAGTTAC
ANAC019	P+COE target gene	AT1G19200	628	636	TAGTTACGTAATTGTC	9	0.322166	TAGTTACG TTACGTAA GTAATTGT CGTAATTG ACGTAATT TAATTGTC AGTTACGT GTTACGTA TACGTAAT
ANAC019	P+COE target gene	AT1G19200	629	637	AGTTACGTAATTGTCT	9	0.302999	TTACGTAA GTAATTGT CGTAATTG AATTGTCT ACGTAATT TAATTGTC AGTTACGT GTTACGTA TACGTAAT
ANAC019	P+COE target gene	AT1G19230	149	157	AAACAATTACGTATTC	9	0.258249	ATTACGTA AAACAATT TACGTATT AATTACGT CAATTACG ACAATTAC ACGTATTC AACAATTA TTACGTAT
ANAC019	P+COE target gene	AT1G19230	150	158	AACAATTACGTATTCT	9	0.290858	ATTACGTA TACGTATT ACAATTAC CGTATTCT CAATTACG AATTACGT AACAATTA ACGTATTC TTACGTAT
ANAC019	P+COE target gene	AT1G19230	151	159	ACAATTACGTATTCTT	9	0.301814	ATTACGTA GTATTCTT TACGTATT ACAATTAC CGTATTCT CAATTACG AATTACGT ACGTATTC TTACGTAT
ANAC019	P+COE target gene	AT1G19300	440	448	CGATATTACGTGTGTG	9	0.211331	CGTGTGTG GATATTAC ACGTGTGT ATTACGTG TTACGTGT TATTACGT CGATATTA ATATTACG TACGTGTG
ANAC019	P+COE target gene	AT1G19300	441	449	GATATTACGTGTGTGA	9	0.236932	CGTGTGTG GATATTAC ACGTGTGT GTGTGTGA ATTACGTG TTACGTGT TATTACGT ATATTACG TACGTGTG
ANAC019	P+COE target gene	AT1G19330	486	494	AAAAAGTTACGTGACT	9	0.261934	ACGTGACT AAAAAGTT AAAGTTAC AGTTACGT TTACGTGA GTTACGTG AAGTTACG TACGTGAC AAAAGTTA
ANAC019	P+COE target gene	AT1G19330	487	495	AAAAGTTACGTGACTA	9	0.281358	ACGTGACT AAAGTTAC AGTTACGT TTACGTGA GTTACGTG AAGTTACG TACGTGAC AAAAGTTA CGTGACTA
ANAC019	P+COE target gene	AT1G19330	488	496	AAAGTTACGTGACTAA	9	0.279691	ACGTGACT AAAGTTAC AGTTACGT AAGTTACG TTACGTGA GTTACGTG GTGACTAA TACGTGAC CGTGACTA
ANAC019	P+COE target gene	AT1G19500	814	822	ACACGTACGTAAACAA	9	0.288955	ACGTACGT CACGTACG GTAAACAA ACACGTAC CGTACGTA CGTAAACA ACGTAAAC GTACGTAA TACGTAAA
ANAC019	P+COE target gene	AT1G19600	4	12	GACCCACGTAATAGCG	9	0.179168	CCACGTAA ACGTAATA ACCCACGT GACCCACG GTAATAGC CCCACGTA TAATAGCG CACGTAAT CGTAATAG
ANAC019	P+COE target gene	AT1G19610	703	711	TATTAGTTGCGTTTAA	9	0.0953428	TAGTTGCG GTTGCGTT ATTAGTTG TGCGTTTA TTAGTTGC TATTAGTT GCGTTTAA TTGCGTTT AGTTGCGT
ANAC019	P+COE target gene	AT1G19670	205	213	TGGAACGGAATTAAAG	9	0.0831861	CGGAATTA ACGGAATT GAATTAAA GGAACGGA GGAATTAA AACGGAAT AATTAAAG TGGAACGG GAACGGAA
ANAC019	P+COE target gene	AT1G19680	772	780	CTTTAATTCCGTTCCA	9	0.0831861	TCCGTTCC CTTTAATT TTTAATTC TTAATTCC TTCCGTTC AATTCCGT TAATTCCG ATTCCGTT CCGTTCCA
ANAC019	P+COE target gene	AT1G19850	130	138	CAGAGATTACGTGTGC	9	0.211276	GATTACGT ACGTGTGC CAGAGATT AGAGATTA ATTACGTG TTACGTGT GAGATTAC AGATTACG TACGTGTG
ANAC019	P+COE target gene	AT1G19850	131	139	AGAGATTACGTGTGCT	9	0.251792	GATTACGT ACGTGTGC AGAGATTA ATTACGTG TTACGTGT GAGATTAC AGATTACG CGTGTGCT TACGTGTG
ANAC019	P+COE target gene	AT1G19850	132	140	GAGATTACGTGTGCTT	9	0.262159	GATTACGT ACGTGTGC ATTACGTG TTACGTGT GAGATTAC AGATTACG CGTGTGCT TACGTGTG GTGTGCTT
ANAC019	P+COE target gene	AT1G19970	434	442	GTATGGTTGCGTTAAG	9	0.0824789	TGCGTTAA GTTGCGTT TGGTTGCG TTGCGTTA TATGGTTG GGTTGCGT ATGGTTGC GTATGGTT GCGTTAAG
ANAC019	P+COE target gene	AT1G20070	310	318	AATGACGGAATTGACT	9	0.118093	ACGGAATT ATGACGGA AATGACGG CGGAATTG AATTGACT TGACGGAA GACGGAAT GGAATTGA GAATTGAC
ANAC019	P+COE target gene	AT1G20310	503	511	TTATACGTCTCTTTCA	9	0.193757	ATACGTCT ACGTCTCT CTCTTTCA TTATACGT TCTCTTTC TACGTCTC CGTCTCTT GTCTCTTT TATACGTC
ANAC019	P+COE target gene	AT1G20440	543	551	CAACCACGTAACCATA	9	0.220996	AACCACGT CAACCACG ACCACGTA CCACGTAA TAACCATA GTAACCAT CGTAACCA CACGTAAC ACGTAACC
ANAC019	P+COE target gene	AT1G20480	169	177	TGTTATTCCGTAAAAT	9	0.23597	TGTTATTC GTTATTCC TTATTCCG TATTCCGT CCGTAAAA TCCGTAAA TTCCGTAA CGTAAAAT ATTCCGTA
ANAC019	P+COE target gene	AT1G20480	170	178	GTTATTCCGTAAAATA	9	0.244977	GTAAAATA GTTATTCC TTATTCCG TATTCCGT CCGTAAAA TCCGTAAA TTCCGTAA CGTAAAAT ATTCCGTA
ANAC019	P+COE target gene	AT1G20480	819	827	AACGACGTAATTACCA	9	0.203799	CGTAATTA AACGACGT TAATTACC AATTACCA GTAATTAC ACGACGTA ACGTAATT GACGTAAT CGACGTAA
ANAC019	P+COE target gene	AT1G20630	390	398	ATCCACACGTAATTAG	9	0.277021	CGTAATTA ACACGTAA TCCACACG CACACGTA ACGTAATT CCACACGT GTAATTAG CACGTAAT ATCCACAC
ANAC019	P+COE target gene	AT1G20630	391	399	TCCACACGTAATTAGT	9	0.276421	CGTAATTA ACACGTAA TAATTAGT TCCACACG CACACGTA ACGTAATT CCACACGT GTAATTAG CACGTAAT
ANAC019	P+COE target gene	AT1G20630	392	400	CCACACGTAATTAGTT	9	0.26884	CGTAATTA ACACGTAA TAATTAGT CACACGTA ACGTAATT CCACACGT GTAATTAG CACGTAAT AATTAGTT
ANAC019	P+COE target gene	AT1G20780	212	220	GCTCCACGTCTCTCTC	9	0.215215	ACGTCTCT GTCTCTCT TCTCTCTC CTCCACGT CCACGTCT CACGTCTC GCTCCACG CGTCTCTC TCCACGTC
ANAC019	P+COE target gene	AT1G20780	213	221	CTCCACGTCTCTCTCT	9	0.204059	ACGTCTCT GTCTCTCT TCTCTCTC CTCCACGT CGTCTCTC TCCACGTC CCACGTCT CACGTCTC CTCTCTCT
ANAC019	P+COE target gene	AT1G20823	295	303	TTTTGTTACGTGAAAG	9	0.2924	TTTTGTTA TACGTGAA TTTGTTAC TGTTACGT ACGTGAAA TTGTTACG CGTGAAAG TTACGTGA GTTACGTG
ANAC019	P+COE target gene	AT1G20823	296	304	TTTGTTACGTGAAAGT	9	0.289866	TACGTGAA TTTGTTAC TGTTACGT ACGTGAAA TTGTTACG GTGAAAGT CGTGAAAG TTACGTGA GTTACGTG
ANAC019	P+COE target gene	AT1G20850	87	95	GTTTTTACGTATTAGG	9	0.226844	GTTTTTAC GTATTAGG TACGTATT TTTACGTA ACGTATTA TTTTTACG TTTTACGT TTACGTAT CGTATTAG
ANAC019	P+COE target gene	AT1G20880	635	643	TCTTCTTCCGTGGCAC	9	0.229721	TCCGTGGC CTTCTTCC TTCTTCCG TCTTCCGT TTCCGTGG TCTTCTTC CTTCCGTG CCGTGGCA CGTGGCAC
ANAC019	P+COE target gene	AT1G21000	461	469	CGAAACGTAATTATTT	9	0.245021	CGTAATTA AACGTAAT GTAATTAT TAATTATT CGAAACGT GAAACGTA ACGTAATT AATTATTT AAACGTAA
ANAC019	P+COE target gene	AT1G21080	352	360	GATTTACGGCACTTGT	9	0.214208	TACGGCAC GGCACTTG TTTACGGC TTACGGCA GATTTACG ACGGCACT ATTTACGG GCACTTGT CGGCACTT
ANAC019	P+COE target gene	AT1G21080	353	361	ATTTACGGCACTTGTT	9	0.207344	TACGGCAC GGCACTTG TTTACGGC TTACGGCA CACTTGTT ACGGCACT ATTTACGG GCACTTGT CGGCACTT
ANAC019	P+COE target gene	AT1G21120	40	48	TATAAATTACGTCGAC	9	0.122541	AAATTACG TTACGTCG TATAAATT ACGTCGAC AATTACGT TACGTCGA ATAAATTA TAAATTAC ATTACGTC
ANAC019	P+COE target gene	AT1G21120	184	192	AAATAATTACGTTAAA	9	0.215931	AATAATTA AAATAATT ATAATTAC ACGTTAAA ATTACGTT TACGTTAA TTACGTTA AATTACGT TAATTACG
ANAC019	P+COE target gene	AT1G21230	122	130	GTGTGTTGCGTGGTAT	9	0.201968	TGTTGCGT TTGCGTGG CGTGGTAT GTTGCGTG GCGTGGTA TGTGTTGC GTGTGTTG GTGTTGCG TGCGTGGT
ANAC019	P+COE target gene	AT1G21230	134	142	GTATGTACGTAACTTC	9	0.233051	GTATGTAC ACGTAACT TACGTAAC ATGTACGT TATGTACG CGTAACTT GTAACTTC TGTACGTA GTACGTAA
ANAC019	P+COE target gene	AT1G21230	135	143	TATGTACGTAACTTCA	9	0.247841	TATGTACG CGTAACTT ACGTAACT GTAACTTC TACGTAAC TGTACGTA TAACTTCA GTACGTAA ATGTACGT
ANAC019	P+COE target gene	AT1G21230	136	144	ATGTACGTAACTTCAA	9	0.256876	ACGTAACT TACGTAAC AACTTCAA ATGTACGT CGTAACTT GTAACTTC TAACTTCA TGTACGTA GTACGTAA
ANAC019	P+COE target gene	AT1G21240	246	254	TAAGTGTCGTGTCTGT	9	0.230352	TGTCGTGT AAGTGTCG TAAGTGTC AGTGTCGT TCGTGTCT GTGTCGTG CGTGTCTG GTGTCTGT GTCGTGTC
ANAC019	P+COE target gene	AT1G21360	413	421	CTAAACGGAACCCTAA	9	0.137362	CGGAACCC AACCCTAA ACGGAACC TAAACGGA GGAACCCT AAACGGAA AACGGAAC GAACCCTA CTAAACGG
ANAC019	P+COE target gene	AT1G21370	710	718	CTCTAGTTCCGTAGAA	9	0.210713	TTCCGTAG CCGTAGAA AGTTCCGT CTAGTTCC CTCTAGTT GTTCCGTA TAGTTCCG TCCGTAGA TCTAGTTC
ANAC019	P+COE target gene	AT1G21410	408	416	AGTTTTACGTATTCAA	9	0.269807	AGTTTTAC TACGTATT TTTACGTA GTATTCAA CGTATTCA ACGTATTC GTTTTACG TTTTACGT TTACGTAT
ANAC019	P+COE target gene	AT1G21430	626	634	TTTCTTCCGTACTCGT	9	0.213431	TTTCTTCC TTCTTCCG CCGTACTC CGTACTCG TCCGTACT TCTTCCGT TTCCGTAC CTTCCGTA GTACTCGT
ANAC019	P+COE target gene	AT1G21430	646	654	ACTCGTACGTAAGTAC	9	0.237273	ACTCGTAC ACGTAAGT TCGTACGT CTCGTACG GTAAGTAC CGTACGTA TACGTAAG GTACGTAA CGTAAGTA
ANAC019	P+COE target gene	AT1G21430	647	655	CTCGTACGTAAGTACG	9	0.240312	ACGTAAGT TCGTACGT TAAGTACG CTCGTACG GTAAGTAC CGTACGTA TACGTAAG GTACGTAA CGTAAGTA
ANAC019	P+COE target gene	AT1G21430	654	662	GTAAGTACGGAAAGTG	9	0.195396	AAGTACGG GGAAAGTG TACGGAAA TAAGTACG ACGGAAAG GTAAGTAC CGGAAAGT GTACGGAA AGTACGGA
ANAC019	P+COE target gene	AT1G21510	417	425	TTTTGTTGCGTATAGA	9	0.219571	TGTTGCGT TGCGTATA TTGCGTAT TTGTTGCG GCGTATAG TTTGTTGC GTTGCGTA TTTTGTTG CGTATAGA
ANAC019	P+COE target gene	AT1G21510	524	532	AGTAACACGTAAATTA	9	0.284227	ACGTAAAT ACACGTAA CACGTAAA AGTAACAC AACACGTA GTAACACG CGTAAATT TAACACGT GTAAATTA
ANAC019	P+COE target gene	AT1G21520	690	698	ATTAAGTTACGTATAT	9	0.248967	TACGTATA ATTAAGTT TAAGTTAC ACGTATAT AGTTACGT GTTACGTA AAGTTACG TTAAGTTA TTACGTAT
ANAC019	P+COE target gene	AT1G21520	691	699	TTAAGTTACGTATATA	9	0.254452	TACGTATA TAAGTTAC CGTATATA ACGTATAT AGTTACGT GTTACGTA AAGTTACG TTAAGTTA TTACGTAT
ANAC019	P+COE target gene	AT1G21520	692	700	TAAGTTACGTATATAA	9	0.246002	TACGTATA TAAGTTAC CGTATATA ACGTATAT AGTTACGT GTATATAA GTTACGTA AAGTTACG TTACGTAT
ANAC019	P+COE target gene	AT1G21540	68	76	AAATATTGCGTGGATG	9	0.17033	TTGCGTGG AATATTGC AAATATTG TATTGCGT ATTGCGTG ATATTGCG GCGTGGAT TGCGTGGA CGTGGATG
ANAC019	P+COE target gene	AT1G21550	344	352	TAGCCACGGAACTCGA	9	0.209391	GAACTCGA ACGGAACT TAGCCACG GGAACTCG CACGGAAC CCACGGAA AGCCACGG CGGAACTC GCCACGGA
ANAC019	P+COE target gene	AT1G21550	345	353	AGCCACGGAACTCGAG	9	0.203031	AACTCGAG GAACTCGA ACGGAACT GGAACTCG CACGGAAC CCACGGAA AGCCACGG CGGAACTC GCCACGGA
ANAC019	P+COE target gene	AT1G21550	856	864	TCTCTTCCGTACACAC	9	0.215227	TCCGTACA TCTCTTCC TCTTCCGT TTCCGTAC CTTCCGTA CGTACACA GTACACAC CTCTTCCG CCGTACAC
ANAC019	P+COE target gene	AT1G21680	168	176	TTATTGTCGTGTGCTG	9	0.180574	TTGTCGTG GTCGTGTG TGTCGTGT TTATTGTC GTGTGCTG CGTGTGCT ATTGTCGT TCGTGTGC TATTGTCG
ANAC019	P+COE target gene	AT1G21900	712	720	GTAAACGGAACCCTCT	9	0.141632	AACCCTCT CGGAACCC TAAACGGA GTAAACGG GAACCCTC ACGGAACC GGAACCCT AAACGGAA AACGGAAC
ANAC019	P+COE target gene	AT1G21910	357	365	AAATTTACGTGATCGC	9	0.222274	CGTGATCG TTTACGTG ACGTGATC GTGATCGC AATTTACG TTACGTGA TACGTGAT ATTTACGT AAATTTAC
ANAC019	P+COE target gene	AT1G22010	167	175	CAATATTACGTAGAAA	9	0.202726	ATTACGTA ACGTAGAA TATTACGT TACGTAGA CAATATTA AATATTAC ATATTACG CGTAGAAA TTACGTAG
ANAC019	P+COE target gene	AT1G22190	409	417	TGGAGTACGTAAACAT	9	0.257712	AGTACGTA GAGTACGT TGGAGTAC CGTAAACA GTAAACAT ACGTAAAC GTACGTAA GGAGTACG TACGTAAA
ANAC019	P+COE target gene	AT1G22400	126	134	TTTGTCACGGAACGTA	9	0.229913	TGTCACGG GGAACGTA CACGGAAC TTGTCACG ACGGAACG CGGAACGT GTCACGGA TCACGGAA TTTGTCAC
ANAC019	P+COE target gene	AT1G22400	127	135	TTGTCACGGAACGTAT	9	0.191857	TGTCACGG GGAACGTA CACGGAAC TTGTCACG ACGGAACG CGGAACGT GTCACGGA TCACGGAA GAACGTAT
ANAC019	P+COE target gene	AT1G22400	822	830	CGTGACGTAATTTGTG	9	0.243274	TGACGTAA CGTAATTT CGTGACGT AATTTGTG GTGACGTA ACGTAATT GTAATTTG TAATTTGT GACGTAAT
ANAC019	P+COE target gene	AT1G22420	100	108	TGCAAGTTACGTTATT	9	0.176782	GCAAGTTA TACGTTAT ACGTTATT GTTACGTT AGTTACGT TTACGTTA CAAGTTAC AAGTTACG TGCAAGTT
ANAC019	P+COE target gene	AT1G22440	811	819	GACTAGAGACGTGCTT	9	0.205657	GACTAGAG ACTAGAGA ACGTGCTT TAGAGACG CTAGAGAC AGAGACGT GACGTGCT AGACGTGC GAGACGTG
ANAC019	P+COE target gene	AT1G22440	812	820	ACTAGAGACGTGCTTA	9	0.234352	CGTGCTTA ACTAGAGA ACGTGCTT TAGAGACG CTAGAGAC AGAGACGT GACGTGCT AGACGTGC GAGACGTG
ANAC019	P+COE target gene	AT1G22770	365	373	GATGACACGTAAGCAG	9	0.296407	ACACGTAA CGTAAGCA CACGTAAG GACACGTA TGACACGT ACGTAAGC GATGACAC ATGACACG GTAAGCAG
ANAC019	P+COE target gene	AT1G22770	366	374	ATGACACGTAAGCAGA	9	0.298292	ACACGTAA CGTAAGCA CACGTAAG TAAGCAGA GACACGTA TGACACGT ACGTAAGC ATGACACG GTAAGCAG
ANAC019	P+COE target gene	AT1G22770	367	375	TGACACGTAAGCAGAC	9	0.271149	ACACGTAA CGTAAGCA CACGTAAG AAGCAGAC TAAGCAGA GACACGTA TGACACGT ACGTAAGC GTAAGCAG
ANAC019	P+COE target gene	AT1G22800	239	247	CCACATTACGTACGTG	9	0.238356	ATTACGTA ACGTACGT CGTACGTG CCACATTA TTACGTAC TACGTACG CACATTAC CATTACGT ACATTACG
ANAC019	P+COE target gene	AT1G22800	240	248	CACATTACGTACGTGT	9	0.257848	ATTACGTA ACGTACGT CGTACGTG GTACGTGT TTACGTAC TACGTACG CACATTAC CATTACGT ACATTACG
ANAC019	P+COE target gene	AT1G22830	690	698	GTCCGGTTCCGTCGAT	9	0.129583	CCGGTTCC TCCGGTTC TCCGTCGA CCGTCGAT GTCCGGTT TTCCGTCG CGGTTCCG GTTCCGTC GGTTCCGT
ANAC019	P+COE target gene	AT1G22880	391	399	TCATTTACGTGTTAAT	9	0.269541	CATTTACG TTTACGTG TTACGTGT CGTGTTAA GTGTTAAT ACGTGTTA TACGTGTT TCATTTAC ATTTACGT
ANAC019	P+COE target gene	AT1G22880	474	482	CCATTTACGTACCCTC	9	0.187702	CGTACCCT CCATTTAC CATTTACG GTACCCTC TTTACGTA ACGTACCC TTACGTAC ATTTACGT TACGTACC
ANAC019	P+COE target gene	AT1G22890	91	99	ATATAATTACGTTTTC	9	0.181377	TATAATTA ATAATTAC ATATAATT ATTACGTT ACGTTTTC TACGTTTT TTACGTTT AATTACGT TAATTACG
ANAC019	P+COE target gene	AT1G22890	318	326	ACTATGTCGTGTTTTA	9	0.205366	TGTCGTGT ACTATGTC TCGTGTTT CGTGTTTT GTCGTGTT CTATGTCG TATGTCGT GTGTTTTA ATGTCGTG
ANAC019	P+COE target gene	AT1G22930	730	738	CGTCGCTTACGTGTCG	9	0.234131	ACGTGTCG GTCGCTTA TTACGTGT CGTCGCTT TACGTGTC GCTTACGT CTTACGTG CGCTTACG TCGCTTAC
ANAC019	P+COE target gene	AT1G22930	731	739	GTCGCTTACGTGTCGA	9	0.279314	ACGTGTCG GTCGCTTA TTACGTGT CGTGTCGA TACGTGTC GCTTACGT CTTACGTG CGCTTACG TCGCTTAC
ANAC019	P+COE target gene	AT1G22930	732	740	TCGCTTACGTGTCGAG	9	0.317424	ACGTGTCG TTACGTGT GTGTCGAG CGTGTCGA TACGTGTC GCTTACGT CTTACGTG CGCTTACG TCGCTTAC
ANAC019	P+COE target gene	AT1G22990	918	926	TAAGACACGACACCCA	9	0.204411	TAAGACAC ACACGACA AGACACGA AAGACACG CACGACAC GACACCCA CGACACCC GACACGAC ACGACACC
ANAC019	P+COE target gene	AT1G23010	63	71	TTGCCACGTAAGAAGG	9	0.20585	GCCACGTA ACGTAAGA GTAAGAAG CCACGTAA CACGTAAG TTGCCACG CGTAAGAA TGCCACGT TAAGAAGG
ANAC019	P+COE target gene	AT1G23010	553	561	ATTATACGCAACTTTC	9	0.211268	ATACGCAA CGCAACTT TTATACGC CAACTTTC ACGCAACT TATACGCA GCAACTTT ATTATACG TACGCAAC
ANAC019	P+COE target gene	AT1G23010	554	562	TTATACGCAACTTTCA	9	0.22065	ATACGCAA CGCAACTT TTATACGC CAACTTTC ACGCAACT TATACGCA GCAACTTT AACTTTCA TACGCAAC
ANAC019	P+COE target gene	AT1G23020	708	716	CAACGTTACGTGTATG	9	0.26318	ACGTGTAT CGTTACGT CAACGTTA TTACGTGT TACGTGTA ACGTTACG GTTACGTG AACGTTAC CGTGTATG
ANAC019	P+COE target gene	AT1G23020	709	717	AACGTTACGTGTATGA	9	0.259008	ACGTGTAT CGTTACGT TTACGTGT TACGTGTA ACGTTACG GTTACGTG AACGTTAC CGTGTATG GTGTATGA
ANAC019	P+COE target gene	AT1G23040	847	855	TTGACTTACGTAACGA	9	0.343977	ACGTAACG TTACGTAA TACGTAAC CGTAACGA CTTACGTA ACTTACGT GACTTACG TGACTTAC TTGACTTA
ANAC019	P+COE target gene	AT1G23040	848	856	TGACTTACGTAACGAG	9	0.352403	ACGTAACG TTACGTAA TACGTAAC CGTAACGA CTTACGTA ACTTACGT GACTTACG GTAACGAG TGACTTAC
ANAC019	P+COE target gene	AT1G23040	849	857	GACTTACGTAACGAGA	9	0.361136	TAACGAGA ACGTAACG TTACGTAA TACGTAAC CGTAACGA CTTACGTA ACTTACGT GACTTACG GTAACGAG
ANAC019	P+COE target gene	AT1G23040	892	900	TTTTCACGTCTCCTCT	9	0.250761	TTTTCACG TTTCACGT TTCACGTC TCACGTCT ACGTCTCC TCTCCTCT CGTCTCCT CACGTCTC GTCTCCTC
ANAC019	P+COE target gene	AT1G23120	436	444	GTTCCACGGCATATTC	9	0.160551	CCACGGCA TTCCACGG CACGGCAT ACGGCATA GCATATTC GGCATATT GTTCCACG TCCACGGC CGGCATAT
ANAC019	P+COE target gene	AT1G23190	113	121	ATCGGATTACGTAGCA	9	0.211633	ATTACGTA GATTACGT ACGTAGCA CGGATTAC TACGTAGC ATCGGATT TTACGTAG GGATTACG TCGGATTA
ANAC019	P+COE target gene	AT1G23190	114	122	TCGGATTACGTAGCAC	9	0.227916	ATTACGTA GATTACGT ACGTAGCA CGGATTAC TACGTAGC CGTAGCAC TTACGTAG GGATTACG TCGGATTA
ANAC019	P+COE target gene	AT1G23210	829	837	AATCACACGTAAATCA	9	0.256035	ACGTAAAT ACACGTAA CGTAAATC AATCACAC TCACACGT CACGTAAA CACACGTA GTAAATCA ATCACACG
ANAC019	P+COE target gene	AT1G23220	317	325	CCTCCACGCAATTACC	9	0.256369	CCACGCAA TCCACGCA CCTCCACG CTCCACGC CGCAATTA ACGCAATT GCAATTAC CACGCAAT CAATTACC
ANAC019	P+COE target gene	AT1G23420	813	821	AGATAGAGACGTACAT	9	0.132173	AGAGACGT ATAGAGAC GAGACGTA GACGTACA AGACGTAC GATAGAGA TAGAGACG ACGTACAT AGATAGAG
ANAC019	P+COE target gene	AT1G23690	649	657	TTGTGTACGTAAACCT	9	0.254037	CGTAAACC GTGTACGT GTAAACCT TGTACGTA TGTGTACG ACGTAAAC GTACGTAA TTGTGTAC TACGTAAA
ANAC019	P+COE target gene	AT1G23710	395	403	AGTAACGGAACCGTTA	9	0.167447	GGAACCGT GTAACGGA AACCGTTA ACGGAACC TAACGGAA AGTAACGG AACGGAAC CGGAACCG GAACCGTT
ANAC019	P+COE target gene	AT1G23710	681	689	GTTGACACGTAAGGCG	9	0.258434	ACACGTAA CACGTAAG GACACGTA TGACACGT GTTGACAC CGTAAGGC GTAAGGCG ACGTAAGG TTGACACG
ANAC019	P+COE target gene	AT1G23710	682	690	TTGACACGTAAGGCGA	9	0.236785	ACACGTAA CACGTAAG GACACGTA TGACACGT TAAGGCGA CGTAAGGC GTAAGGCG ACGTAAGG TTGACACG
ANAC019	P+COE target gene	AT1G23730	278	286	GGAGACACGGAAGAAA	9	0.278191	ACACGGAA GGAGACAC CGGAAGAA CACGGAAG GACACGGA AGACACGG GGAAGAAA ACGGAAGA GAGACACG
ANAC019	P+COE target gene	AT1G23730	279	287	GAGACACGGAAGAAAA	9	0.286588	ACACGGAA CGGAAGAA CACGGAAG GACACGGA AGACACGG GGAAGAAA GAAGAAAA ACGGAAGA GAGACACG
ANAC019	P+COE target gene	AT1G23780	938	946	TGTGTACGCAACACAT	9	0.231532	CGCAACAC GTACGCAA GTGTACGC TGTGTACG TGTACGCA CAACACAT ACGCAACA TACGCAAC GCAACACA
ANAC019	P+COE target gene	AT1G23800	216	224	AAAAACGTAATCTTTA	9	0.189231	AACGTAAT ACGTAATC CGTAATCT TAATCTTT AAAAACGT GTAATCTT AATCTTTA AAACGTAA AAAACGTA
ANAC019	P+COE target gene	AT1G23800	407	415	TCAATGCCGTACCACA	9	0.206527	TCAATGCC CAATGCCG GTACCACA CGTACCAC ATGCCGTA AATGCCGT GCCGTACC CCGTACCA TGCCGTAC
ANAC019	P+COE target gene	AT1G23870	27	35	ATGTTTACGGAAAATC	9	0.201457	TTTACGGA TACGGAAA CGGAAAAT TGTTTACG ACGGAAAA TTACGGAA ATGTTTAC GGAAAATC GTTTACGG
ANAC019	P+COE target gene	AT1G23910	253	261	GATAAGTTGCGTATGG	9	0.151616	GATAAGTT TTGCGTAT TGCGTATG AAGTTGCG GCGTATGG TAAGTTGC ATAAGTTG GTTGCGTA AGTTGCGT
[truncated: 66,351 more rows]

## Sheet: Supp. Table S4
Overview #predicted PBM target genes using different genomic filters
[truncated: 15 more rows]

## Sheet: Supp. Table S5
	ANAC019	ANAC055	ANAC092	ATAF1	NAP	NST2	NTL6	NTL8	SND1	VND3	VND7	VOZ2
[truncated: 12 more rows]

[truncated: 1 more sheets: Supp. Table S6]
